# Supplementary material for: Developmental transcriptomics throughout the embryonic developmental process of Rhipicephalus turanicus reveals stage-specific gene expression profiles
Source: Parasit Vectors. 2022 Mar 15;15:89. doi: 10.1186/s13071-022-05214-w (PMC8922761; doi:10.1186/s13071-022-05214-w)
Supplement: Supplementary file 11 — Additional file 11: Table S2. Summary of output statistics from different samples. [file 13071_2022_5214_MOESM11_ESM.xls]

## Sheet: all.filter_stat
Table S2. Summary of output statistics from different developmental samples
Sample	RawDatas	CleanData(%)	Q30(%)	GC(%)
RTE5-1	49176076	48548570 (98.72%)	6878270766 (94.51%)	3335713431 (45.83%)
RTE5-2	49109852	48448110 (98.65%)	6887917812 (94.84%)	3455406449 (47.58%)
RTE5-3	45836550	45299816 (98.83%)	6429669696 (94.68%)	3270928965 (48.17%)
RTE10-1	47970608	47512058 (99.04%)	6780494787 (95.20%)	3510963574 (49.30%)
RTE10-2	49175406	48590650 (98.81%)	6884305774 (94.51%)	3611445857 (49.58%)
RTE10-3	49959632	49385868 (98.85%)	7028064255 (94.93%)	3646611432 (49.26%)
RTE15-1	61965822	61332076 (98.98%)	8737979010 (95.04%)	4610729050 (50.15%)
RTE15-2	41477052	41025236 (98.91%)	5849936882 (95.13%)	3069517295 (49.92%)
RTE15-3	39186514	38814208 (99.05%)	5516272132 (94.82%)	2826718518 (48.59%)
RTE20-1	37655628	37230938 (98.87%)	5284841539 (94.71%)	2745892851 (49.21%)
RTE20-2	46758330	46225616 (98.86%)	6565347355 (94.77%)	3288358738 (47.47%)
RTE20-3	48284012	47699652 (98.79%)	6774147334 (94.75%)	3482047237 (48.70%)
RTE25-1	48973248	48499734 (99.03%)	6872465332 (94.55%)	3706206751 (50.99%)
RTE25-2	46472168	46086758 (99.17%)	6554042796 (94.89%)	3586026454 (51.92%)
RTE25-3	48747800	48161896 (98.80%)	6846620360 (94.87%)	3737601782 (51.79%)
RTE30-1	44708566	44100610 (98.64%)	6238458327 (94.39%)	3286413385 (49.73%)
RTE30-2	45676876	45220260 (99.00%)	6417142330 (94.70%)	3390927233 (50.04%)
RTE30-3	49441666	48868250 (98.84%)	6930726932 (94.64%)	3653815263 (49.89%)
