# Supplementary material for: Developmental transcriptomics throughout the embryonic developmental process of Rhipicephalus turanicus reveals stage-specific gene expression profiles
Source: Parasit Vectors. 2022 Mar 15;15:89. doi: 10.1186/s13071-022-05214-w (PMC8922761; doi:10.1186/s13071-022-05214-w)
Supplement: Supplementary file 12 — Additional file 12: Table S3. KEGG enriched pathways of all unigenes. [file 13071_2022_5214_MOESM12_ESM.xls]

## Sheet: Unigene.path
Table S3. KEGG enriched pathways of all unigenes
KEGG_A_class	KEGG_B_class	Pathway	Count (5688)	Pathway ID	Genes	K_IDs
Metabolism	Global and overview maps	Metabolic pathways	2159	ko01100	Unigene0000020;Unigene0000064;Unigene0000071;Unigene0000073;Unigene0000114;Unigene0000115;Unigene0000165;Unigene0000199;Unigene0000200;Unigene0000203;Unigene0000206;Unigene0000207;Unigene0000210;Unigene0000230;Unigene0000238;Unigene0000269;Unigene0000272;Unigene0000293;Unigene0000305;Unigene0000364;Unigene0000388;Unigene0000391;Unigene0000417;Unigene0000419;Unigene0000443;Unigene0000470;Unigene00…	K00737+K01904+K01711+K14286+K19532+K19532+K00761+K10249+K01803+K00560+K00753+K01183+K00645+K00108+K00693+K14459+K00261+K19970+K00681+K03661+K19873+K14464+K10712+K14085+K00323+K18334+K01647+K01897+K00626+K04714+K01641+K01080+K00854+K00658+K01897+K01679+K07542+K07819+K01251+K01204+K01008+K00207+K01204+K02155+K11433+K14452+K10249+K07151+K01135+K00166+K07967+K12657+K11433+K07819+K01183+K01513+K07819+…
Cellular Processes	Transport and catabolism	Lysosome	322	ko04142	Unigene0000150;Unigene0000267;Unigene0000364;Unigene0000931;Unigene0000985;Unigene0001049;Unigene0001235;Unigene0001253;Unigene0001888;Unigene0002818;Unigene0003012;Unigene0003356;Unigene0003491;Unigene0003927;Unigene0004057;Unigene0004537;Unigene0004568;Unigene0004907;Unigene0005086;Unigene0005195;Unigene0005401;Unigene0005661;Unigene0005689;Unigene0005842;Unigene0005843;Unigene0005906;Unigene00…	K12311+K12392+K03661+K01204+K01204+K02155+K06546+K01135+K12350+K12383+K01135+K12396+K12373+K01052+K13289+K12316+K12316+K12386+K14410+K02146+K12393+K12386+K01135+K01135+K01052+K01052+K13443+K12316+K14410+K01052+K01217+K06129+K01052+K06564+K01192+K13443+K01158+K01052+K01365+K12316+K12311+K12301+K12311+K12382+K01135+K10089+K01379+K01374+K12385+K12301+K12301+K10532+K01158+K12398+K01158+K01052+K12301+…
Genetic Information Processing	Translation	RNA transport	229	ko03013	Unigene0000014;Unigene0000152;Unigene0000222;Unigene0000956;Unigene0001090;Unigene0001371;Unigene0001744;Unigene0001990;Unigene0002161;Unigene0002525;Unigene0002617;Unigene0003383;Unigene0003615;Unigene0003678;Unigene0004087;Unigene0004470;Unigene0004494;Unigene0005274;Unigene0005322;Unigene0005352;Unigene0005353;Unigene0005511;Unigene0006425;Unigene0006570;Unigene0007209;Unigene0007254;Unigene00…	K14530+K14285+K14302+K14301+K13137+K07936+K00784+K02516+K00974+K03247+K14303+K07562+K14530+K14309+K03242+K12812+K03257+K14530+K14320+K15516+K14299+K13126+K03260+K03237+K14307+K13114+K03243+K01164+K14530+K14326+K12875+K12172+K03250+K13129+K14530+K13131+K14289+K14316+K14530+K03249+K14288+K03245+K13129+K03237+K13176+K03258+K14294+K14530+K03253+K13171+K14530+K14530+K03258+K14324+K14530+K14310+K03251+…
Cellular Processes	Transport and catabolism	Endocytosis	227	ko04144	Unigene0000122;Unigene0000233;Unigene0000395;Unigene0000693;Unigene0000836;Unigene0001122;Unigene0002777;Unigene0003111;Unigene0003233;Unigene0003751;Unigene0003820;Unigene0003867;Unigene0004765;Unigene0005368;Unigene0005711;Unigene0006005;Unigene0006805;Unigene0007120;Unigene0007260;Unigene0007307;Unigene0007401;Unigene0007945;Unigene0008052;Unigene0008748;Unigene0009373;Unigene0009594;Unigene00…	K12184+K03175+K06278+K11981+K17918+K12200+K00910+K07889+K12485+K23605+K12199+K23612+K12196+K07903+K12473+K12475+K07876+K07901+K18461+K07941+K11824+K04707+K06564+K10396+K18439+K12494+K01115+K04707+K04237+K00889+K11981+K04674+K17918+K06643+K12189+K03283+K12495+K12183+K11981+K12486+K11981+K11981+K18468+K18443+K18466+K11839+K11866+K11826+K04393+K12197+K17920+K05756+K12185+K11981+K11248+K05754+K04679+…
Genetic Information Processing	Translation	Ribosome	209	ko03010	Unigene0000381;Unigene0002552;Unigene0003266;Unigene0006957;Unigene0007455;Unigene0009795;Unigene0010305;Unigene0010744;Unigene0011412;Unigene0011592;Unigene0011598;Unigene0013200;Unigene0013950;Unigene0014098;Unigene0014763;Unigene0015230;Unigene0015515;Unigene0016328;Unigene0017006;Unigene0017140;Unigene0017242;Unigene0017418;Unigene0017722;Unigene0017879;Unigene0018671;Unigene0019888;Unigene00…	K02998+K02894+K02886+K02876+K02920+K02982+K02949+K02900+K02923+K02912+K02947+K02874+K02888+K02942+K02980+K02876+K02995+K02948+K02921+K02873+K02882+K02960+K02991+K02875+K02989+K02891+K02907+K02962+K02863+K02875+K02898+K02953+K02943+K02922+K02979+K02881+K02871+K02883+K02979+K02973+K02950+K02960+K02885+K02868+K02993+K02872+K02906+K02919+K02940+K02878+K02958+K02981+K02976+K02984+K02925+K02918+K02901+…
Metabolism	Global and overview maps	Fatty acid metabolism	204	ko01212	Unigene0000199;Unigene0000210;Unigene0000542;Unigene0000573;Unigene0000869;Unigene0001162;Unigene0002036;Unigene0003049;Unigene0003314;Unigene0003719;Unigene0003880;Unigene0003970;Unigene0004103;Unigene0004127;Unigene0004767;Unigene0005025;Unigene0005345;Unigene0005436;Unigene0005665;Unigene0005702;Unigene0005807;Unigene0006463;Unigene0007227;Unigene0007347;Unigene0007583;Unigene0008373;Unigene00…	K10249+K00645+K01897+K00626+K01897+K10249+K01897+K10249+K00665+K13370+K18660+K07508+K10249+K10249+K10249+K10249+K18660+K08766+K00665+K00665+K10249+K10250+K00507+K11262+K08765+K00665+K00507+K10249+K10247+K10250+K07512+K13370+K10249+K01897+K13370+K00665+K00249+K00249+K13370+K13370+K00507+K10250+K00665+K00665+K00665+K01897+K01897+K10249+K10258+K10249+K10249+K10250+K13370+K11539+K08764+K10249+K01897+…
Genetic Information Processing	Folding, sorting and degradation	Ubiquitin mediated proteolysis	200	ko04120	Unigene0000037;Unigene0000143;Unigene0000231;Unigene0000233;Unigene0000324;Unigene0000385;Unigene0000435;Unigene0000591;Unigene0001263;Unigene0002389;Unigene0002535;Unigene0003067;Unigene0003599;Unigene0004585;Unigene0004737;Unigene0005238;Unigene0005976;Unigene0006077;Unigene0006133;Unigene0006650;Unigene0006861;Unigene0007945;Unigene0008380;Unigene0009111;Unigene0009864;Unigene0010165;Unigene00…	K10595+K10610+K10599+K03175+K03868+K10585+K06688+K04506+K03362+K10585+K07868+K10585+K03351+K06689+K10456+K10578+K03352+K03355+K10592+K03364+K10601+K04707+K04506+K03348+K16064+K16064+K20217+K04707+K10596+K10686+K10588+K03350+K10596+K06643+K04506+K10608+K04706+K09561+K10576+K10264+K10583+K16060+K06689+K10593+K06689+K10579+K04678+K10615+K03175+K10590+K03869+K10585+K10577+K10612+K10684+K10576+K06689+…
Metabolism	Amino acid metabolism	Lysine degradation	197	ko00310	Unigene0000419;Unigene0000573;Unigene0000835;Unigene0001088;Unigene0001479;Unigene0001993;Unigene0002057;Unigene0003816;Unigene0004245;Unigene0006320;Unigene0008281;Unigene0008282;Unigene0009377;Unigene0009412;Unigene0009567;Unigene0009606;Unigene0009886;Unigene0011225;Unigene0012032;Unigene0012033;Unigene0012034;Unigene0012863;Unigene0013545;Unigene0013780;Unigene0013839;Unigene0014529;Unigene00…	K14085+K00626+K00658+K11433+K11433+K11433+K11433+K11433+K14959+K00658+K11433+K11433+K11433+K06101+K14959+K11433+K00128+K15791+K11433+K11433+K11433+K11433+K11433+K09189+K11433+K11433+K11433+K11433+K00128+K00128+K11433+K11433+K11433+K11433+K11433+K11433+K11433+K00128+K11433+K11433+K11433+K11433+K11433+K11427+K00149+K11433+K11433+K11433+K11433+K00128+K11433+K11433+K11433+K11433+K13647+K11433+K11428+…
Genetic Information Processing	Folding, sorting and degradation	Protein processing in endoplasmic reticulum	189	ko04141	Unigene0000055;Unigene0000255;Unigene0000324;Unigene0000930;Unigene0001172;Unigene0001194;Unigene0001240;Unigene0001632;Unigene0001931;Unigene0002440;Unigene0002613;Unigene0003096;Unigene0003449;Unigene0003536;Unigene0004120;Unigene0004312;Unigene0004585;Unigene0004658;Unigene0005238;Unigene0005541;Unigene0006171;Unigene0006254;Unigene0006570;Unigene0006760;Unigene0006861;Unigene0007220;Unigene00…	K09518+K09542+K03868+K14006+K10085+K10082+K07151+K14015+K04440+K09486+K08288+K12667+K12669+K09485+K16194+K14003+K06689+K09517+K10578+K01456+K07953+K03173+K03237+K01228+K10601+K14026+K04523+K14007+K14001+K14022+K08653+K04079+K12669+K10956+K10086+K03237+K03283+K09561+K13249+K02161+K08852+K12275+K10082+K06689+K06689+K14008+K04426+K09542+K10080+K09541+K09054+K10082+K09584+K10084+K14009+K09502+K06689+…
Metabolism	Global and overview maps	Carbon metabolism	182	ko01200	Unigene0000200;Unigene0000272;Unigene0000513;Unigene0000573;Unigene0000835;Unigene0000877;Unigene0002448;Unigene0003016;Unigene0003631;Unigene0004306;Unigene0004382;Unigene0005079;Unigene0006320;Unigene0006382;Unigene0006742;Unigene0007023;Unigene0007094;Unigene0007839;Unigene0008178;Unigene0009149;Unigene0009379;Unigene0010628;Unigene0013553;Unigene0015765;Unigene0016570;Unigene0017419;Unigene00…	K01803+K00261+K01647+K00626+K00658+K01679+K00281+K00025+K00121+K11517+K00161+K00814+K00658+K00844+K01681+K00615+K01079+K00163+K03781+K00164+K00850+K00627+K00616+K00031+K00831+K00600+K01053+K08074+K00031+K01807+K01053+K00831+K01895+K01689+K00030+K11517+K00058+K00134+K00627+K11517+K00234+K11517+K02437+K00658+K11517+K00248+K01053+K00140+K01899+K07511+K05606+K00033+K00161+K00615+K01965+K00615+K00030+…
Environmental Information Processing	Signaling molecules and interaction	Neuroactive ligand-receptor interaction	178	ko04080	Unigene0000012;Unigene0000124;Unigene0001197;Unigene0002035;Unigene0002625;Unigene0003442;Unigene0003910;Unigene0004425;Unigene0004484;Unigene0004523;Unigene0004661;Unigene0004951;Unigene0005112;Unigene0005279;Unigene0005298;Unigene0005299;Unigene0005482;Unigene0007565;Unigene0007695;Unigene0008697;Unigene0008728;Unigene0009718;Unigene0011112;Unigene0012121;Unigene0012922;Unigene0014193;Unigene00…	K04576+K04266+K04239+K05218+K04615+K05193+K04226+K05195+K04286+K04280+K03990+K04280+K04280+K05053+K04226+K04226+K04131+K04615+K04606+K04282+K04148+K05053+K04237+K04163+K04145+K04170+K04280+K04307+K04577+K04163+K04249+K04578+K04578+K04163+K04226+K08375+K04134+K05181+K04280+K04194+K04576+K05195+K04153+K01312+K04577+K04194+K01312+K04578+K04194+K04194+K08375+K04160+K04603+K04604+K04280+K05218+K05193+…
Cellular Processes	Transport and catabolism	Autophagy - animal	178	ko04140	Unigene0000168;Unigene0000233;Unigene0000415;Unigene0001068;Unigene0001454;Unigene0001641;Unigene0001931;Unigene0002019;Unigene0002317;Unigene0002981;Unigene0003604;Unigene0006567;Unigene0006570;Unigene0007120;Unigene0008066;Unigene0008146;Unigene0008244;Unigene0008528;Unigene0009723;Unigene0010213;Unigene0010481;Unigene0010693;Unigene0010694;Unigene0011762;Unigene0012110;Unigene0012558;Unigene00…	K16186+K03175+K04688+K07831+K16172+K21247+K04440+K07206+K04371+K17907+K04958+K04382+K03237+K07901+K08268+K17589+K18082+K06276+K01365+K08333+K17890+K04526+K04526+K01379+K15464+K02649+K08337+K07827+K03237+K07204+K15464+K21248+K07874+K02161+K07208+K08852+K07874+K07359+K07198+K08331+K01365+K04368+K05410+K01379+K19730+K11248+K02649+K04427+K01363+K03175+K07874+K07207+K18086+K10802+K08336+K04526+K04526+…
Cellular Processes	Transport and catabolism	Peroxisome	178	ko04146	Unigene0000542;Unigene0000635;Unigene0000676;Unigene0000869;Unigene0000974;Unigene0001415;Unigene0002036;Unigene0002132;Unigene0003485;Unigene0003688;Unigene0004306;Unigene0004773;Unigene0005377;Unigene0007940;Unigene0008178;Unigene0008968;Unigene0009656;Unigene0012376;Unigene0012757;Unigene0013508;Unigene0013767;Unigene0013846;Unigene0015765;Unigene0015938;Unigene0016166;Unigene0016681;Unigene00…	K01897+K13353+K11187+K01897+K13356+K05940+K01897+K04564+K11187+K11147+K11517+K05678+K11187+K13356+K03781+K00273+K11187+K13337+K13336+K11187+K01897+K13349+K00031+K13356+K11187+K05678+K00477+K13338+K11187+K13337+K13344+K13348+K13356+K00803+K13348+K11187+K00031+K11187+K13348+K11187+K13356+K13335+K04565+K05676+K01897+K01897+K11187+K11517+K00273+K04565+K08764+K11517+K11517+K01897+K05677+K11517+K00624+…
Environmental Information Processing	Signal transduction	MAPK signaling pathway	176	ko04010	Unigene0000212;Unigene0000233;Unigene0000321;Unigene0000328;Unigene0001068;Unigene0001767;Unigene0001931;Unigene0002259;Unigene0002317;Unigene0002713;Unigene0003110;Unigene0003234;Unigene0004807;Unigene0006254;Unigene0007965;Unigene0008134;Unigene0008433;Unigene0008464;Unigene0008493;Unigene0008601;Unigene0010149;Unigene0010182;Unigene0010297;Unigene0010559;Unigene0010693;Unigene0010694;Unigene00…	K04356+K03175+K04392+K04873+K07831+K04412+K04440+K04392+K04371+K04422+K04365+K04849+K04451+K03173+K04459+K04445+K04851+K05096+K06268+K04432+K04858+K04458+K04527+K02677+K04526+K04526+K04380+K20216+K04348+K04378+K04450+K17614+K07827+K04863+K04674+K05096+K03283+K04451+K04461+K04851+K05096+K04393+K04459+K04368+K05467+K05096+K04427+K04426+K04730+K05093+K04372+K04352+K03175+K04441+K04358+K04346+K04448+…
Genetic Information Processing	Transcription	Spliceosome	172	ko03040	Unigene0000231;Unigene0000436;Unigene0000895;Unigene0000917;Unigene0001163;Unigene0001452;Unigene0002536;Unigene0002712;Unigene0003073;Unigene0003115;Unigene0003661;Unigene0004175;Unigene0004470;Unigene0005850;Unigene0006484;Unigene0008175;Unigene0009264;Unigene0009586;Unigene0011698;Unigene0011802;Unigene0012431;Unigene0014296;Unigene0014645;Unigene0016626;Unigene0017384;Unigene0017572;Unigene00…	K10599+K12893+K12825+K12850+K12852+K12811+K12835+K12823+K12741+K12852+K12867+K11984+K12812+K12892+K12855+K12864+K12842+K12875+K12838+K12893+K12893+K12865+K12826+K12813+K12860+K12860+K03283+K12824+K12852+K12818+K12850+K12839+K12891+K11093+K12845+K12882+K12857+K12893+K12893+K12890+K12828+K12815+K12884+K12854+K12874+K12859+K11086+K12880+K12741+K12832+K13025+K12872+K12886+K11099+K12881+K12868+K11096+…
Environmental Information Processing	Signal transduction	mTOR signaling pathway	150	ko04150	Unigene0000168;Unigene0000185;Unigene0000415;Unigene0000607;Unigene0001454;Unigene0002019;Unigene0002187;Unigene0002317;Unigene0003110;Unigene0005353;Unigene0007847;Unigene0007989;Unigene0008528;Unigene0010297;Unigene0010559;Unigene0010693;Unigene0010694;Unigene0012558;Unigene0013986;Unigene0014313;Unigene0014479;Unigene0015345;Unigene0015927;Unigene0016545;Unigene0016728;Unigene0017002;Unigene00…	K16186+K11137+K04688+K03068+K16172+K07206+K00572+K04371+K04365+K14299+K02432+K02150+K06276+K04527+K02677+K04526+K04526+K02649+K00408+K07827+K20407+K20406+K07204+K20406+K03258+K20404+K02991+K07208+K20410+K08267+K07198+K03258+K04368+K02375+K14995+K02649+K20396+K03209+K00444+K07207+K00445+K20398+K14299+K04513+K04526+K04526+K02152+K04513+K20409+K03259+K02432+K03259+K04364+K02149+K08266+K02354+K04513+…
Organismal Systems	Development and regeneration	Axon regeneration	148	ko04361	Unigene0000321;Unigene0000415;Unigene0001185;Unigene0001931;Unigene0002259;Unigene0002713;Unigene0002747;Unigene0002916;Unigene0003425;Unigene0003899;Unigene0003995;Unigene0004036;Unigene0004108;Unigene0004440;Unigene0004716;Unigene0007430;Unigene0007499;Unigene0007965;Unigene0008066;Unigene0008153;Unigene0008433;Unigene0009185;Unigene0009386;Unigene0009594;Unigene0009751;Unigene0010064;Unigene00…	K04392+K04688+K11593+K04440+K04392+K04422+K04417+K00901+K04632+K04634+K04505+K11593+K10393+K11593+K04534+K11593+K06843+K04459+K08268+K11593+K04851+K04534+K00901+K12494+K02599+K00901+K06704+K04527+K08049+K06754+K06754+K04163+K11593+K05858+K04163+K00901+K06839+K06754+K11593+K04163+K05858+K04851+K04634+K06754+K07198+K04459+K09031+K04534+K04505+K04441+K04346+K23480+K04513+K00901+K11593+K00901+K04513+…
Metabolism	Lipid metabolism	Glycerophospholipid metabolism	145	ko00564	Unigene0000039;Unigene0000073;Unigene0000194;Unigene0000245;Unigene0000697;Unigene0000784;Unigene0001679;Unigene0002325;Unigene0002916;Unigene0003505;Unigene0003740;Unigene0004826;Unigene0004954;Unigene0005782;Unigene0006374;Unigene0006536;Unigene0007014;Unigene0008694;Unigene0009386;Unigene0009852;Unigene0010064;Unigene0010223;Unigene0010526;Unigene0010725;Unigene0012241;Unigene0012409;Unigene00…	K01049+K14286+K01049+K01049+K01080+K01049+K01049+K01049+K00901+K00111+K00967+K01049+K01049+K01049+K01049+K01047+K06129+K18695+K00901+K01049+K00901+K01049+K01115+K01049+K06130+K01080+K01613+K08744+K13644+K01049+K00901+K13510+K13515+K13523+K01047+K00981+K01049+K13511+K01049+K14156+K01049+K00901+K00901+K16860+K00995+K01049+K00623+K01049+K01049+K01049+K01047+K08729+K01049+K01049+K00999+K15728+K01049+…
Genetic Information Processing	Translation	Ribosome biogenesis in eukaryotes	144	ko03008	Unigene0000014;Unigene0000152;Unigene0000460;Unigene0001371;Unigene0001374;Unigene0002912;Unigene0002923;Unigene0003383;Unigene0003615;Unigene0003706;Unigene0003917;Unigene0004929;Unigene0004958;Unigene0005274;Unigene0005495;Unigene0005984;Unigene0006150;Unigene0006973;Unigene0008276;Unigene0008497;Unigene0008942;Unigene0008944;Unigene0009872;Unigene0010681;Unigene0010682;Unigene0012293;Unigene00…	K14530+K14285+K03685+K07936+K14569+K14544+K12619+K07562+K14530+K14538+K14570+K14567+K14537+K14530+K14552+K14556+K14554+K14558+K01164+K14530+K14570+K14570+K14572+K14575+K14575+K14530+K14570+K06943+K12618+K14530+K14539+K11883+K14536+K14530+K11883+K14530+K14563+K14530+K14530+K12845+K14530+K14548+K14530+K14521+K14550+K01164+K12619+K07179+K11129+K11131+K18532+K14530+K03537+K14568+K14545+K14564+K14557+…
Metabolism	Energy metabolism	Oxidative phosphorylation	140	ko00190	Unigene0000364;Unigene0001049;Unigene0002068;Unigene0005195;Unigene0007989;Unigene0013167;Unigene0016718;Unigene0017726;Unigene0020922;Unigene0024987;Unigene0028428;Unigene0029856;Unigene0029941;Unigene0030206;Unigene0030583;Unigene0030691;Unigene0030724;Unigene0030992;Unigene0031152;Unigene0031499;Unigene0032030;Unigene0032103;Unigene0032184;Unigene0032437;Unigene0032524;Unigene0032537;Unigene00…	K03661+K02155+K11726+K02146+K02150+K00416+K02131+K03948+K03934+K02259+K03942+K02261+K00413+K03963+K03964+K02258+K02146+K03883+K02152+K03962+K03934+K03960+K03935+K02265+K02267+K03959+K02136+K00234+K03955+K03968+K00411+K02149+K00412+K02127+K03966+K03949+K03878+K02265+K03936+K03883+K11351+K03940+K03939+K03956+K02264+K02138+K03952+K02272+K02273+K02270+K03961+K02268+K02133+K02148+K02153+K00236+K02132+…
Environmental Information Processing	Signal transduction	Calcium signaling pathway	139	ko04020	Unigene0000124;Unigene0002035;Unigene0002513;Unigene0003234;Unigene0003425;Unigene0003531;Unigene0003604;Unigene0003899;Unigene0003910;Unigene0004093;Unigene0004684;Unigene0004692;Unigene0005298;Unigene0005299;Unigene0005482;Unigene0007507;Unigene0008433;Unigene0008493;Unigene0008697;Unigene0009982;Unigene0010417;Unigene0010559;Unigene0011535;Unigene0012121;Unigene0012200;Unigene0013307;Unigene00…	K04266+K05218+K08042+K04849+K04632+K05860+K04958+K04634+K04226+K08794+K20858+K02183+K04226+K04226+K04131+K00911+K04851+K06268+K04282+K04962+K08049+K02677+K16056+K04163+K04348+K05863+K05858+K04163+K04718+K16896+K04163+K05858+K04851+K04226+K04634+K00871+K05860+K04194+K05849+K04194+K02183+K02183+K04194+K04194+K02183+K04160+K08048+K04603+K04604+K05860+K04345+K05857+K02183+K05218+K04348+K08794+K04958+…
Environmental Information Processing	Signal transduction	MAPK signaling pathway - fly	138	ko04013	Unigene0000033;Unigene0000174;Unigene0000233;Unigene0000321;Unigene0000591;Unigene0001070;Unigene0001166;Unigene0001525;Unigene0001931;Unigene0002132;Unigene0002259;Unigene0002317;Unigene0002747;Unigene0003110;Unigene0004585;Unigene0006076;Unigene0006567;Unigene0006929;Unigene0007428;Unigene0008380;Unigene0008601;Unigene0009771;Unigene0010362;Unigene0011115;Unigene0013022;Unigene0013174;Unigene00…	K06279+K16690+K03175+K04392+K04506+K20225+K04497+K07364+K04440+K04564+K04392+K04371+K04417+K04365+K06689+K02104+K04382+K18529+K10176+K04506+K04432+K17512+K20210+K20216+K04450+K13578+K07827+K04506+K07293+K04461+K18529+K20234+K04368+K06689+K04427+K06689+K09031+K08892+K04426+K04497+K04352+K03175+K02678+K13411+K12380+K20223+K04441+K16691+K04662+K04448+K06689+K03175+K04448+K03175+K03175+K03175+K04506+…
Cellular Processes	Transport and catabolism	Phagosome	132	ko04145	Unigene0000321;Unigene0000364;Unigene0001049;Unigene0002259;Unigene0002800;Unigene0003111;Unigene0004661;Unigene0005195;Unigene0005275;Unigene0006108;Unigene0007989;Unigene0008957;Unigene0009723;Unigene0010004;Unigene0010973;Unigene0012471;Unigene0012562;Unigene0014422;Unigene0015452;Unigene0017341;Unigene0017661;Unigene0019149;Unigene0020487;Unigene0020831;Unigene0021092;Unigene0021509;Unigene00…	K04392+K03661+K02155+K04392+K13885+K07889+K03990+K02146+K07375+K07375+K02150+K06461+K01365+K10413+K10089+K06461+K10956+K10415+K06461+K07375+K06461+K13885+K10416+K06461+K06461+K01365+K00921+K12182+K05719+K02146+K02152+K01365+K07375+K01365+K05692+K04659+K08057+K07897+K07342+K07374+K05692+K02149+K07374+K01365+K01365+K02148+K06461+K07374+K13885+K07374+K02153+K07375+K09481+K00914+K02154+K07375+K13240+…
Metabolism	Nucleotide metabolism	Purine metabolism	131	ko00230	Unigene0000293;Unigene0001682;Unigene0002230;Unigene0002513;Unigene0003517;Unigene0003789;Unigene0003795;Unigene0004076;Unigene0005418;Unigene0006409;Unigene0006772;Unigene0007314;Unigene0008818;Unigene0008970;Unigene0009827;Unigene0010417;Unigene0010709;Unigene0010848;Unigene0011339;Unigene0011362;Unigene0012426;Unigene0013031;Unigene0013237;Unigene0016668;Unigene0018557;Unigene0018876;Unigene00…	K19970+K01513+K01769+K08042+K13811+K18437+K13987+K00088+K01835+K11787+K01081+K13988+K12304+K12318+K18437+K08049+K01769+K13298+K00942+K00940+K13293+K00364+K00760+K00602+K18424+K00602+K19021+K01488+K01769+K01769+K01939+K12319+K13293+K12322+K12323+K13758+K01488+K12319+K01081+K08048+K00940+K00856+K18532+K08045+K00856+K00939+K18283+K01769+K01519+K01756+K18437+K18437+K01951+K19021+K13987+K01769+K08048+…
Environmental Information Processing	Signal transduction	Wnt signaling pathway	131	ko04310	Unigene0000058;Unigene0000249;Unigene0000321;Unigene0000324;Unigene0000591;Unigene0000607;Unigene0001166;Unigene0001263;Unigene0001931;Unigene0002187;Unigene0002259;Unigene0003751;Unigene0003995;Unigene0004807;Unigene0006902;Unigene0007504;Unigene0007847;Unigene0008205;Unigene0008213;Unigene0008380;Unigene0008385;Unigene0008473;Unigene0008493;Unigene0008771;Unigene0008868;Unigene0009523;Unigene00…	K02222+K04498+K04392+K03868+K04506+K03068+K04497+K03362+K04440+K00572+K04392+K23605+K04505+K04451+K00181+K10152+K02432+K02157+K10162+K04506+K04511+K03213+K06268+K10151+K04491+K05122+K02677+K04348+K00408+K02085+K05858+K04506+K08957+K04451+K19626+K05858+K04501+K02375+K04499+K04427+K04512+K04497+K03209+K00444+K04505+K00445+K19882+K04510+K08960+K04448+K04513+K04513+K04448+K04505+K04506+K04345+K02105+…
Environmental Information Processing	Membrane transport	ABC transporters	128	ko02010	Unigene0000217;Unigene0002419;Unigene0003396;Unigene0003437;Unigene0004773;Unigene0005687;Unigene0006002;Unigene0006441;Unigene0006983;Unigene0007564;Unigene0007880;Unigene0009587;Unigene0010336;Unigene0010477;Unigene0010592;Unigene0012077;Unigene0014700;Unigene0015191;Unigene0015560;Unigene0016681;Unigene0018853;Unigene0019937;Unigene0020174;Unigene0022298;Unigene0023073;Unigene0023528;Unigene00…	K05666+K05679+K05670+K05679+K05678+K05666+K05666+K05670+K05679+K05648+K05643+K05679+K05666+K05665+K05661+K05643+K05641+K05665+K05674+K05678+K05641+K05679+K05642+K05674+K05033+K05643+K05679+K05666+K05662+K05665+K05665+K05657+K05679+K05666+K05676+K05643+K05643+K05641+K05666+K05677+K05666+K05673+K05666+K05683+K05683+K05658+K05643+K05643+K05643+K05684+K05666+K05666+K05674+K05643+K05666+K05666+K05643+…
Organismal Systems	Aging	Longevity regulating pathway - worm	122	ko04212	Unigene0000415;Unigene0000974;Unigene0001454;Unigene0001931;Unigene0002132;Unigene0003527;Unigene0005121;Unigene0005302;Unigene0005616;Unigene0005682;Unigene0007227;Unigene0007260;Unigene0007940;Unigene0008066;Unigene0008178;Unigene0008559;Unigene0009989;Unigene0010297;Unigene0011477;Unigene0015550;Unigene0015938;Unigene0018292;Unigene0018566;Unigene0019386;Unigene0020398;Unigene0020993;Unigene00…	K04688+K13356+K16172+K04440+K04564+K00799+K11204+K09414+K10798+K00799+K00507+K18461+K13356+K08268+K03781+K00507+K00799+K04527+K00799+K10798+K13356+K00799+K12824+K00799+K00799+K13356+K14938+K00507+K13356+K17491+K04043+K04441+K14035+K00799+K00799+K00799+K00799+K08341+K00799+K00799+K00799+K00799+K00799+K00799+K00799+K00799+K00799+K04564+K00507+K00799+K00799+K00799+K00799+K00799+K17794+K13356+K13356+…
Metabolism	Metabolism of other amino acids	Glutathione metabolism	121	ko00480	Unigene0000305;Unigene0002200;Unigene0003527;Unigene0003697;Unigene0004102;Unigene0005014;Unigene0005121;Unigene0005443;Unigene0005682;Unigene0006879;Unigene0006956;Unigene0008596;Unigene0008660;Unigene0009233;Unigene0009989;Unigene0011477;Unigene0012973;Unigene0015765;Unigene0018292;Unigene0019386;Unigene0020398;Unigene0023288;Unigene0026432;Unigene0027050;Unigene0030017;Unigene0030107;Unigene00…	K00681+K18592+K00799+K00682+K00432+K05361+K11204+K01581+K00799+K01581+K00681+K01581+K11140+K04097+K00799+K00799+K00383+K00031+K00799+K00799+K00799+K00031+K18592+K11140+K01581+K00799+K00799+K00799+K00799+K07232+K01581+K00799+K00799+K00799+K05361+K00799+K00799+K00799+K00799+K00799+K00799+K00799+K00799+K00799+K00799+K00799+K00682+K00033+K00681+K00383+K18592+K00799+K11205+K00799+K11140+K13299+K01581+…
Environmental Information Processing	Signal transduction	Phosphatidylinositol signaling system	109	ko04070	Unigene0000871;Unigene0001780;Unigene0002916;Unigene0003531;Unigene0003604;Unigene0004692;Unigene0007507;Unigene0008244;Unigene0009386;Unigene0010064;Unigene0010559;Unigene0011712;Unigene0011878;Unigene0012558;Unigene0012636;Unigene0014781;Unigene0015159;Unigene0015649;Unigene0016014;Unigene0016748;Unigene0017063;Unigene0019654;Unigene0020774;Unigene0023805;Unigene0024023;Unigene0024086;Unigene00…	K13084+K18083+K00901+K05860+K04958+K02183+K00911+K18082+K00901+K00901+K02677+K00889+K01107+K02649+K01099+K00923+K05858+K20279+K00923+K00901+K18081+K05858+K00920+K00981+K00921+K01106+K02649+K05860+K02183+K10572+K18086+K02183+K13024+K00901+K02183+K00901+K05860+K05857+K02183+K07756+K19801+K04958+K02183+K00999+K01110+K02183+K18086+K18086+K01116+K00914+K00922+K15759+K02677+K00999+K01106+K00915+K00888+…
Metabolism	Global and overview maps	Biosynthesis of amino acids	101	ko01230	Unigene0000200;Unigene0000513;Unigene0001376;Unigene0005079;Unigene0006742;Unigene0007023;Unigene0007094;Unigene0009379;Unigene0009772;Unigene0013553;Unigene0015765;Unigene0016451;Unigene0016570;Unigene0017419;Unigene0021053;Unigene0023288;Unigene0023388;Unigene0023553;Unigene0025286;Unigene0025505;Unigene0025865;Unigene0029037;Unigene0029431;Unigene0029466;Unigene0030429;Unigene0031164;Unigene00…	K01803+K01647+K12657+K00814+K01681+K00615+K01079+K00850+K00264+K00616+K00031+K01915+K00831+K00600+K00789+K00031+K01915+K01807+K01476+K00831+K12657+K00826+K01689+K00030+K01940+K01697+K00058+K00134+K01620+K01476+K00615+K00826+K00548+K00615+K00030+K14455+K00286+K00814+K01915+K00500+K00548+K00286+K01689+K00030+K00134+K01758+K00548+K00058+K01758+K00948+K00600+K01958+K01681+K01647+K00600+K00873+K01689+…
Metabolism	Lipid metabolism	Fatty acid biosynthesis	100	ko00061	Unigene0000210;Unigene0000542;Unigene0000869;Unigene0002036;Unigene0003314;Unigene0003719;Unigene0003880;Unigene0005345;Unigene0005665;Unigene0005702;Unigene0007347;Unigene0008373;Unigene0010539;Unigene0011080;Unigene0013767;Unigene0015214;Unigene0016539;Unigene0021396;Unigene0023520;Unigene0026640;Unigene0027300;Unigene0028256;Unigene0029752;Unigene0030067;Unigene0032228;Unigene0032660;Unigene00…	K00645+K01897+K01897+K01897+K00665+K13370+K18660+K18660+K00665+K00665+K11262+K00665+K07512+K13370+K01897+K13370+K00665+K13370+K13370+K00665+K00665+K00665+K01897+K01897+K13370+K11539+K01897+K13370+K13370+K13370+K13370+K13370+K13370+K01897+K01897+K00665+K00665+K18660+K00665+K00665+K13370+K00665+K13370+K13370+K00665+K00665+K00665+K00665+K13370+K13370+K00665+K00665+K00665+K00665+K09458+K00665+K00665+…
Metabolism	Lipid metabolism	Arachidonic acid metabolism	98	ko00590	Unigene0002200;Unigene0003332;Unigene0004102;Unigene0005294;Unigene0006536;Unigene0009233;Unigene0013570;Unigene0016761;Unigene0020271;Unigene0022791;Unigene0026286;Unigene0026432;Unigene0027129;Unigene0028444;Unigene0028954;Unigene0029601;Unigene0031607;Unigene0031801;Unigene0032308;Unigene0034279;Unigene0036993;Unigene0037067;Unigene0037342;Unigene0038900;Unigene0039041;Unigene0039367;Unigene00…	K18592+K01832+K00432+K01832+K01047+K04097+K15717+K01832+K01047+K01832+K07418+K18592+K01832+K01832+K07418+K01832+K01832+K01832+K07418+K00079+K01047+K01832+K01832+K07418+K01832+K01832+K18592+K01832+K01832+K01832+K01832+K16343+K18592+K01832+K01832+K01832+K07418+K01832+K01832+K00432+K01047+K01832+K01832+K01832+K18592+K01832+K00432+K07422+K18592+K01832+K01832+K01832+K01832+K18592+K01832+K15730+K15730+…
Genetic Information Processing	Folding, sorting and degradation	RNA degradation	97	ko03018	Unigene0000100;Unigene0000516;Unigene0001672;Unigene0001779;Unigene0001859;Unigene0002650;Unigene0002923;Unigene0003212;Unigene0004740;Unigene0005511;Unigene0005578;Unigene0005729;Unigene0007249;Unigene0007295;Unigene0009379;Unigene0010585;Unigene0013571;Unigene0013815;Unigene0022811;Unigene0024741;Unigene0025482;Unigene0026552;Unigene0026620;Unigene0027205;Unigene0028108;Unigene0029401;Unigene00…	K12581+K12613+K14442+K12617+K01148+K12598+K12619+K10643+K12580+K13126+K12614+K12607+K12615+K12585+K00850+K12572+K12618+K12600+K12590+K12599+K00962+K04043+K14443+K12590+K12591+K12619+K01689+K14443+K10643+K12620+K12584+K03681+K11600+K12605+K12592+K01148+K04077+K04043+K01689+K10643+K12603+K12618+K04077+K12627+K12600+K07573+K12586+K12586+K13126+K12584+K00962+K01689+K03678+K03678+K14443+K12605+K12625+…
Environmental Information Processing	Signal transduction	FoxO signaling pathway	97	ko04068	Unigene0000249;Unigene0000359;Unigene0000378;Unigene0000432;Unigene0000438;Unigene0001454;Unigene0001931;Unigene0002132;Unigene0002317;Unigene0002862;Unigene0003110;Unigene0003751;Unigene0004506;Unigene0004774;Unigene0006035;Unigene0008178;Unigene0008528;Unigene0008771;Unigene0010297;Unigene0010693;Unigene0010694;Unigene0010757;Unigene0011684;Unigene0012110;Unigene0012558;Unigene0013580;Unigene00…	K04498+K16332+K13304+K04728+K17845+K16172+K04440+K04564+K04371+K06631+K04365+K23605+K07200+K01084+K01084+K03781+K06276+K10151+K04527+K04526+K04526+K08861+K11434+K15464+K02649+K10305+K07827+K04674+K06643+K15464+K07199+K08863+K08863+K07198+K04501+K04368+K06631+K02649+K09385+K04441+K08960+K04674+K08336+K04526+K01596+K04526+K04603+K08341+K04364+K04564+K16332+K04468+K02206+K03099+K01110+K04674+K07298+…
Metabolism	Amino acid metabolism	Arginine and proline metabolism	95	ko00330	Unigene0000419;Unigene0001376;Unigene0002980;Unigene0003103;Unigene0003447;Unigene0003718;Unigene0003904;Unigene0004187;Unigene0005443;Unigene0006554;Unigene0006879;Unigene0008596;Unigene0008968;Unigene0009886;Unigene0013947;Unigene0015043;Unigene0015432;Unigene0017878;Unigene0018866;Unigene0019117;Unigene0022045;Unigene0022174;Unigene0023048;Unigene0024538;Unigene0025286;Unigene0025865;Unigene00…	K14085+K12657+K00318+K00934+K00472+K18123+K00294+K00274+K01581+K00657+K01581+K01581+K00273+K00128+K00472+K00128+K00128+K01611+K00128+K00819+K01480+K00149+K00819+K00128+K01476+K12657+K00472+K01581+K00657+K11394+K00273+K08660+K01581+K01476+K14455+K00286+K01581+K01581+K00128+K01581+K00128+K08660+K01581+K11142+K00286+K13240+K08660+K01581+K00802+K00318+K00934+K00657+K00274+K00273+K00802+K00797+K00657+…
Metabolism	Xenobiotics biodegradation and metabolism	Drug metabolism - other enzymes	93	ko00983	Unigene0000966;Unigene0003527;Unigene0004076;Unigene0005682;Unigene0009989;Unigene0011285;Unigene0011362;Unigene0011477;Unigene0013237;Unigene0018292;Unigene0019386;Unigene0020398;Unigene0020874;Unigene0021372;Unigene0023912;Unigene0030107;Unigene0030628;Unigene0031377;Unigene0031408;Unigene0031515;Unigene0031947;Unigene0032168;Unigene0032933;Unigene0033513;Unigene0033696;Unigene0033756;Unigene00…	K00207+K00799+K00088+K00799+K00799+K00569+K00940+K00799+K00760+K00799+K00799+K00799+K00569+K00876+K01520+K00799+K00799+K00940+K00569+K00569+K00799+K01464+K00799+K00799+K00799+K00799+K00799+K00799+K00799+K00799+K00569+K00799+K00799+K00569+K00876+K00799+K00799+K00799+K00757+K00799+K00799+K01464+K00569+K01519+K01464+K00799+K01951+K00799+K01195+K00799+K01044+K00940+K00088+K00799+K00940+K13421+K13800+…
Metabolism	Carbohydrate metabolism	Amino sugar and nucleotide sugar metabolism	92	ko00520	Unigene0000071;Unigene0000207;Unigene0001565;Unigene0002883;Unigene0003491;Unigene0003992;Unigene0004210;Unigene0004998;Unigene0005380;Unigene0005418;Unigene0005895;Unigene0006382;Unigene0006674;Unigene0006803;Unigene0007276;Unigene0008871;Unigene0009580;Unigene0009981;Unigene0013103;Unigene0014413;Unigene0019399;Unigene0021651;Unigene0022222;Unigene0022441;Unigene0026204;Unigene0026879;Unigene00…	K01711+K01183+K01183+K01183+K12373+K01183+K00621+K01784+K00326+K01835+K01183+K00844+K00849+K01183+K00012+K01183+K00972+K00976+K00966+K01836+K00965+K01183+K01183+K21749+K08678+K01183+K01183+K01183+K01183+K01183+K01183+K01639+K01183+K01183+K17497+K00972+K00326+K01784+K12373+K00326+K12373+K01183+K00966+K00844+K01183+K01183+K12373+K12373+K00326+K01183+K01810+K15779+K00698+K00844+K01183+K08678+K01443+…
Genetic Information Processing	Translation	mRNA surveillance pathway	90	ko03015	Unigene0000152;Unigene0000377;Unigene0000437;Unigene0001909;Unigene0002950;Unigene0004311;Unigene0004470;Unigene0005511;Unigene0005903;Unigene0006567;Unigene0007254;Unigene0008115;Unigene0009298;Unigene0009586;Unigene0010488;Unigene0010677;Unigene0012148;Unigene0012429;Unigene0013181;Unigene0013894;Unigene0015708;Unigene0016713;Unigene0017191;Unigene0018570;Unigene0019000;Unigene0019089;Unigene00…	K14285+K08873+K06965+K11125+K06269+K14402+K12812+K13126+K14399+K04382+K13114+K14376+K14326+K12875+K11124+K11584+K03456+K14396+K14962+K00565+K14397+K11124+K14294+K14405+K14408+K13171+K14398+K15544+K14324+K14404+K12882+K14408+K06100+K03267+K14404+K14323+K14401+K13025+K14406+K14327+K12881+K06269+K14403+K04354+K14398+K11583+K11583+K15542+K03456+K14285+K14324+K12876+K12883+K14409+K11584+K11584+K13126+…
Metabolism	Glycan biosynthesis and metabolism	Various types of N-glycan biosynthesis	89	ko00513	Unigene0000206;Unigene0000269;Unigene0000391;Unigene0001240;Unigene0001346;Unigene0003041;Unigene0003096;Unigene0003449;Unigene0003491;Unigene0004005;Unigene0005109;Unigene0006308;Unigene0009422;Unigene0011307;Unigene0011720;Unigene0014820;Unigene0015293;Unigene0017269;Unigene0019528;Unigene0020998;Unigene0025163;Unigene0025912;Unigene0027601;Unigene0029754;Unigene0030054;Unigene0030389;Unigene00…	K00753+K14459+K14464+K07151+K07967+K07967+K12667+K12669+K12373+K00753+K14464+K00717+K14464+K12669+K03846+K00736+K14459+K07968+K07968+K00717+K14459+K01231+K14464+K14464+K09672+K00726+K14464+K12668+K07151+K14464+K00717+K03844+K12373+K09672+K14464+K14464+K14464+K12373+K14464+K03842+K14464+K14464+K03845+K14464+K14464+K12670+K14464+K12373+K12373+K14464+K14464+K14464+K03847+K14464+K14464+K14464+K14464+…
Organismal Systems	Aging	Longevity regulating pathway - multiple species	85	ko04213	Unigene0000255;Unigene0000415;Unigene0001454;Unigene0002132;Unigene0002513;Unigene0004506;Unigene0008178;Unigene0010297;Unigene0010417;Unigene0010693;Unigene0010694;Unigene0012558;Unigene0014313;Unigene0015927;Unigene0016531;Unigene0017814;Unigene0020869;Unigene0021113;Unigene0024207;Unigene0026280;Unigene0028537;Unigene0030353;Unigene0030988;Unigene0031299;Unigene0032152;Unigene0032596;Unigene00…	K09542+K04688+K16172+K04564+K08042+K07200+K03781+K04527+K08049+K04526+K04526+K02649+K07827+K07204+K07199+K03283+K07198+K19805+K02649+K09542+K04565+K04526+K04526+K08048+K04565+K08045+K04345+K09542+K09542+K09542+K04564+K04565+K09542+K09542+K04565+K09542+K03283+K04345+K03283+K08048+K03283+K03283+K03283+K00922+K09542+K04456+K02649+K03283+K19805+K02649+K08041+K16184+K07204+K07204+K08339+K08339+K03283+…
Metabolism	Glycan biosynthesis and metabolism	Glycosaminoglycan degradation	84	ko00531	Unigene0001253;Unigene0003012;Unigene0003491;Unigene0005689;Unigene0005842;Unigene0006799;Unigene0010357;Unigene0015229;Unigene0018662;Unigene0025832;Unigene0026465;Unigene0027797;Unigene0028929;Unigene0030909;Unigene0032785;Unigene0037400;Unigene0037459;Unigene0038123;Unigene0038149;Unigene0038691;Unigene0039027;Unigene0039039;Unigene0039312;Unigene0040124;Unigene0040125;Unigene0040533;Unigene00…	K01135+K01135+K12373+K01135+K01135+K01217+K01135+K10532+K01205+K01136+K01136+K01135+K01135+K01135+K01135+K01135+K01135+K12373+K01135+K01135+K01135+K12309+K01135+K01135+K12309+K12373+K01135+K01135+K12373+K12373+K12309+K01195+K01132+K01137+K01132+K01135+K01135+K01137+K01135+K01135+K01132+K01132+K01132+K01132+K01136+K01135+K01135+K01135+K01135+K01135+K01565+K01135+K01135+K01135+K01565+K12309+K12309+…
Metabolism	Amino acid metabolism	Valine, leucine and isoleucine degradation	82	ko00280	Unigene0000419;Unigene0000573;Unigene0000694;Unigene0001338;Unigene0003142;Unigene0003880;Unigene0003970;Unigene0005345;Unigene0005988;Unigene0006197;Unigene0006476;Unigene0009886;Unigene0010290;Unigene0015043;Unigene0015084;Unigene0015432;Unigene0018866;Unigene0020616;Unigene0020617;Unigene0021085;Unigene0022008;Unigene0022174;Unigene0024538;Unigene0026768;Unigene0029037;Unigene0031927;Unigene00…	K14085+K00626+K01641+K00166+K13524+K18660+K07508+K18660+K01968+K01027+K00253+K00128+K11538+K00128+K00827+K00128+K00128+K00249+K00249+K00167+K05607+K00149+K00128+K00166+K00826+K11538+K07509+K00248+K00140+K07511+K05606+K00826+K01965+K11538+K01847+K18660+K08683+K00382+K00382+K00128+K00128+K01969+K00382+K07515+K05605+K07508+K00249+K00249+K00167+K00382+K01640+K01640+K00626+K09699+K09699+K00827+K00167+…
Metabolism	Lipid metabolism	Biosynthesis of unsaturated fatty acids	78	ko01040	Unigene0000199;Unigene0001162;Unigene0003049;Unigene0004103;Unigene0004127;Unigene0004767;Unigene0005025;Unigene0005807;Unigene0006463;Unigene0007227;Unigene0008559;Unigene0009082;Unigene0009292;Unigene0009355;Unigene0013691;Unigene0024247;Unigene0025524;Unigene0030887;Unigene0031489;Unigene0031608;Unigene0031654;Unigene0032062;Unigene0032799;Unigene0033329;Unigene0034611;Unigene0034823;Unigene00…	K10249+K10249+K10249+K10249+K10249+K10249+K10249+K10249+K10250+K00507+K00507+K10249+K10247+K10250+K10249+K00507+K10250+K10249+K10258+K10249+K10249+K10250+K08764+K10249+K10247+K10250+K10249+K10249+K10249+K00507+K10250+K10249+K10250+K10249+K10249+K10250+K10251+K10249+K10250+K10249+K10250+K10249+K10249+K10249+K10250+K10250+K10249+K10249+K10249+K10249+K10251+K10250+K10249+K10249+K00507+K10251+K10249+…
Metabolism	Lipid metabolism	Fatty acid elongation	77	ko00062	Unigene0000199;Unigene0001162;Unigene0003049;Unigene0003970;Unigene0004103;Unigene0004127;Unigene0004767;Unigene0005025;Unigene0005807;Unigene0006463;Unigene0009082;Unigene0009292;Unigene0009355;Unigene0010539;Unigene0013691;Unigene0025524;Unigene0030887;Unigene0031489;Unigene0031608;Unigene0031654;Unigene0032062;Unigene0033329;Unigene0033467;Unigene0034611;Unigene0034823;Unigene0035212;Unigene00…	K10249+K10249+K10249+K07508+K10249+K10249+K10249+K10249+K10249+K10250+K10249+K10247+K10250+K07512+K10249+K10250+K10249+K10258+K10249+K10249+K10250+K10249+K07509+K10247+K10250+K10249+K10249+K10249+K07511+K01074+K10250+K10249+K10250+K10249+K10249+K10250+K10251+K10249+K10250+K10249+K10250+K10249+K10249+K10249+K10250+K10250+K10249+K10249+K10249+K10249+K07515+K10251+K10250+K10249+K10249+K07508+K10251+…
Metabolism	Carbohydrate metabolism	Inositol phosphate metabolism	77	ko00562	Unigene0000200;Unigene0001780;Unigene0003531;Unigene0007507;Unigene0008244;Unigene0011712;Unigene0011878;Unigene0012636;Unigene0014781;Unigene0015159;Unigene0015649;Unigene0016014;Unigene0017063;Unigene0019654;Unigene0020774;Unigene0024023;Unigene0024086;Unigene0026605;Unigene0028364;Unigene0028586;Unigene0032137;Unigene0032214;Unigene0033153;Unigene0033704;Unigene0034186;Unigene0035060;Unigene00…	K01803+K18083+K05860+K00911+K18082+K00889+K01107+K01099+K00923+K05858+K20279+K00923+K18081+K05858+K00920+K00921+K01106+K05860+K10572+K18086+K05860+K22913+K05857+K01858+K19801+K22913+K00140+K00469+K00999+K01110+K18086+K18086+K01116+K00914+K00922+K15759+K00999+K01106+K00915+K00888+K05858+K21798+K21798+K21798+K01106+K01106+K21797+K22913+K13711+K13711+K01092+K01092+K00914+K00914+K01107+K03103+K01116+…
Cellular Processes	Cell growth and death	Apoptosis - fly	77	ko04214	Unigene0000233;Unigene0000432;Unigene0001229;Unigene0001423;Unigene0001552;Unigene0001767;Unigene0001931;Unigene0002317;Unigene0002403;Unigene0003110;Unigene0007878;Unigene0008179;Unigene0008739;Unigene0009619;Unigene0011115;Unigene0011921;Unigene0014313;Unigene0016440;Unigene0016675;Unigene0016731;Unigene0016742;Unigene0019903;Unigene0020653;Unigene0022982;Unigene0024256;Unigene0024724;Unigene00…	K03175+K04728+K09848+K20009+K08791+K04412+K04440+K04371+K09428+K04365+K04727+K02084+K04397+K14034+K20216+K04397+K07827+K04397+K06640+K04397+K04397+K16686+K20009+K20015+K04427+K09031+K04426+K20017+K03175+K06030+K20009+K04448+K01527+K03175+K04448+K03175+K03175+K03175+K20009+K03175+K03175+K04397+K07870+K17065+K03386+K08669+K03175+K07870+K04404+K03175+K04397+K24070+K07611+K04374+K04431+K03175+K24070+…
Metabolism	Lipid metabolism	Glycerolipid metabolism	75	ko00561	Unigene0000419;Unigene0000697;Unigene0001093;Unigene0002612;Unigene0002916;Unigene0007219;Unigene0008297;Unigene0009386;Unigene0009886;Unigene0010064;Unigene0012015;Unigene0012409;Unigene0013993;Unigene0015043;Unigene0015432;Unigene0016748;Unigene0018866;Unigene0019844;Unigene0020596;Unigene0022174;Unigene0024538;Unigene0024946;Unigene0026756;Unigene0027283;Unigene0029257;Unigene0030480;Unigene00…	K14085+K01080+K14452+K14073+K00901+K01054+K14073+K00901+K00128+K00901+K14073+K01080+K01054+K00128+K00128+K00901+K00128+K13523+K14073+K00149+K00128+K11155+K14073+K14073+K16816+K00901+K00901+K00011+K14073+K11155+K14073+K14458+K01054+K15728+K11529+K00863+K00128+K00128+K00011+K14075+K00011+K14075+K14075+K14073+K11155+K01054+K14074+K01080+K14074+K13517+K00629+K00629+K13523+K09881+K09881+K14075+K14075+…
Metabolism	Carbohydrate metabolism	Glyoxylate and dicarboxylate metabolism	73	ko00630	Unigene0000513;Unigene0000573;Unigene0002448;Unigene0003016;Unigene0003718;Unigene0004306;Unigene0005587;Unigene0006742;Unigene0008178;Unigene0016451;Unigene0017419;Unigene0023388;Unigene0027609;Unigene0031391;Unigene0032519;Unigene0032865;Unigene0033213;Unigene0033442;Unigene0034671;Unigene0036756;Unigene0038028;Unigene0039916;Unigene0040696;Unigene0041844;Unigene0042954;Unigene0043161;Unigene00…	K01647+K00626+K00281+K00025+K18123+K11517+K01432+K01681+K03781+K01915+K00600+K01915+K01895+K11517+K00049+K11517+K11517+K02437+K11517+K05606+K01965+K01847+K11529+K00382+K00382+K01915+K01895+K00382+K00049+K01816+K00600+K01895+K01681+K01647+K01432+K18123+K11517+K00049+K00600+K00382+K00626+K11517+K00626+K00626+K00626+K00626+K11517+K11517+K01895+K01915+K11517+K11517+K00600+K01681+K01915+K01915+K11517+…
Metabolism	Carbohydrate metabolism	Glycolysis / Gluconeogenesis	72	ko00010	Unigene0000200;Unigene0000419;Unigene0003631;Unigene0004382;Unigene0004774;Unigene0005418;Unigene0006035;Unigene0006382;Unigene0007839;Unigene0009379;Unigene0009886;Unigene0010628;Unigene0015043;Unigene0015432;Unigene0018866;Unigene0020383;Unigene0022174;Unigene0022558;Unigene0024538;Unigene0027609;Unigene0029431;Unigene0030627;Unigene0032197;Unigene0032475;Unigene0035620;Unigene0037567;Unigene00…	K01803+K14085+K00121+K00161+K01084+K01835+K01084+K00844+K00163+K00850+K00128+K00627+K00128+K00128+K00128+K01792+K00149+K08074+K00128+K01895+K01689+K01596+K00134+K00627+K01792+K00161+K00844+K00382+K00382+K00128+K00627+K00128+K01895+K01689+K00134+K00382+K01610+K00162+K00121+K01810+K15779+K00121+K00844+K01895+K00627+K00627+K00873+K01689+K00382+K01792+K01623+K00161+K00134+K00927+K01810+K03103+K01792+…
Metabolism	Amino acid metabolism	Tryptophan metabolism	72	ko00380	Unigene0000419;Unigene0000573;Unigene0000835;Unigene0004187;Unigene0005587;Unigene0006320;Unigene0006646;Unigene0008178;Unigene0009886;Unigene0011225;Unigene0012990;Unigene0015043;Unigene0015432;Unigene0015833;Unigene0018866;Unigene0020817;Unigene0021970;Unigene0022174;Unigene0023718;Unigene0023719;Unigene0024538;Unigene0028880;Unigene0032972;Unigene0033882;Unigene0036194;Unigene0036776;Unigene00…	K14085+K00626+K00658+K00274+K01432+K00658+K00816+K03781+K00128+K15791+K00452+K00128+K00128+K07408+K00128+K00816+K00486+K00149+K07408+K07408+K00128+K07408+K01593+K00658+K07511+K07408+K00816+K01556+K00382+K07408+K03392+K00382+K00128+K00128+K00382+K00502+K07515+K15791+K07408+K07408+K00274+K00816+K07408+K01432+K00382+K00252+K00626+K23234+K23234+K23234+K00626+K00626+K00626+K00626+K01593+K00128+K00128+…
Metabolism	Xenobiotics biodegradation and metabolism	Metabolism of xenobiotics by cytochrome P450	72	ko00980	Unigene0003527;Unigene0003631;Unigene0005682;Unigene0009233;Unigene0009989;Unigene0011477;Unigene0015833;Unigene0018292;Unigene0019386;Unigene0020398;Unigene0022743;Unigene0023718;Unigene0023719;Unigene0028880;Unigene0030107;Unigene0030628;Unigene0031947;Unigene0032933;Unigene0033513;Unigene0033696;Unigene0033756;Unigene0034135;Unigene0034183;Unigene0034279;Unigene0034461;Unigene0034526;Unigene00…	K00799+K00121+K00799+K04097+K00799+K00799+K07408+K00799+K00799+K00799+K00078+K07408+K07408+K07408+K00799+K00799+K00799+K00799+K00799+K00799+K00799+K00799+K00799+K00079+K00799+K00799+K00799+K00799+K00799+K00078+K00799+K00799+K07408+K00799+K00799+K00799+K00799+K13299+K07408+K01253+K00799+K00799+K07408+K00078+K00121+K07408+K00121+K07408+K00079+K00079+K00079+K00799+K00799+K00799+K00078+K00799+K00799+…
Metabolism	Metabolism of terpenoids and polyketides	Insect hormone biosynthesis	72	ko00981	Unigene0000316;Unigene0002773;Unigene0007252;Unigene0007343;Unigene0009101;Unigene0009886;Unigene0011888;Unigene0013641;Unigene0014970;Unigene0015043;Unigene0015432;Unigene0016169;Unigene0016277;Unigene0017340;Unigene0018866;Unigene0021931;Unigene0022626;Unigene0024538;Unigene0025748;Unigene0027921;Unigene0029857;Unigene0031575;Unigene0032264;Unigene0032939;Unigene0034018;Unigene0034602;Unigene00…	K14985+K10721+K10718+K14939+K10722+K00128+K10723+K10718+K10718+K00128+K00128+K14985+K10718+K14985+K00128+K14938+K10718+K00128+K10718+K10718+K10718+K10718+K10718+K14985+K14985+K10718+K10718+K10718+K10718+K10718+K14939+K10718+K10718+K10718+K10718+K00128+K00128+K10718+K10718+K10718+K10718+K10718+K10718+K10718+K10718+K14985+K10718+K10718+K10718+K10718+K10718+K10718+K14985+K10721+K10718+K10723+K10718+…
Genetic Information Processing	Translation	Aminoacyl-tRNA biosynthesis	70	ko00970	Unigene0000023;Unigene0000714;Unigene0002814;Unigene0004388;Unigene0005411;Unigene0005586;Unigene0010584;Unigene0011337;Unigene0012178;Unigene0012436;Unigene0016509;Unigene0017662;Unigene0020612;Unigene0021036;Unigene0022779;Unigene0025429;Unigene0025557;Unigene0027175;Unigene0027874;Unigene0032755;Unigene0033203;Unigene0035568;Unigene0035970;Unigene0036790;Unigene0038021;Unigene0038124;Unigene00…	K01887+K01875+K01869+K01883+K03341+K01892+K01886+K10837+K01866+K01870+K01866+K01873+K01881+K01867+K01887+K01868+K01874+K01870+K14163+K01873+K01889+K01883+K00604+K02435+K01875+K01890+K01893+K01893+K04567+K02433+K01866+K01870+K02434+K01867+K01872+K01875+K01890+K01887+K01874+K01874+K01868+K01892+K01874+K01873+K01887+K01887+K01872+K01872+K01880+K01876+K01885+K01867+K01872+K01875+K01887+K01880+K01870+…
Metabolism	Metabolism of cofactors and vitamins	Ubiquinone and other terpenoid-quinone biosynthesis	68	ko00130	Unigene0000064;Unigene0004810;Unigene0005067;Unigene0009271;Unigene0010968;Unigene0013297;Unigene0015038;Unigene0017589;Unigene0022524;Unigene0027124;Unigene0027131;Unigene0030094;Unigene0032335;Unigene0032753;Unigene0034261;Unigene0035139;Unigene0036095;Unigene0036610;Unigene0037410;Unigene0038205;Unigene0039156;Unigene0040536;Unigene0041764;Unigene0042498;Unigene0042742;Unigene0042917;Unigene00…	K01904+K01904+K01904+K00591+K01904+K00457+K06126+K05357+K01904+K01904+K01904+K01904+K00591+K01904+K06134+K01904+K01904+K01904+K01904+K01904+K01904+K01904+K01904+K06125+K01904+K00457+K01904+K01904+K01904+K01904+K01904+K01904+K01904+K01904+K06127+K01904+K01904+K10106+K01904+K01904+K00457+K00591+K06125+K01904+K01904+K01904+K00815+K01904+K01904+K01904+K01904+K01904+K01904+K01904+K01904+K06127+K01904+…
Metabolism	Amino acid metabolism	Cysteine and methionine metabolism	67	ko00270	Unigene0000921;Unigene0001965;Unigene0003016;Unigene0005121;Unigene0006646;Unigene0011427;Unigene0015084;Unigene0015828;Unigene0016570;Unigene0017878;Unigene0018047;Unigene0019750;Unigene0019955;Unigene0020817;Unigene0021053;Unigene0024423;Unigene0025505;Unigene0025759;Unigene0026075;Unigene0027708;Unigene0029037;Unigene0031164;Unigene0031659;Unigene0037299;Unigene0037561;Unigene0037973;Unigene00…	K01251+K17399+K00025+K11204+K00816+K00558+K00827+K17399+K00831+K01611+K08963+K00547+K00544+K00816+K00789+K08967+K00831+K08967+K00558+K00558+K00826+K01697+K00058+K00816+K00558+K00826+K00548+K14455+K11205+K00547+K00548+K01758+K00802+K17399+K00548+K00058+K01758+K00816+K01251+K16054+K09880+K00558+K00456+K00802+K00797+K00548+K01697+K00815+K00827+K00789+K00789+K00544+K01758+K21456+K21456+K17399+K14454+…
Environmental Information Processing	Signal transduction	Hippo signaling pathway -fly	66	ko04391	Unigene0000065;Unigene0000174;Unigene0001552;Unigene0001767;Unigene0001931;Unigene0004703;Unigene0006377;Unigene0006567;Unigene0008791;Unigene0009374;Unigene0009992;Unigene0010385;Unigene0010881;Unigene0011112;Unigene0012148;Unigene0016150;Unigene0018225;Unigene0019551;Unigene0019903;Unigene0021755;Unigene0022499;Unigene0026086;Unigene0026266;Unigene0026609;Unigene0026694;Unigene0027713;Unigene00…	K16175+K16690+K08791+K04412+K04440+K12076+K06626+K04382+K06094+K16677+K16669+K16682+K16507+K04237+K03456+K06630+K16681+K06685+K16686+K06095+K16680+K16687+K03209+K06095+K16673+K06685+K16691+K08960+K05692+K24050+K05692+K04354+K16684+K03456+K16197+K24050+K16685+K05692+K09448+K16674+K06069+K04377+K04377+K04237+K06091+K06091+K12076+K16675+K16669+K16669+K16669+K04237+K16175+K16175+K04237+K06093+K04354+…
Metabolism	Xenobiotics biodegradation and metabolism	Drug metabolism - cytochrome P450	65	ko00982	Unigene0003527;Unigene0003631;Unigene0004187;Unigene0005577;Unigene0005682;Unigene0009233;Unigene0009989;Unigene0011477;Unigene0012319;Unigene0014690;Unigene0018292;Unigene0019386;Unigene0020398;Unigene0025216;Unigene0030107;Unigene0030628;Unigene0031947;Unigene0032933;Unigene0033513;Unigene0033696;Unigene0033756;Unigene0034135;Unigene0034183;Unigene0034461;Unigene0034526;Unigene0034883;Unigene00…	K00799+K00121+K00274+K00485+K00799+K04097+K00799+K00799+K00485+K00485+K00799+K00799+K00799+K00485+K00799+K00799+K00799+K00799+K00799+K00799+K00799+K00799+K00799+K00799+K00799+K00799+K00799+K00799+K00799+K00799+K00799+K00799+K00799+K00799+K13299+K00485+K00799+K00485+K00799+K00121+K00274+K00485+K00121+K00485+K00485+K00485+K00485+K00799+K00485+K00485+K00799+K00799+K00799+K00799+K00799+K00799+K00485+…
Environmental Information Processing	Signal transduction	TGF-beta signaling pathway	65	ko04350	Unigene0000249;Unigene0000324;Unigene0000415;Unigene0002317;Unigene0003751;Unigene0004970;Unigene0006500;Unigene0006567;Unigene0007439;Unigene0008213;Unigene0008230;Unigene0008684;Unigene0008752;Unigene0010109;Unigene0010366;Unigene0010594;Unigene0012148;Unigene0012729;Unigene0013174;Unigene0015490;Unigene0021560;Unigene0023843;Unigene0024402;Unigene0025848;Unigene0025877;Unigene0028677;Unigene00…	K04498+K03868+K04688+K04371+K23605+K13596+K19383+K04382+K23318+K10162+K04657+K22687+K23377+K06766+K16790+K16621+K03456+K04677+K13578+K04674+K04501+K04682+K04671+K04679+K04678+K04686+K04662+K04677+K04674+K04513+K04513+K17696+K04658+K17696+K17696+K04513+K03456+K04513+K04674+K04513+K23096+K16621+K21283+K04514+K04501+K04377+K04377+K17696+K04513+K04498+K04498+K17696+K21283+K21283+K03094+K03094+K04671+…
Metabolism	Carbohydrate metabolism	Pyruvate metabolism	64	ko00620	Unigene0000419;Unigene0000573;Unigene0000877;Unigene0003016;Unigene0004382;Unigene0005853;Unigene0007347;Unigene0007839;Unigene0009886;Unigene0010628;Unigene0015043;Unigene0015432;Unigene0018866;Unigene0022174;Unigene0024538;Unigene0024662;Unigene0027609;Unigene0030627;Unigene0032475;Unigene0032519;Unigene0037567;Unigene0041844;Unigene0042954;Unigene0043240;Unigene0043386;Unigene0043941;Unigene00…	K14085+K00626+K01679+K00025+K00161+K00102+K11262+K00163+K00128+K00627+K00128+K00128+K00128+K00149+K00128+K01069+K01895+K01596+K00627+K00049+K00161+K00382+K00382+K00128+K00627+K00128+K01895+K00382+K00049+K01610+K00162+K01958+K01895+K00627+K00627+K00049+K00873+K00382+K00161+K00626+K00626+K00626+K00626+K00626+K01895+K00163+K00128+K01512+K01512+K00029+K00029+K00128+K00128+K00049+K14085+K00128+K00128+…
Metabolism	Lipid metabolism	Fatty acid degradation	62	ko00071	Unigene0000419;Unigene0000542;Unigene0000573;Unigene0000869;Unigene0002036;Unigene0003631;Unigene0003970;Unigene0005436;Unigene0007583;Unigene0009886;Unigene0013767;Unigene0015043;Unigene0015432;Unigene0018866;Unigene0020616;Unigene0020617;Unigene0022174;Unigene0024538;Unigene0029752;Unigene0030067;Unigene0033346;Unigene0033467;Unigene0034676;Unigene0035438;Unigene0036194;Unigene0037095;Unigene00…	K14085+K01897+K00626+K01897+K01897+K00121+K07508+K08766+K08765+K00128+K01897+K00128+K00128+K00128+K00249+K00249+K00149+K00128+K01897+K01897+K01897+K07509+K00248+K01897+K07511+K01897+K00128+K00128+K07515+K00121+K08765+K00121+K07508+K00232+K00232+K00249+K00249+K00252+K00626+K01897+K09479+K09479+K00626+K00626+K00626+K00626+K00128+K00128+K00128+K01897+K07508+K01897+K01897+K14085+K00128+K00128+K07511+…
Metabolism	Glycan biosynthesis and metabolism	N-Glycan biosynthesis	61	ko00510	Unigene0000020;Unigene0001240;Unigene0001346;Unigene0001800;Unigene0003041;Unigene0003096;Unigene0003449;Unigene0004191;Unigene0006308;Unigene0006760;Unigene0011307;Unigene0011720;Unigene0011774;Unigene0014820;Unigene0017269;Unigene0019528;Unigene0020998;Unigene0025912;Unigene0029215;Unigene0030389;Unigene0031243;Unigene0033401;Unigene0035392;Unigene0035726;Unigene0037354;Unigene0037743;Unigene00…	K00737+K07151+K07967+K00737+K07967+K12667+K12669+K00729+K00717+K01228+K12669+K03846+K00737+K00736+K07968+K07968+K00717+K01231+K07252+K00726+K12668+K01001+K00721+K07151+K00717+K03844+K12345+K03842+K03845+K03848+K12670+K00902+K03847+K00717+K07441+K07967+K12666+K12666+K07967+K00726+K12669+K03843+K03843+K07967+K00717+K03845+K03845+K03849+K03849+K03850+K00779+K00779+K03847+K00738+K00738+K05546+K12669+…
Genetic Information Processing	Folding, sorting and degradation	Proteasome	61	ko03050	Unigene0005171;Unigene0005266;Unigene0007496;Unigene0012132;Unigene0013836;Unigene0017153;Unigene0019079;Unigene0019897;Unigene0019946;Unigene0020811;Unigene0025056;Unigene0029895;Unigene0029973;Unigene0030110;Unigene0030127;Unigene0031175;Unigene0032181;Unigene0032757;Unigene0033577;Unigene0034325;Unigene0034621;Unigene0034710;Unigene0034930;Unigene0035821;Unigene0036415;Unigene0036551;Unigene00…	K02735+K10881+K06699+K03061+K03061+K03028+K02737+K03037+K03031+K03063+K03029+K02727+K02736+K03062+K03066+K02729+K02737+K06691+K06698+K02730+K06700+K02728+K02731+K03029+K03039+K02738+K03064+K03065+K03030+K03038+K02734+K02726+K02725+K03029+K02737+K03033+K02725+K03036+K03036+K02734+K03028+K03037+K03032+K03032+K02737+K02737+K03035+K03035+K02731+K02731+K02732+K06698+K03033+K03064+K02738+K02732+K03031+…
Metabolism	Amino acid metabolism	Glycine, serine and threonine metabolism	60	ko00260	Unigene0000230;Unigene0000419;Unigene0002448;Unigene0004187;Unigene0007094;Unigene0008968;Unigene0015084;Unigene0016570;Unigene0017419;Unigene0019955;Unigene0025505;Unigene0029530;Unigene0031164;Unigene0031659;Unigene0031723;Unigene0032519;Unigene0033108;Unigene0033442;Unigene0036726;Unigene0037573;Unigene0038518;Unigene0040023;Unigene0040696;Unigene0041844;Unigene0042954;Unigene0044327;Unigene00…	K00108+K14085+K00281+K00274+K01079+K00273+K00827+K00831+K00600+K00544+K00831+K15789+K01697+K00058+K00273+K00049+K01620+K02437+K00639+K00108+K00552+K00108+K11529+K00382+K00382+K00108+K00382+K01758+K00049+K00108+K00058+K00108+K00108+K00274+K01758+K00600+K00273+K00049+K00600+K01079+K00382+K01697+K00827+K00544+K01758+K00314+K00600+K00108+K15633+K15633+K00049+K14085+K00108+K00315+K00315+K00605+K00605+…
Metabolism	Carbohydrate metabolism	Citrate cycle (TCA cycle)	58	ko00020	Unigene0000513;Unigene0000835;Unigene0000877;Unigene0003016;Unigene0004382;Unigene0006320;Unigene0006742;Unigene0007839;Unigene0009149;Unigene0010628;Unigene0015765;Unigene0023288;Unigene0029466;Unigene0030627;Unigene0032475;Unigene0032970;Unigene0033882;Unigene0036143;Unigene0037567;Unigene0038587;Unigene0041844;Unigene0042475;Unigene0042954;Unigene0043081;Unigene0043386;Unigene0045458;Unigene00…	K01647+K00658+K01679+K00025+K00161+K00658+K01681+K00163+K00164+K00627+K00031+K00031+K00030+K01596+K00627+K00234+K00658+K01899+K00161+K00030+K00382+K01900+K00382+K00236+K00627+K00030+K00382+K01610+K00162+K01958+K00236+K00627+K01681+K01647+K00627+K00382+K00235+K00235+K00161+K00236+K00234+K00030+K00031+K00163+K00030+K00031+K00031+K01681+K01899+K01648+K01900+K01900+K00163+K00237+K00026+K00026+K00026+…
Genetic Information Processing	Replication and repair	Nucleotide excision repair	58	ko03420	Unigene0000143;Unigene0000324;Unigene0004477;Unigene0005806;Unigene0007040;Unigene0008432;Unigene0010583;Unigene0011226;Unigene0011631;Unigene0017607;Unigene0018122;Unigene0022752;Unigene0024347;Unigene0026883;Unigene0028185;Unigene0031692;Unigene0031829;Unigene0032664;Unigene0034402;Unigene0034547;Unigene0035695;Unigene0040210;Unigene0040441;Unigene0041149;Unigene0042605;Unigene0043396;Unigene00…	K10610+K03868+K10844+K10843+K02327+K07466+K02324+K02325+K10755+K06634+K10838+K02327+K10755+K10847+K10841+K03504+K10755+K03142+K10755+K02326+K10740+K10609+K02202+K10756+K10845+K03506+K03144+K10140+K02328+K02327+K10839+K10570+K10756+K04802+K04802+K10848+K02328+K10754+K10846+K07466+K10747+K10747+K02325+K10755+K10756+K10756+K03142+K03143+K07466+K10754+K10844+K10609+K10842+K10842+K10847+K03143+K03868+…
Metabolism	Glycan biosynthesis and metabolism	Other glycan degradation	57	ko00511	Unigene0000150;Unigene0000269;Unigene0003491;Unigene0008186;Unigene0009802;Unigene0010246;Unigene0010737;Unigene0015293;Unigene0017627;Unigene0018890;Unigene0021957;Unigene0021958;Unigene0022167;Unigene0025163;Unigene0026097;Unigene0032936;Unigene0034631;Unigene0038123;Unigene0039039;Unigene0039969;Unigene0040125;Unigene0040128;Unigene0040533;Unigene0042192;Unigene0043024;Unigene0043037;Unigene00…	K12311+K14459+K12373+K01192+K12311+K12311+K01227+K14459+K01227+K01192+K01206+K01206+K01206+K14459+K12311+K12311+K01191+K12373+K12309+K01201+K12309+K01192+K12373+K01227+K01201+K01201+K01206+K01201+K12373+K12373+K01201+K12309+K01201+K12311+K01192+K12311+K01206+K01444+K01444+K12311+K01191+K01191+K12309+K12309+K12309+K01192+K12309+K12309+K01227+K01227+K01227+K12311+K12311+K01227+K01192+K12311+K12373
Genetic Information Processing	Replication and repair	DNA replication	57	ko03030	Unigene0002726;Unigene0003824;Unigene0004635;Unigene0007040;Unigene0007266;Unigene0007313;Unigene0008432;Unigene0008572;Unigene0010583;Unigene0011226;Unigene0011631;Unigene0014715;Unigene0015234;Unigene0018137;Unigene0020107;Unigene0020925;Unigene0022752;Unigene0024347;Unigene0031692;Unigene0031829;Unigene0033410;Unigene0034402;Unigene0034547;Unigene0035680;Unigene0035695;Unigene0041149;Unigene00…	K02684+K02541+K10743+K02327+K02540+K02542+K07466+K02320+K02324+K02325+K10755+K02685+K02209+K03111+K02212+K02210+K02327+K10755+K03504+K10755+K10744+K10755+K02326+K10745+K10740+K10756+K03506+K02321+K02328+K02541+K02327+K02210+K03469+K03469+K02685+K02685+K10756+K04802+K04802+K02212+K02212+K02328+K10754+K10742+K07466+K10742+K10747+K10747+K02325+K10755+K03111+K10756+K10756+K02685+K07466+K10754+K02209
Metabolism	Nucleotide metabolism	Pyrimidine metabolism	54	ko00240	Unigene0000165;Unigene0000203;Unigene0000293;Unigene0000966;Unigene0001682;Unigene0006772;Unigene0008033;Unigene0008818;Unigene0011362;Unigene0021372;Unigene0023912;Unigene0026105;Unigene0029977;Unigene0031377;Unigene0032168;Unigene0032728;Unigene0035478;Unigene0035642;Unigene0036573;Unigene0036677;Unigene0036718;Unigene0036908;Unigene0038283;Unigene0044831;Unigene0046851;Unigene0051260;Unigene00…	K00761+K00560+K19970+K00207+K01513+K01081+K11540+K12304+K00940+K00876+K01520+K01956+K01081+K00940+K01464+K00254+K00943+K00876+K00757+K16904+K01493+K01464+K01464+K00940+K00940+K01937+K13421+K13800+K13800+K09903+K10807+K19970+K01520+K00757+K00857+K00857+K10807+K01081+K10807+K00857+K00757+K03783+K03783+K00857+K16330+K16330+K01081+K01520+K00876+K01431+K13800+K13800+K01937+K01081
Metabolism	Carbohydrate metabolism	Propanoate metabolism	53	ko00640	Unigene0000573;Unigene0001338;Unigene0003142;Unigene0007347;Unigene0021085;Unigene0026768;Unigene0027609;Unigene0030758;Unigene0034676;Unigene0035224;Unigene0036143;Unigene0036194;Unigene0036756;Unigene0038028;Unigene0038364;Unigene0039352;Unigene0039916;Unigene0041844;Unigene0042475;Unigene0042954;Unigene0044385;Unigene0045846;Unigene0047038;Unigene0051366;Unigene0052272;Unigene0059723;Unigene00…	K00626+K00166+K13524+K11262+K00167+K00166+K01895+K18426+K00248+K00140+K01899+K07511+K05606+K01965+K01908+K18426+K01847+K00382+K01900+K00382+K01895+K00382+K07515+K05605+K01895+K00232+K00232+K00167+K00382+K00626+K09699+K09699+K00167+K01908+K00626+K00626+K00626+K00626+K01895+K00140+K00140+K01966+K01966+K01899+K01900+K01900+K07511+K07511+K00232+K00166+K01578+K01578+K07515
Environmental Information Processing	Signal transduction	ErbB signaling pathway	51	ko04012	Unigene0000033;Unigene0000415;Unigene0001931;Unigene0002317;Unigene0003110;Unigene0007945;Unigene0010531;Unigene0010559;Unigene0011831;Unigene0012558;Unigene0014313;Unigene0015651;Unigene0019927;Unigene0022653;Unigene0024207;Unigene0030010;Unigene0031937;Unigene0034373;Unigene0039560;Unigene0042077;Unigene0043259;Unigene0047073;Unigene0051019;Unigene0051201;Unigene0051970;Unigene0051997;Unigene00…	K06279+K04688+K04440+K04371+K04365+K04707+K04707+K02677+K11224+K02649+K07827+K05736+K11224+K04368+K02649+K04448+K04448+K04364+K03099+K06619+K01116+K00922+K02677+K04515+K05704+K04431+K04456+K04361+K02649+K04377+K04377+K05704+K02649+K03083+K03083+K04448+K07203+K07203+K02649+K07205+K07205+K04430+K01116+K03099+K07827+K06619+K00922+K00922+K00922+K00922+K06624
Cellular Processes	Transport and catabolism	Mitophagy - animal	51	ko04137	Unigene0000422;Unigene0001068;Unigene0001931;Unigene0002981;Unigene0004807;Unigene0005635;Unigene0008066;Unigene0012110;Unigene0014313;Unigene0015021;Unigene0016070;Unigene0017910;Unigene0018387;Unigene0020039;Unigene0021426;Unigene0022805;Unigene0027751;Unigene0029713;Unigene0030010;Unigene0031937;Unigene0033081;Unigene0033330;Unigene0037128;Unigene0038449;Unigene0040243;Unigene0041854;Unigene00…	K20168+K07831+K04440+K17907+K04451+K17987+K08268+K15464+K07827+K17771+K15464+K09455+K04451+K15637+K11839+K05410+K06030+K21343+K04448+K04448+K08341+K07897+K17986+K15637+K07870+K04551+K07870+K08334+K04374+K05704+K04556+K04556+K03097+K05704+K08860+K08860+K08339+K08339+K04448+K17985+K14381+K15637+K15637+K03115+K09455+K08341+K09408+K14381+K07827+K17969+K17969
Organismal Systems	Immune system	Toll and Imd signaling pathway	50	ko04624	Unigene0000106;Unigene0001263;Unigene0001931;Unigene0003900;Unigene0004585;Unigene0007958;Unigene0008601;Unigene0009338;Unigene0009600;Unigene0013022;Unigene0016546;Unigene0021136;Unigene0022761;Unigene0024256;Unigene0024634;Unigene0024724;Unigene0024979;Unigene0025271;Unigene0025624;Unigene0027486;Unigene0027798;Unigene0030010;Unigene0030805;Unigene0031937;Unigene0036124;Unigene0039046;Unigene00…	K20694+K03362+K04440+K18809+K06689+K09254+K04432+K10704+K04734+K04450+K10380+K16060+K06689+K04427+K06689+K09031+K18809+K04730+K20703+K13411+K04441+K04448+K06689+K04448+K18809+K20694+K06689+K18809+K04404+K06689+K10580+K07209+K04431+K04450+K09031+K13411+K04448+K02580+K02580+K10380+K04398+K18809+K20703+K10380+K13411+K04733+K04733+K10380+K04427+K03362
Metabolism	Metabolism of other amino acids	beta-Alanine metabolism	48	ko00410	Unigene0000419;Unigene0000966;Unigene0003142;Unigene0009886;Unigene0015043;Unigene0015432;Unigene0018866;Unigene0022174;Unigene0024538;Unigene0032168;Unigene0032649;Unigene0034676;Unigene0035224;Unigene0036194;Unigene0036908;Unigene0038283;Unigene0043240;Unigene0043276;Unigene0043941;Unigene0044271;Unigene0045453;Unigene0047038;Unigene0051366;Unigene0059723;Unigene0059724;Unigene0094097;Unigene00…	K14085+K00207+K13524+K00128+K00128+K00128+K00128+K00149+K00128+K01464+K08660+K00248+K00140+K07511+K01464+K01464+K00128+K01580+K00128+K08660+K08660+K07515+K05605+K00232+K00232+K01431+K00128+K00140+K00140+K08660+K08660+K08660+K08660+K00128+K00128+K08660+K14085+K12259+K12259+K00128+K00128+K07511+K07511+K00232+K05604+K01578+K01578+K07515
Metabolism	Glycan biosynthesis and metabolism	Other types of O-glycan biosynthesis	48	ko00514	Unigene0001346;Unigene0002381;Unigene0002388;Unigene0002537;Unigene0003041;Unigene0005236;Unigene0007361;Unigene0010570;Unigene0012557;Unigene0017184;Unigene0017269;Unigene0017349;Unigene0019528;Unigene0023450;Unigene0023665;Unigene0027025;Unigene0033304;Unigene0034231;Unigene0037389;Unigene0037438;Unigene0048088;Unigene0051373;Unigene0051576;Unigene0052062;Unigene0052270;Unigene0057243;Unigene00…	K07967+K00731+K00710+K00710+K07967+K23800+K18134+K00728+K23800+K00710+K07968+K00710+K07968+K09667+K13667+K03691+K00710+K13676+K23800+K13676+K05948+K00710+K09667+K00710+K11703+K23840+K18134+K18134+K07967+K00710+K00731+K00731+K07967+K00710+K07967+K00728+K03691+K09667+K00779+K00779+K00710+K00728+K00728+K07967+K00710+K00710+K13675+K13675
Environmental Information Processing	Signal transduction	Notch signaling pathway	48	ko04330	Unigene0000249;Unigene0000679;Unigene0001166;Unigene0002624;Unigene0003995;Unigene0007258;Unigene0007367;Unigene0009613;Unigene0009703;Unigene0009751;Unigene0023793;Unigene0026095;Unigene0027207;Unigene0027565;Unigene0027824;Unigene0032036;Unigene0032397;Unigene0034719;Unigene0034896;Unigene0039155;Unigene0039855;Unigene0040737;Unigene0041318;Unigene0042009;Unigene0042213;Unigene0043952;Unigene00…	K04498+K06062+K04497+K06061+K04505+K06170+K06054+K06051+K06053+K02599+K06062+K04497+K23616+K04505+K06062+K06172+K04505+K06065+K04497+K06172+K09091+K06063+K06059+K02599+K06066+K06058+K05948+K06065+K06052+K06066+K04497+K06171+K06065+K06059+K06065+K04498+K04498+K04497+K04497+K02353+K06067+K06067+K02353+K06065+K04496+K04496+K06057+K06057
Genetic Information Processing	Transcription	Basal transcription factors	47	ko03022	Unigene0001727;Unigene0002799;Unigene0003872;Unigene0004477;Unigene0005806;Unigene0006183;Unigene0009405;Unigene0011661;Unigene0017607;Unigene0018745;Unigene0018746;Unigene0024617;Unigene0027062;Unigene0029185;Unigene0029361;Unigene0029877;Unigene0030212;Unigene0031014;Unigene0032040;Unigene0032664;Unigene0035268;Unigene0036544;Unigene0040441;Unigene0040486;Unigene0040728;Unigene0041641;Unigene00…	K03130+K03132+K03120+K10844+K10843+K03135+K14650+K03127+K06634+K03138+K03138+K03122+K03128+K03131+K03131+K03124+K03120+K03137+K03139+K03142+K03134+K03137+K02202+K03130+K03130+K03138+K10845+K03144+K14649+K03123+K03129+K03129+K14535+K03127+K03136+K03136+K03125+K03125+K03126+K03126+K03126+K03142+K03143+K10844+K10842+K10842+K03143
Metabolism	Carbohydrate metabolism	Galactose metabolism	46	ko00052	Unigene0001346;Unigene0003041;Unigene0004151;Unigene0004537;Unigene0004568;Unigene0004774;Unigene0004998;Unigene0005418;Unigene0006015;Unigene0006035;Unigene0006382;Unigene0006674;Unigene0009379;Unigene0009767;Unigene0010832;Unigene0019399;Unigene0032657;Unigene0035875;Unigene0036867;Unigene0039039;Unigene0040125;Unigene0041827;Unigene0043796;Unigene0044448;Unigene0044576;Unigene0051534;Unigene00…	K07967+K07967+K12047+K12316+K12316+K01084+K01784+K01835+K12316+K01084+K00844+K00849+K00850+K12316+K12047+K00965+K00011+K12047+K01784+K12309+K12309+K00844+K12309+K00011+K00011+K15779+K12047+K00844+K07967+K07967+K12309+K12309+K12047+K12309+K07967+K12047+K12309+K12309+K12047+K12047+K12316+K12316+K07967+K00963+K00963+K01784
Genetic Information Processing	Replication and repair	Homologous recombination	46	ko03440	Unigene0000432;Unigene0001201;Unigene0002076;Unigene0002522;Unigene0004981;Unigene0005266;Unigene0005523;Unigene0007040;Unigene0008432;Unigene0012044;Unigene0014092;Unigene0018137;Unigene0022752;Unigene0023897;Unigene0027472;Unigene0031692;Unigene0031756;Unigene0035695;Unigene0038567;Unigene0039997;Unigene0042790;Unigene0043631;Unigene0046406;Unigene0048880;Unigene0050362;Unigene0052094;Unigene00…	K04728+K20776+K15362+K10866+K10865+K10881+K03165+K02327+K07466+K08775+K10870+K03111+K02327+K10871+K10728+K03504+K10880+K10740+K08991+K10877+K03165+K04482+K02328+K20773+K02327+K10875+K07462+K11864+K11864+K15362+K10882+K20773+K10867+K10867+K08775+K07462+K07462+K02328+K07466+K03165+K10871+K03111+K12173+K12173+K07466+K10881
Organismal Systems	Sensory system	Phototransduction - fly	46	ko04745	Unigene0000833;Unigene0002777;Unigene0003035;Unigene0003604;Unigene0003899;Unigene0004692;Unigene0005811;Unigene0010559;Unigene0015159;Unigene0015194;Unigene0019654;Unigene0020184;Unigene0020460;Unigene0022770;Unigene0025337;Unigene0028352;Unigene0029549;Unigene0030703;Unigene0032232;Unigene0033215;Unigene0033233;Unigene0034619;Unigene0035223;Unigene0036305;Unigene0040341;Unigene0041600;Unigene00…	K04967+K00910+K13806+K04958+K04634+K02183+K04967+K02677+K05858+K08834+K05858+K04634+K13806+K04547+K13806+K02183+K02183+K02183+K05692+K02183+K13803+K05692+K04958+K02183+K02183+K07972+K04634+K04967+K02677+K05692+K04515+K08834+K13807+K05858+K04967+K02183+K02183+K02183+K02183+K04958+K02183+K05858+K05858+K02183+K02183+K13805
Genetic Information Processing	Transcription	RNA polymerase	45	ko03020	Unigene0000004;Unigene0001807;Unigene0002221;Unigene0002982;Unigene0005033;Unigene0015113;Unigene0017390;Unigene0019500;Unigene0020480;Unigene0025009;Unigene0029981;Unigene0029994;Unigene0030981;Unigene0033140;Unigene0035019;Unigene0035090;Unigene0036293;Unigene0037069;Unigene0037108;Unigene0037579;Unigene0037837;Unigene0042021;Unigene0042218;Unigene0042490;Unigene0042994;Unigene0044595;Unigene00…	K03013+K03021+K03010+K03004+K03043+K03009+K03021+K03021+K03021+K03020+K03005+K03016+K03027+K03011+K03015+K03012+K03017+K03008+K03019+K13797+K03007+K03014+K03023+K03000+K03019+K14721+K03025+K03027+K13797+K03022+K13797+K03043+K03009+K13797+K03006+K03006+K03043+K13797+K03016+K03018+K03018+K03025+K14721+K03024+K03026
Metabolism	Lipid metabolism	Sphingolipid metabolism	44	ko00600	Unigene0000664;Unigene0000697;Unigene0001888;Unigene0002752;Unigene0005894;Unigene0008515;Unigene0008542;Unigene0012409;Unigene0015983;Unigene0016282;Unigene0016775;Unigene0018080;Unigene0025125;Unigene0027821;Unigene0030299;Unigene0032601;Unigene0038274;Unigene0039018;Unigene0039039;Unigene0039055;Unigene0039969;Unigene0040125;Unigene0041055;Unigene0043024;Unigene0043037;Unigene0043390;Unigene00…	K04714+K01080+K12350+K12349+K04708+K00720+K01019+K01080+K01019+K01634+K00654+K04718+K12349+K23727+K04712+K12348+K04710+K12350+K12309+K04715+K01201+K12309+K12350+K01201+K01201+K01201+K01201+K12309+K01201+K01019+K01080+K12351+K01634+K12309+K12309+K12309+K12309+K12309+K12351+K00654+K00654+K04716+K12354+K12350
Metabolism	Metabolism of cofactors and vitamins	Folate biosynthesis	44	ko00790	Unigene0003902;Unigene0004553;Unigene0004554;Unigene0013458;Unigene0016755;Unigene0019233;Unigene0027698;Unigene0029867;Unigene0032108;Unigene0032657;Unigene0033229;Unigene0034279;Unigene0034888;Unigene0037113;Unigene0038212;Unigene0039615;Unigene0040280;Unigene0042552;Unigene0044405;Unigene0044448;Unigene0044576;Unigene0046417;Unigene0050958;Unigene0051916;Unigene0058054;Unigene0060016;Unigene00…	K01077+K03635+K03635+K01930+K01307+K00501+K14652+K14652+K01495+K00011+K01724+K00079+K03635+K20967+K20967+K01077+K01077+K00072+K00500+K00011+K00011+K00502+K14652+K00287+K20967+K00079+K00079+K00357+K00357+K01930+K01307+K01495+K00079+K01077+K01077+K01077+K01307+K00357+K15376+K00501+K15376+K01077+K20967+K20967
Genetic Information Processing	Replication and repair	Fanconi anemia pathway	44	ko03460	Unigene0000098;Unigene0000131;Unigene0000185;Unigene0000727;Unigene0002076;Unigene0003398;Unigene0005523;Unigene0007180;Unigene0007367;Unigene0008432;Unigene0009224;Unigene0009782;Unigene0012044;Unigene0014092;Unigene0016675;Unigene0027082;Unigene0029379;Unigene0031360;Unigene0035695;Unigene0036172;Unigene0036699;Unigene0038567;Unigene0042790;Unigene0043631;Unigene0044462;Unigene0049518;Unigene00…	K02350+K10892+K11137+K10990+K15362+K03509+K03165+K03511+K06054+K07466+K03515+K15361+K08775+K10870+K06640+K10484+K10891+K10606+K10740+K10606+K11511+K08991+K03165+K04482+K15360+K08734+K15363+K13960+K15078+K10888+K10888+K15362+K13960+K10882+K06640+K08775+K10848+K07466+K03165+K10895+K10896+K10896+K15078+K07466
Metabolism	Carbohydrate metabolism	Butanoate metabolism	43	ko00650	Unigene0000573;Unigene0000694;Unigene0003142;Unigene0003580;Unigene0005865;Unigene0005924;Unigene0006197;Unigene0006836;Unigene0007222;Unigene0031090;Unigene0031358;Unigene0034676;Unigene0036194;Unigene0039249;Unigene0043276;Unigene0047038;Unigene0047047;Unigene0052250;Unigene0053185;Unigene0053785;Unigene0057002;Unigene0063317;Unigene0070483;Unigene0072379;Unigene0075049;Unigene0075228;Unigene00…	K00626+K01641+K13524+K01896+K00019+K00109+K01027+K00139+K00019+K00019+K00019+K00248+K07511+K00019+K01580+K07515+K00019+K00019+K00109+K00019+K00109+K00019+K00019+K00019+K00019+K01640+K01640+K00626+K00019+K00019+K00626+K00626+K00626+K00626+K00019+K00019+K00019+K07511+K07511+K00019+K00019+K00109+K07515
Environmental Information Processing	Signal transduction	Hedgehog signaling pathway - fly	43	ko04341	Unigene0000324;Unigene0000651;Unigene0001263;Unigene0002666;Unigene0005699;Unigene0007486;Unigene0012795;Unigene0012796;Unigene0017354;Unigene0017739;Unigene0025877;Unigene0028008;Unigene0029100;Unigene0029136;Unigene0029144;Unigene0029633;Unigene0032917;Unigene0032952;Unigene0034364;Unigene0035781;Unigene0036257;Unigene0040716;Unigene0051715;Unigene0054909;Unigene0067994;Unigene0067995;Unigene00…	K03868+K10523+K03362+K08958+K20245+K06225+K10523+K10523+K08957+K09319+K04678+K16799+K04662+K08960+K03869+K06226+K03869+K04345+K03869+K03869+K03869+K04345+K06224+K08957+K03083+K03083+K10523+K03869+K03869+K08958+K20245+K03094+K03094+K09319+K10523+K08291+K08291+K10523+K03362+K10523+K03868+K06229+K06229
Environmental Information Processing	Signaling molecules and interaction	ECM-receptor interaction	43	ko04512	Unigene0000501;Unigene0003015;Unigene0003875;Unigene0008270;Unigene0008536;Unigene0008759;Unigene0009337;Unigene0009589;Unigene0010112;Unigene0010190;Unigene0010789;Unigene0013351;Unigene0019877;Unigene0020075;Unigene0023085;Unigene0026419;Unigene0027037;Unigene0027767;Unigene0027784;Unigene0027930;Unigene0028596;Unigene0032793;Unigene0034851;Unigene0043566;Unigene0046096;Unigene0051312;Unigene00…	K06585+K05717+K23379+K06583+K06265+K06237+K06254+K23380+K05636+K06240+K06255+K06585+K23379+K08131+K05637+K06254+K03900+K06584+K19719+K06236+K05719+K04659+K06236+K06237+K06255+K03900+K06252+K03900+K05635+K05635+K04659+K06252+K06238+K06236+K06237+K05719+K06252+K08131+K06255+K05719+K06585+K06237+K06237
Metabolism	Carbohydrate metabolism	Starch and sucrose metabolism	41	ko00500	Unigene0000238;Unigene0001682;Unigene0002164;Unigene0004151;Unigene0004537;Unigene0004568;Unigene0004774;Unigene0005418;Unigene0006015;Unigene0006035;Unigene0006382;Unigene0008463;Unigene0009767;Unigene0010832;Unigene0014409;Unigene0019724;Unigene0026313;Unigene0026332;Unigene0026750;Unigene0035875;Unigene0037505;Unigene0039298;Unigene0041827;Unigene0049508;Unigene0051450;Unigene0051534;Unigene00…	K00693+K01513+K00693+K12047+K12316+K12316+K01084+K01835+K12316+K01084+K00844+K01176+K12316+K12047+K00693+K01196+K00688+K00750+K00700+K12047+K00750+K01176+K00844+K00750+K01810+K15779+K12047+K00688+K00844+K00750+K12047+K12047+K01810+K12047+K12047+K12316+K12316+K00688+K00963+K00688+K00963
Metabolism	Metabolism of cofactors and vitamins	Retinol metabolism	41	ko00830	Unigene0002758;Unigene0003631;Unigene0003688;Unigene0005173;Unigene0015613;Unigene0015833;Unigene0021462;Unigene0022449;Unigene0023718;Unigene0023719;Unigene0024946;Unigene0026434;Unigene0028880;Unigene0033332;Unigene0036772;Unigene0036776;Unigene0036907;Unigene0041927;Unigene0042756;Unigene0049250;Unigene0050038;Unigene0051064;Unigene0051600;Unigene0051623;Unigene0054254;Unigene0055707;Unigene00…	K07424+K00121+K11147+K07424+K15734+K07408+K15734+K07424+K07408+K07408+K11155+K11153+K07408+K15734+K11153+K07408+K11155+K07408+K07249+K07408+K00121+K07408+K00121+K07408+K15734+K11155+K11153+K11153+K11153+K11153+K11153+K15734+K11153+K11153+K07424+K11153+K07408+K07408+K11153+K07408+K07408
Metabolism	Metabolism of terpenoids and polyketides	Terpenoid backbone biosynthesis	41	ko00900	Unigene0000573;Unigene0000694;Unigene0003842;Unigene0005974;Unigene0010513;Unigene0013562;Unigene0015104;Unigene0025357;Unigene0033456;Unigene0034452;Unigene0034954;Unigene0035108;Unigene0037176;Unigene0037793;Unigene0039347;Unigene0043617;Unigene0044911;Unigene0045238;Unigene0045925;Unigene0046136;Unigene0071029;Unigene0077263;Unigene0089991;Unigene0089992;Unigene0089993;Unigene0089994;Unigene01…	K00626+K01641+K01823+K12505+K12504+K12504+K00804+K05955+K19177+K12505+K19177+K11778+K00021+K01597+K00869+K05954+K08658+K00869+K11778+K11778+K00021+K00626+K00626+K00626+K00626+K00626+K11778+K11778+K01823+K01823+K12505+K11778+K12504+K12504+K06013+K06013+K08658+K00587+K00587+K00804+K00804
Genetic Information Processing	Replication and repair	Base excision repair	41	ko03410	Unigene0005616;Unigene0007040;Unigene0010583;Unigene0011226;Unigene0014901;Unigene0015550;Unigene0019988;Unigene0022752;Unigene0025119;Unigene0026342;Unigene0028024;Unigene0028905;Unigene0031692;Unigene0032165;Unigene0034177;Unigene0034547;Unigene0036469;Unigene0042217;Unigene0043396;Unigene0045754;Unigene0046406;Unigene0046977;Unigene0048590;Unigene0050362;Unigene0051449;Unigene0052288;Unigene00…	K10798+K02327+K02324+K02325+K20813+K10798+K10773+K02327+K10771+K10776+K10801+K10802+K03504+K03652+K10771+K02326+K03660+K10772+K03506+K10800+K02328+K03648+K24070+K02327+K10803+K24070+K07462+K03648+K03660+K04802+K04802+K07462+K07462+K02328+K10802+K03512+K03512+K10747+K10747+K02325+K10800
Genetic Information Processing	Replication and repair	Mismatch repair	41	ko03430	Unigene0000657;Unigene0007040;Unigene0008432;Unigene0011631;Unigene0013219;Unigene0018137;Unigene0022752;Unigene0024347;Unigene0027666;Unigene0031692;Unigene0031829;Unigene0034402;Unigene0035695;Unigene0041149;Unigene0046406;Unigene0049518;Unigene0050362;Unigene0053922;Unigene0053923;Unigene0060045;Unigene0073473;Unigene0073475;Unigene0080109;Unigene0080849;Unigene0080850;Unigene0080967;Unigene00…	K08736+K02327+K07466+K10755+K08739+K03111+K02327+K10755+K10746+K03504+K10755+K10755+K10740+K10756+K02328+K08734+K02327+K08737+K08737+K07462+K08739+K08739+K10756+K04802+K04802+K07462+K07462+K08739+K02328+K10754+K08735+K08735+K07466+K10747+K10747+K10755+K03111+K10756+K10756+K07466+K10754
Metabolism	Carbohydrate metabolism	Pentose phosphate pathway	40	ko00030	Unigene0005418;Unigene0007023;Unigene0009379;Unigene0013553;Unigene0016395;Unigene0018263;Unigene0023553;Unigene0023926;Unigene0035110;Unigene0037285;Unigene0037755;Unigene0038132;Unigene0040696;Unigene0042310;Unigene0047211;Unigene0048582;Unigene0049243;Unigene0051450;Unigene0051534;Unigene0051650;Unigene0052826;Unigene0068051;Unigene0073845;Unigene0073847;Unigene0075554;Unigene0079243;Unigene00…	K01835+K00615+K00850+K00616+K00852+K01053+K01807+K01053+K01053+K00033+K00615+K00615+K11529+K01053+K01053+K00036+K01619+K01810+K15779+K00948+K01053+K00033+K00948+K00948+K01623+K00036+K01810+K01619+K01057+K01057+K00115+K03841+K03841+K00615+K00948+K01783+K01783+K01783+K00115+K00115
Metabolism	Lipid metabolism	Steroid biosynthesis	40	ko00100	Unigene0000114;Unigene0000115;Unigene0003927;Unigene0005843;Unigene0005906;Unigene0006692;Unigene0007960;Unigene0009239;Unigene0016796;Unigene0017816;Unigene0019851;Unigene0019886;Unigene0020123;Unigene0023622;Unigene0027346;Unigene0030291;Unigene0031865;Unigene0032500;Unigene0033370;Unigene0034772;Unigene0035422;Unigene0035430;Unigene0035628;Unigene0036342;Unigene0043026;Unigene0047962;Unigene00…	K19532+K19532+K01052+K01052+K01052+K01052+K01052+K01052+K00637+K01052+K01052+K01052+K01052+K01052+K01052+K01052+K01052+K01052+K00213+K01052+K01052+K00637+K01052+K01052+K00213+K01052+K01052+K01052+K01052+K01052+K01052+K01052+K01052+K01052+K00637+K00637+K01052+K01052+K01052+K01052
Metabolism	Amino acid metabolism	Alanine, aspartate and glutamate metabolism	39	ko00250	Unigene0000272;Unigene0003142;Unigene0003904;Unigene0005079;Unigene0006836;Unigene0008033;Unigene0009772;Unigene0015084;Unigene0016451;Unigene0023388;Unigene0026105;Unigene0026158;Unigene0030429;Unigene0038002;Unigene0038778;Unigene0038836;Unigene0042801;Unigene0043161;Unigene0043276;Unigene0051138;Unigene0077951;Unigene0079864;Unigene0089652;Unigene0089653;Unigene0091588;Unigene0091589;Unigene00…	K00261+K13524+K00294+K00814+K00139+K11540+K00264+K00827+K01915+K01915+K01956+K01939+K01940+K13566+K01756+K14455+K00814+K01915+K01580+K01425+K00820+K00827+K00764+K00764+K01755+K01755+K01915+K14454+K00272+K01915+K01915+K14454+K14454+K00272+K00814+K00814+K00814+K13821+K00820
Cellular Processes	Transport and catabolism	Autophagy - other eukaryotes	39	ko04136	Unigene0002981;Unigene0006567;Unigene0010213;Unigene0010481;Unigene0013668;Unigene0015927;Unigene0020957;Unigene0024112;Unigene0030152;Unigene0033081;Unigene0035185;Unigene0035826;Unigene0036076;Unigene0042809;Unigene0043087;Unigene0043610;Unigene0045099;Unigene0051253;Unigene0051963;Unigene0056361;Unigene0056437;Unigene0058578;Unigene0071777;Unigene0071778;Unigene0073821;Unigene0073822;Unigene00…	K17907+K04382+K08333+K17890+K08337+K07204+K08331+K19730+K08336+K08341+K17888+K08266+K08342+K08334+K08342+K08266+K00914+K08269+K17908+K17606+K08343+K08342+K07204+K07204+K08339+K08339+K08342+K07203+K07203+K00914+K00914+K08331+K08341+K17890+K17906+K17906+K08342+K19730+K08343
Metabolism	Glycan biosynthesis and metabolism	Mannose type O-glycan biosyntheis	38	ko00515	Unigene0000388;Unigene0001346;Unigene0003041;Unigene0004150;Unigene0006506;Unigene0008746;Unigene0010570;Unigene0017269;Unigene0019528;Unigene0020896;Unigene0022279;Unigene0022390;Unigene0030410;Unigene0034920;Unigene0038495;Unigene0039266;Unigene0041012;Unigene0043306;Unigene0051148;Unigene0055825;Unigene0055826;Unigene0060502;Unigene0062928;Unigene0064477;Unigene0074016;Unigene0074781;Unigene00…	K19873+K07967+K07967+K21032+K09666+K21032+K00728+K07968+K07968+K21032+K21052+K09668+K21031+K09668+K21032+K09666+K18207+K21032+K09668+K17547+K17547+K21032+K21032+K07967+K09666+K07967+K07967+K21052+K00728+K21032+K21032+K09666+K09666+K00728+K00728+K07967+K19872+K19872
Metabolism	Amino acid metabolism	Histidine metabolism	36	ko00340	Unigene0000419;Unigene0002527;Unigene0004187;Unigene0009886;Unigene0015043;Unigene0015432;Unigene0018866;Unigene0021520;Unigene0022174;Unigene0024538;Unigene0029289;Unigene0032649;Unigene0037171;Unigene0040511;Unigene0043240;Unigene0043941;Unigene0044271;Unigene0045453;Unigene0051112;Unigene0065614;Unigene0065615;Unigene0065616;Unigene0096810;Unigene0098560;Unigene0098562;Unigene0098563;Unigene00…	K14085+K13990+K00274+K00128+K00128+K00128+K00128+K19787+K00149+K00128+K01590+K08660+K01590+K01468+K00128+K00128+K08660+K08660+K00274+K01712+K01712+K01712+K00128+K08660+K08660+K08660+K08660+K01745+K01745+K00128+K00128+K08660+K14085+K00128+K00128+K05604
Metabolism	Metabolism of cofactors and vitamins	Nicotinate and nicotinamide metabolism	36	ko00760	Unigene0000293;Unigene0000443;Unigene0001682;Unigene0006772;Unigene0007238;Unigene0012267;Unigene0018870;Unigene0024989;Unigene0029977;Unigene0036315;Unigene0036696;Unigene0038106;Unigene0039911;Unigene0040326;Unigene0042057;Unigene0054578;Unigene0063432;Unigene0070919;Unigene0072383;Unigene0075680;Unigene0075682;Unigene0076472;Unigene0076473;Unigene0077774;Unigene0077775;Unigene0086820;Unigene00…	K19970+K00323+K01513+K01081+K00541+K11417+K11415+K11416+K01081+K01950+K10524+K00858+K03462+K11412+K00767+K11415+K19970+K01081+K11412+K11411+K11411+K03783+K03783+K00858+K00858+K01081+K06989+K00541+K00541+K00763+K06989+K01950+K06210+K01950+K00763+K01081
Metabolism	Amino acid metabolism	Tyrosine metabolism	34	ko00350	Unigene0002605;Unigene0003631;Unigene0004187;Unigene0005349;Unigene0013297;Unigene0019233;Unigene0032972;Unigene0033010;Unigene0035457;Unigene0038836;Unigene0042634;Unigene0042828;Unigene0042917;Unigene0045497;Unigene0050038;Unigene0051112;Unigene0051600;Unigene0052161;Unigene0061226;Unigene0071001;Unigene0078835;Unigene0083742;Unigene0084738;Unigene0092546;Unigene0095805;Unigene0095855;Unigene00…	K01800+K00121+K00274+K01800+K00457+K00501+K01593+K07253+K00503+K14455+K01555+K00451+K00457+K00503+K00121+K00274+K00121+K01800+K00055+K00457+K00815+K22329+K00503+K01593+K00501+K14454+K00815+K14454+K14454+K22329+K22329+K01557+K01800+K01800
Metabolism	Lipid metabolism	Ether lipid metabolism	34	ko00565	Unigene0000697;Unigene0006536;Unigene0008542;Unigene0010526;Unigene0012409;Unigene0015983;Unigene0016353;Unigene0016778;Unigene0020271;Unigene0022271;Unigene0025963;Unigene0027515;Unigene0033097;Unigene0036993;Unigene0040807;Unigene0042016;Unigene0044229;Unigene0045334;Unigene0052160;Unigene0057139;Unigene0066524;Unigene0066746;Unigene0068475;Unigene0069904;Unigene0070543;Unigene0073176;Unigene00…	K01080+K01047+K01019+K01115+K01080+K01019+K13644+K13510+K01047+K00803+K08743+K16794+K16860+K01047+K08743+K16343+K01047+K13644+K01019+K16795+K01080+K16795+K16343+K13510+K01047+K00993+K00993+K01047+K08743+K13644+K01047+K01047+K16860+K16860
Cellular Processes	Cell growth and death	Apoptosis - multiple species	33	ko04215	Unigene0001423;Unigene0001931;Unigene0008179;Unigene0008739;Unigene0011921;Unigene0016440;Unigene0016731;Unigene0016742;Unigene0018267;Unigene0020653;Unigene0021136;Unigene0025477;Unigene0028919;Unigene0033124;Unigene0033651;Unigene0035244;Unigene0039262;Unigene0041581;Unigene0042809;Unigene0045584;Unigene0070172;Unigene0073339;Unigene0076949;Unigene0077143;Unigene0087566;Unigene0089081;Unigene00…	K20009+K04440+K02084+K04397+K04397+K04397+K04397+K04397+K02161+K20009+K16060+K20017+K20009+K20009+K08731+K16061+K04397+K08669+K08334+K04397+K04397+K04399+K08738+K02161+K20009+K10522+K04398+K02161+K20009+K02161+K16943+K16943+K20009
Organismal Systems	Development	Dorso-ventral axis formation	32	ko04320	Unigene0000504;Unigene0001677;Unigene0002317;Unigene0002954;Unigene0003110;Unigene0004429;Unigene0005698;Unigene0006076;Unigene0009751;Unigene0014313;Unigene0018806;Unigene0018930;Unigene0020584;Unigene0022653;Unigene0026731;Unigene0027237;Unigene0027567;Unigene0031636;Unigene0033298;Unigene0034373;Unigene0035067;Unigene0035349;Unigene0039560;Unigene0042009;Unigene0046114;Unigene0052301;Unigene00…	K02359+K02360+K04371+K02156+K04365+K02156+K02602+K02104+K02599+K07827+K02602+K02156+K02184+K04368+K02156+K02678+K02098+K02156+K02175+K04364+K03211+K02678+K03099+K02599+K03102+K04361+K03211+K03102+K03099+K02156+K07827+K02156
Metabolism	Glycan biosynthesis and metabolism	Glycosylphosphatidylinositol(GPI)-anchor biosynthesis	31	ko00563	Unigene0000902;Unigene0001079;Unigene0003218;Unigene0011627;Unigene0011986;Unigene0014674;Unigene0015453;Unigene0023550;Unigene0026987;Unigene0027298;Unigene0029841;Unigene0036164;Unigene0040194;Unigene0041754;Unigene0042736;Unigene0044501;Unigene0044967;Unigene0061390;Unigene0065907;Unigene0072114;Unigene0097143;Unigene0099258;Unigene0103073;Unigene0105893;Unigene0108679;Unigene0115527;Unigene01…	K07542+K08098+K05310+K05293+K05284+K05294+K05287+K03860+K03857+K05285+K07541+K05292+K03861+K05291+K05283+K05291+K05290+K05292+K03860+K05286+K05288+K05288+K03859+K05290+K05286+K03858+K03858+K05289+K05289+K05289+K05283
Metabolism	Glycan biosynthesis and metabolism	Glycosphingolipid biosynthesis - lacto and neolacto series	30	ko00601	Unigene0000903;Unigene0001346;Unigene0001563;Unigene0001749;Unigene0003041;Unigene0006832;Unigene0007251;Unigene0007930;Unigene0010452;Unigene0017269;Unigene0019528;Unigene0032910;Unigene0037352;Unigene0038327;Unigene0039495;Unigene0048972;Unigene0049089;Unigene0050063;Unigene0060285;Unigene0060287;Unigene0064477;Unigene0070427;Unigene0070684;Unigene0070685;Unigene0074304;Unigene0074305;Unigene00…	K07819+K07967+K07819+K07819+K07967+K07819+K07819+K01988+K01988+K07968+K07968+K01988+K01988+K07820+K01988+K07819+K01988+K07819+K03766+K03766+K07967+K03766+K07819+K07819+K07819+K07819+K07967+K07967+K03766+K07967
Metabolism	Lipid metabolism	Synthesis and degradation of ketone bodies	29	ko00072	Unigene0000573;Unigene0000694;Unigene0005865;Unigene0006197;Unigene0007222;Unigene0031090;Unigene0031358;Unigene0039249;Unigene0047047;Unigene0052250;Unigene0053785;Unigene0063317;Unigene0070483;Unigene0072379;Unigene0075049;Unigene0075228;Unigene0075229;Unigene0077263;Unigene0083004;Unigene0083005;Unigene0089991;Unigene0089992;Unigene0089993;Unigene0089994;Unigene0100205;Unigene0100206;Unigene01…	K00626+K01641+K00019+K01027+K00019+K00019+K00019+K00019+K00019+K00019+K00019+K00019+K00019+K00019+K00019+K01640+K01640+K00626+K00019+K00019+K00626+K00626+K00626+K00626+K00019+K00019+K00019+K00019+K00019
Metabolism	Metabolism of other amino acids	Selenocompound metabolism	29	ko00450	Unigene0000943;Unigene0003517;Unigene0005411;Unigene0006646;Unigene0011337;Unigene0020817;Unigene0024995;Unigene0025557;Unigene0025926;Unigene0037299;Unigene0037989;Unigene0038022;Unigene0039577;Unigene0044517;Unigene0046111;Unigene0049777;Unigene0050083;Unigene0051474;Unigene0051533;Unigene0052641;Unigene0052921;Unigene0059568;Unigene0072679;Unigene0076210;Unigene0085738;Unigene0102457;Unigene01…	K01008+K13811+K03341+K00816+K10837+K00816+K01763+K01874+K22182+K00816+K01008+K00548+K22182+K00548+K01758+K00548+K01874+K01758+K00816+K22182+K01874+K01874+K01008+K00548+K01758+K01763+K00548+K00548+K00548
Genetic Information Processing	Folding, sorting and degradation	SNARE interactions in vesicular transport	29	ko04130	Unigene0000629;Unigene0002355;Unigene0028312;Unigene0028724;Unigene0030730;Unigene0030835;Unigene0035366;Unigene0037986;Unigene0038599;Unigene0043050;Unigene0044953;Unigene0051672;Unigene0051674;Unigene0054161;Unigene0057181;Unigene0057182;Unigene0069277;Unigene0072858;Unigene0073731;Unigene0081928;Unigene0087913;Unigene0087914;Unigene0089245;Unigene0095448;Unigene0096280;Unigene0096601;Unigene01…	K08489+K04560+K08513+K13504+K08490+K08515+K08495+K08507+K13504+K08498+K08491+K08493+K04560+K08498+K08493+K08493+K08509+K08509+K04560+K08504+K08492+K08492+K08504+K08496+K08488+K04560+K08488+K08507+K13504
Metabolism	Metabolism of cofactors and vitamins	One carbon pool by folate	28	ko00670	Unigene0000203;Unigene0002527;Unigene0004779;Unigene0006409;Unigene0016668;Unigene0017419;Unigene0018876;Unigene0030442;Unigene0035970;Unigene0038022;Unigene0044517;Unigene0049777;Unigene0051475;Unigene0051911;Unigene0051916;Unigene0065052;Unigene0070241;Unigene0076210;Unigene0077643;Unigene0095393;Unigene0103925;Unigene0108911;Unigene0108912;Unigene0114940;Unigene0114941;Unigene0121052;Unigene01…	K00560+K13990+K00288+K11787+K00602+K00600+K00602+K13403+K00604+K00548+K00548+K00548+K00288+K00600+K00287+K00289+K00600+K00548+K00289+K00600+K00548+K00548+K00548+K01934+K01934+K00605+K00605+K00605
Metabolism	Carbohydrate metabolism	Ascorbate and aldarate metabolism	27	ko00053	Unigene0000419;Unigene0007276;Unigene0009886;Unigene0015043;Unigene0015432;Unigene0018263;Unigene0018866;Unigene0022174;Unigene0023926;Unigene0024538;Unigene0030824;Unigene0035110;Unigene0037693;Unigene0042310;Unigene0043240;Unigene0043941;Unigene0047211;Unigene0052826;Unigene0083097;Unigene0083098;Unigene0083099;Unigene0096810;Unigene0100601;Unigene0100602;Unigene0107279;Unigene0108664;Unigene01…	K14085+K00012+K00128+K00128+K00128+K01053+K00128+K00149+K01053+K00128+K17744+K01053+K00469+K01053+K00128+K00128+K01053+K01053+K00103+K00103+K00103+K00128+K00128+K00128+K14085+K00128+K00128
Metabolism	Carbohydrate metabolism	Fructose and mannose metabolism	26	ko00051	Unigene0000071;Unigene0000200;Unigene0000470;Unigene0006382;Unigene0009379;Unigene0009981;Unigene0013103;Unigene0017773;Unigene0019209;Unigene0032657;Unigene0035197;Unigene0041615;Unigene0041827;Unigene0043233;Unigene0044448;Unigene0044576;Unigene0049618;Unigene0052136;Unigene0075554;Unigene0076771;Unigene0076772;Unigene0092421;Unigene0106201;Unigene0106202;Unigene0118697;Unigene0118698	K01711+K01803+K18334+K00844+K00850+K00976+K00966+K14634+K00008+K00011+K17497+K00966+K00844+K00863+K00011+K00011+K00008+K00844+K01623+K01809+K01809+K02377+K03841+K03841+K05305+K05305
Metabolism	Amino acid metabolism	Arginine biosynthesis	26	ko00220	Unigene0000272;Unigene0005079;Unigene0016451;Unigene0023388;Unigene0025286;Unigene0030429;Unigene0034097;Unigene0038836;Unigene0042801;Unigene0043161;Unigene0045315;Unigene0051138;Unigene0080793;Unigene0091588;Unigene0091589;Unigene0093749;Unigene0095035;Unigene0095855;Unigene0097979;Unigene0097980;Unigene0098804;Unigene0100381;Unigene0107530;Unigene0112642;Unigene0112643;Unigene0113059	K00261+K00814+K01915+K01915+K01476+K01940+K01476+K14455+K00814+K01915+K13240+K01425+K01427+K01755+K01755+K01915+K13240+K14454+K01915+K01915+K14454+K14454+K13240+K00814+K00814+K00814
Metabolism	Global and overview maps	2-Oxocarboxylic acid metabolism	26	ko01210	Unigene0000513;Unigene0005079;Unigene0006742;Unigene0015765;Unigene0023288;Unigene0029037;Unigene0029466;Unigene0037973;Unigene0038587;Unigene0038836;Unigene0042801;Unigene0045458;Unigene0062997;Unigene0065687;Unigene0080586;Unigene0088790;Unigene0094751;Unigene0095447;Unigene0095449;Unigene0095855;Unigene0096634;Unigene0098804;Unigene0100381;Unigene0112642;Unigene0112643;Unigene0113059	K01647+K00814+K01681+K00031+K00031+K00826+K00030+K00826+K00030+K14455+K00814+K00030+K01681+K01647+K00030+K00031+K00030+K00031+K00031+K14454+K01681+K14454+K14454+K00814+K00814+K00814
Genetic Information Processing	Folding, sorting and degradation	Protein export	26	ko03060	Unigene0003831;Unigene0004009;Unigene0004152;Unigene0012562;Unigene0016045;Unigene0018884;Unigene0023199;Unigene0030020;Unigene0030099;Unigene0032115;Unigene0034049;Unigene0037472;Unigene0038358;Unigene0040433;Unigene0043228;Unigene0044891;Unigene0046969;Unigene0051937;Unigene0055961;Unigene0056131;Unigene0059721;Unigene0062150;Unigene0084572;Unigene0097531;Unigene0112637;Unigene0116477	K13431+K03106+K03106+K10956+K03217+K12275+K03107+K03109+K09648+K09540+K07342+K03108+K03217+K09490+K09481+K13280+K12948+K07342+K12948+K12272+K12947+K12947+K03104+K03105+K03104+K12946
Metabolism	Carbohydrate metabolism	Pentose and glucuronate interconversions	25	ko00040	Unigene0000822;Unigene0007276;Unigene0019209;Unigene0022743;Unigene0030410;Unigene0032657;Unigene0035275;Unigene0036451;Unigene0043841;Unigene0044448;Unigene0044576;Unigene0049618;Unigene0049694;Unigene0074908;Unigene0083735;Unigene0086462;Unigene0086463;Unigene0094198;Unigene0100177;Unigene0100178;Unigene0116700;Unigene0118580;Unigene0118581;Unigene0118582;Unigene0119598	K00854+K00012+K00008+K00078+K21031+K00011+K03331+K00078+K01195+K00011+K00011+K00008+K00078+K03331+K00078+K13247+K13247+K03331+K00078+K00078+K00963+K01783+K01783+K01783+K00963
Metabolism	Lipid metabolism	Linoleic acid metabolism	23	ko00591	Unigene0002758;Unigene0005173;Unigene0006536;Unigene0020271;Unigene0022449;Unigene0026286;Unigene0028954;Unigene0032308;Unigene0036993;Unigene0038900;Unigene0042016;Unigene0043082;Unigene0044229;Unigene0066687;Unigene0068475;Unigene0070543;Unigene0084102;Unigene0090010;Unigene0091083;Unigene0091706;Unigene0096266;Unigene0116703;Unigene0121719	K07424+K07424+K01047+K01047+K07424+K07418+K07418+K07418+K01047+K07418+K16343+K07418+K01047+K07418+K16343+K01047+K01047+K07418+K01047+K01047+K07424+K07418+K07418
Metabolism	Glycan biosynthesis and metabolism	Glycosaminoglycan biosynthesis - heparan sulfate / heparin	22	ko00534	Unigene0000474;Unigene0002452;Unigene0009186;Unigene0009332;Unigene0011964;Unigene0014046;Unigene0016272;Unigene0016416;Unigene0018981;Unigene0020101;Unigene0026407;Unigene0030034;Unigene0034066;Unigene0041460;Unigene0065068;Unigene0065069;Unigene0088245;Unigene0089094;Unigene0095420;Unigene0098942;Unigene0113734;Unigene0121612	K07809+K02513+K02370+K02514+K02577+K01793+K00771+K00734+K00733+K02514+K00734+K02367+K08104+K02366+K10158+K10158+K00771+K02366+K07809+K07809+K00733+K02367
Metabolism	Metabolism of cofactors and vitamins	Porphyrin and chlorophyll metabolism	22	ko00860	Unigene0003745;Unigene0008420;Unigene0024987;Unigene0027874;Unigene0029556;Unigene0035939;Unigene0036668;Unigene0037193;Unigene0043841;Unigene0052510;Unigene0070838;Unigene0071105;Unigene0072682;Unigene0072684;Unigene0076285;Unigene0081300;Unigene0087144;Unigene0087145;Unigene0099222;Unigene0119266;Unigene0120563;Unigene0120610	K01764+K05901+K02259+K14163+K01772+K19054+K01772+K00798+K01195+K05901+K01764+K02257+K00231+K00231+K01772+K01885+K02259+K02259+K02259+K02257+K01885+K00231
Metabolism	Metabolism of other amino acids	Taurine and hypotaurine metabolism	20	ko00430	Unigene0000305;Unigene0000417;Unigene0002200;Unigene0006956;Unigene0026432;Unigene0038373;Unigene0039570;Unigene0042846;Unigene0043276;Unigene0046416;Unigene0049876;Unigene0052820;Unigene0057060;Unigene0079926;Unigene0079927;Unigene0090887;Unigene0099763;Unigene0101212;Unigene0109359;Unigene0109361	K00681+K10712+K18592+K00681+K18592+K00681+K18592+K18592+K01580+K18592+K18592+K18592+K00456+K18592+K18592+K18592+K18592+K18592+K18592+K18592
Metabolism	Glycan biosynthesis and metabolism	Glycosphingolipid biosynthesis - globo and isoglobo series	20	ko00603	Unigene0000931;Unigene0000985;Unigene0003491;Unigene0007930;Unigene0010452;Unigene0030403;Unigene0032910;Unigene0037352;Unigene0038123;Unigene0039495;Unigene0040533;Unigene0040576;Unigene0041075;Unigene0041341;Unigene0043506;Unigene0043711;Unigene0049089;Unigene0055529;Unigene0055530;Unigene0127016	K01204+K01204+K12373+K01988+K01988+K01204+K01988+K01988+K12373+K01988+K12373+K01204+K01204+K01204+K12373+K12373+K01988+K01204+K01204+K12373
Metabolism	Metabolism of cofactors and vitamins	Pantothenate and CoA biosynthesis	18	ko00770	Unigene0000966;Unigene0001682;Unigene0004467;Unigene0023985;Unigene0028358;Unigene0029037;Unigene0032168;Unigene0034727;Unigene0036908;Unigene0037973;Unigene0038283;Unigene0057438;Unigene0057439;Unigene0066740;Unigene0066741;Unigene0094097;Unigene0100666;Unigene0100667	K00207+K01513+K09680+K09680+K02318+K00826+K01464+K01598+K01464+K00826+K01464+K06133+K06133+K01922+K01922+K01431+K08069+K08069
Environmental Information Processing	Signal transduction	Hippo signaling pathway - multiple species	18	ko04392	Unigene0001552;Unigene0001767;Unigene0009992;Unigene0010385;Unigene0010881;Unigene0019551;Unigene0019903;Unigene0022751;Unigene0026086;Unigene0027713;Unigene0029136;Unigene0040009;Unigene0043559;Unigene0051176;Unigene0073304;Unigene0073305;Unigene0073307;Unigene0118283	K08791+K04412+K16669+K16682+K16507+K06685+K16686+K09850+K16687+K06685+K08960+K16684+K16685+K09448+K16669+K16669+K16669+K16685
Metabolism	Glycan biosynthesis and metabolism	Glycosaminoglycan biosynthesis - keratan sulfate	17	ko00533	Unigene0001346;Unigene0003041;Unigene0006308;Unigene0017269;Unigene0019528;Unigene0020998;Unigene0026377;Unigene0037354;Unigene0037913;Unigene0052163;Unigene0064477;Unigene0074781;Unigene0082474;Unigene0082654;Unigene0095593;Unigene0110961;Unigene0113735	K07967+K07967+K00717+K07968+K07968+K00717+K01022+K00717+K01022+K00717+K07967+K07967+K07967+K00717+K01022+K01022+K07967
Metabolism	Glycan biosynthesis and metabolism	Glycosphingolipid biosynthesis - ganglio series	17	ko00604	Unigene0003491;Unigene0008755;Unigene0037998;Unigene0038123;Unigene0039039;Unigene0040125;Unigene0040533;Unigene0043506;Unigene0043711;Unigene0043796;Unigene0079375;Unigene0079376;Unigene0081810;Unigene0091733;Unigene0091734;Unigene0095474;Unigene0127016	K12373+K03372+K03375+K12373+K12309+K12309+K12373+K12373+K12373+K12309+K12309+K12309+K12309+K12309+K12309+K03372+K12373
Metabolism	Metabolism of cofactors and vitamins	Riboflavin metabolism	17	ko00740	Unigene0001682;Unigene0005086;Unigene0005728;Unigene0006378;Unigene0008420;Unigene0027698;Unigene0029867;Unigene0030104;Unigene0031719;Unigene0032268;Unigene0050958;Unigene0052510;Unigene0092278;Unigene0092279;Unigene0103315;Unigene0103316;Unigene0113769	K01513+K14410+K00861+K14410+K05901+K14652+K14652+K14410+K14410+K14379+K14652+K05901+K00953+K00953+K14394+K14394+K14394
Organismal Systems	Environmental adaptation	Circadian rhythm - fly	17	ko04711	Unigene0000778;Unigene0004248;Unigene0005315;Unigene0006577;Unigene0008347;Unigene0027026;Unigene0029136;Unigene0038550;Unigene0051689;Unigene0067994;Unigene0067995;Unigene0073886;Unigene0073887;Unigene0083163;Unigene0103535;Unigene0120120;Unigene0120121	K02296+K23625+K09057+K09057+K12074+K02223+K08960+K23643+K12114+K03083+K03083+K02633+K02633+K23625+K02296+K23643+K23643
Metabolism	Amino acid metabolism	Phenylalanine metabolism	16	ko00360	Unigene0004187;Unigene0013297;Unigene0032972;Unigene0033010;Unigene0038836;Unigene0042917;Unigene0044405;Unigene0051112;Unigene0061226;Unigene0071001;Unigene0078835;Unigene0092546;Unigene0095855;Unigene0097318;Unigene0098804;Unigene0100381	K00274+K00457+K01593+K07253+K14455+K00457+K00500+K00274+K00055+K00457+K00815+K01593+K14454+K00815+K14454+K14454
Metabolism	Energy metabolism	Nitrogen metabolism	16	ko00910	Unigene0000272;Unigene0009772;Unigene0016451;Unigene0023388;Unigene0032019;Unigene0034246;Unigene0042960;Unigene0043161;Unigene0050076;Unigene0075653;Unigene0075654;Unigene0093749;Unigene0097979;Unigene0097980;Unigene0121363;Unigene0121365	K00261+K00264+K01915+K01915+K01672+K01672+K01672+K01915+K01672+K01672+K01672+K01915+K01915+K01915+K01672+K01672
Metabolism	Glycan biosynthesis and metabolism	Mucin type O-glycan biosynthesis	15	ko00512	Unigene0002381;Unigene0002388;Unigene0002537;Unigene0017184;Unigene0017349;Unigene0033304;Unigene0051373;Unigene0052062;Unigene0069476;Unigene0072092;Unigene0072093;Unigene0080626;Unigene0104189;Unigene0119575;Unigene0119576	K00731+K00710+K00710+K00710+K00710+K00710+K00710+K00710+K00710+K00731+K00731+K00710+K00710+K00710+K00710
Metabolism	Glycan biosynthesis and metabolism	Glycosaminoglycan biosynthesis - chondroitin sulfate / dermatan sulfate	14	ko00532	Unigene0005372;Unigene0005866;Unigene0011223;Unigene0016272;Unigene0016416;Unigene0018981;Unigene0026407;Unigene0053902;Unigene0061941;Unigene0065068;Unigene0065069;Unigene0081644;Unigene0088245;Unigene0113734	K13499+K03419+K01017+K00771+K00734+K00733+K00734+K03193+K03193+K10158+K10158+K01017+K00771+K00733
Metabolism	Lipid metabolism	alpha-Linolenic acid metabolism	13	ko00592	Unigene0006536;Unigene0020271;Unigene0036993;Unigene0042016;Unigene0044229;Unigene0059723;Unigene0059724;Unigene0068475;Unigene0070543;Unigene0084102;Unigene0091083;Unigene0091706;Unigene0110332	K01047+K01047+K01047+K16343+K01047+K00232+K00232+K16343+K01047+K01047+K01047+K01047+K00232
Metabolism	Metabolism of cofactors and vitamins	Thiamine metabolism	13	ko00730	Unigene0003902;Unigene0005202;Unigene0033850;Unigene0034620;Unigene0039615;Unigene0040280;Unigene0073468;Unigene0073469;Unigene0073470;Unigene0102402;Unigene0103315;Unigene0103316;Unigene0113769	K01077+K04487+K05307+K00939+K01077+K01077+K01077+K01077+K01077+K01077+K14394+K14394+K14394
Metabolism	Energy metabolism	Sulfur metabolism	13	ko00920	Unigene0003517;Unigene0023654;Unigene0026010;Unigene0031919;Unigene0038688;Unigene0044426;Unigene0044647;Unigene0047450;Unigene0052606;Unigene0071201;Unigene0118869;Unigene0118870;Unigene0124823	K13811+K00387+K17725+K17285+K17725+K22470+K17285+K15759+K00387+K00387+K01082+K01082+K17725
Genetic Information Processing	Replication and repair	Non-homologous end-joining	11	ko03450	Unigene0001832;Unigene0002522;Unigene0004981;Unigene0018056;Unigene0022544;Unigene0069948;Unigene0074123;Unigene0091531;Unigene0091532;Unigene0102099;Unigene0102100	K10777+K10866+K10865+K06642+K10887+K10884+K10884+K10885+K10885+K03512+K03512
Genetic Information Processing	Folding, sorting and degradation	Sulfur relay system	9	ko04122	Unigene0004553;Unigene0004554;Unigene0005202;Unigene0019280;Unigene0034888;Unigene0042378;Unigene0074888;Unigene0119999;Unigene0120000	K03635+K03635+K04487+K14168+K03635+K14169+K14168+K11996+K11996
Metabolism	Amino acid metabolism	Phenylalanine, tyrosine and tryptophan biosynthesis	7	ko00400	Unigene0038836;Unigene0044405;Unigene0078835;Unigene0095855;Unigene0097318;Unigene0098804;Unigene0100381	K14455+K00500+K00815+K14454+K00815+K14454+K14454
Metabolism	Metabolism of other amino acids	Phosphonate and phosphinate metabolism	7	ko00440	Unigene0003740;Unigene0016353;Unigene0045334;Unigene0073176;Unigene0073177;Unigene0087233;Unigene0092405	K00967+K13644+K13644+K00993+K00993+K13644+K00968
Metabolism	Metabolism of cofactors and vitamins	Lipoic acid metabolism	7	ko00785	Unigene0005820;Unigene0024241;Unigene0028134;Unigene0034071;Unigene0060796;Unigene0073049;Unigene0082642	K03644+K03644+K10105+K23735+K03644+K03644+K03644
Metabolism	Metabolism of cofactors and vitamins	Vitamin B6 metabolism	6	ko00750	Unigene0002157;Unigene0005292;Unigene0016570;Unigene0025505;Unigene0029139;Unigene0032688	K13248+K00868+K00831+K00831+K00275+K00868
Metabolism	Metabolism of cofactors and vitamins	Biotin metabolism	5	ko00780	Unigene0003762;Unigene0051711;Unigene0094993;Unigene0120618;Unigene0120619	K01012+K09458+K00652+K01942+K01942
Metabolism	Biosynthesis of other secondary metabolites	Penicillin and cephalosporin biosynthesis	3	ko00311	Unigene0008968;Unigene0031723;Unigene0057858	K00273+K00273+K00273
Metabolism	Metabolism of other amino acids	D-Arginine and D-ornithine metabolism	3	ko00472	Unigene0008968;Unigene0031723;Unigene0057858	K00273+K00273+K00273
Metabolism	Biosynthesis of other secondary metabolites	Neomycin, kanamycin and gentamicin biosynthesis	3	ko00524	Unigene0006382;Unigene0041827;Unigene0052136	K00844+K00844+K00844
Metabolism	Amino acid metabolism	Valine, leucine and isoleucine biosynthesis	2	ko00290	Unigene0029037;Unigene0037973	K00826+K00826
Metabolism	Metabolism of other amino acids	D-Glutamine and D-glutamate metabolism	2	ko00471	Unigene0000272;Unigene0051138	K00261+K01425
Metabolism	Biosynthesis of other secondary metabolites	Monobactam biosynthesis	1	ko00261	Unigene0003517	K13811
