# Supplementary material for: Developmental transcriptomics throughout the embryonic developmental process of Rhipicephalus turanicus reveals stage-specific gene expression profiles
Source: Parasit Vectors. 2022 Mar 15;15:89. doi: 10.1186/s13071-022-05214-w (PMC8922761; doi:10.1186/s13071-022-05214-w)
Supplement: Supplementary file 13 — Additional file 13: Table S4. Gene numbers classified into three GO catalogs. Table S5. Top 20 GO terms of different comparison groups. [file 13071_2022_5214_MOESM13_ESM.xls]

## Sheet: diff.stat
Table S4. Gene numbers classified into three GO catologs
	UP	DOWN	CC (cellular components)	MF (molecular function)	BP (biological processes)
RTE5-vs-RTE10	3193	6533	1409	2103	2245
RTE10-vs-RTE15	4604	2171	1324	1963	2062
RTE15-vs-RTE20	4160	2230	1266	1795	1828
RTE20-vs-RTE25	2104	1657	643	999	963
RTE25-vs-RTE30	1523	1228	302	637	553
	Total		4944	7497	7651
Table S5. Top 20 GO terms of different comparision groups
	GO ID	Description	p value	p. adjust
RTE5-vs-RTE10	GO:0003677	DNA binding	1.07956e-26	5.71088e-24
	GO:0001071	nucleic acid binding transcription factor activity	1.09947e-22	2.90809e-20
	GO:0006357	regulation of transcription from RNA polymerase II promoter	4.56231e-20	9.71771e-17
	GO:0006366	transcription from RNA polymerase II promoter	1.2988e-19	1.38323e-16
	GO:0009888	tissue development	2.44367e-18	1.735e-15
	GO:0048731	system development	4.83492e-17	2.57459e-14
	GO:0060429	epithelium development	3.20148e-16	1.36383e-13
	GO:0035295	tube development	4.9914e-16	1.77195e-13
	GO:0032501	multicellular organismal process	8.45417e-16	2.57248e-13
	GO:0044707	single-multicellular organism process	9.71e-16	2.58529e-13
	GO:0003700	transcription factor activity, sequence-specific DNA binding	1.30763e-15	2.30579e-13
	GO:0007275	multicellular organism development	2.35351e-15	5.4191e-13
	GO:0007389	pattern specification process	2.54418e-15	5.4191e-13
	GO:0048856	anatomical structure development	1.45495e-14	2.45826e-12
	GO:0006355	regulation of transcription, DNA-templated	1.50034e-14	2.45826e-12
	GO:1903506	regulation of nucleic acid-templated transcription	1.50034e-14	2.45826e-12
	GO:2001141	regulation of RNA biosynthetic process	3.43331e-14	5.22354e-12
	GO:0003676	nucleic acid binding	6.74746e-14	8.92351e-12
	GO:0048513	animal organ development	9.07527e-14	1.28869e-11
	GO:0007444	imaginal disc development	1.18585e-13	1.57867e-11
RTE10-vs-RTE15	GO:0003677	DNA binding	5.80093e-10	3.16151e-07
	GO:0022836	gated channel activity	1.05495e-08	2.87473e-06
	GO:0015276	ligand-gated ion channel activity	2.2153e-08	3.01835e-06
	GO:0022834	ligand-gated channel activity	2.2153e-08	3.01835e-06
	GO:0022838	substrate-specific channel activity	4.68512e-08	5.10678e-06
	GO:0005216	ion channel activity	8.93197e-08	8.11321e-06
	GO:0044699	single-organism process	1.13046e-07	0.000232423
	GO:0015267	channel activity	3.2279e-07	2.12242e-05
	GO:0022803	passive transmembrane transporter activity	3.2279e-07	2.12242e-05
	GO:0004872	receptor activity	3.58504e-07	2.12242e-05
	GO:0099600	transmembrane receptor activity	3.89434e-07	2.12242e-05
	GO:0007267	cell-cell signaling	3.94312e-07	0.000405353
	GO:0060089	molecular transducer activity	1.16433e-06	5.76875e-05
	GO:0015075	ion transmembrane transporter activity	2.02749e-06	9.2082e-05
	GO:0022891	substrate-specific transmembrane transporter activity	2.43292e-06	0.000101995
	GO:0006261	DNA-dependent DNA replication	2.75061e-06	0.00188509
	GO:0031224	intrinsic component of membrane	3.09101e-06	0.000655533
	GO:0005230	extracellular ligand-gated ion channel activity	3.3536e-06	0.000130551
	GO:0044456	synapse part	4.71607e-06	0.000655533
	GO:0001071	nucleic acid binding transcription factor activity	1.06999e-05	0.000388765
RTE15-vs-RTE20	GO:0004872	receptor activity	3.97231e-22	2.07354e-19
	GO:0099600	transmembrane receptor activity	2.20265e-20	5.74892e-18
	GO:0060089	molecular transducer activity	7.30418e-20	1.27093e-17
	GO:0038023	signaling receptor activity	5.56096e-19	7.25705e-17
	GO:0004871	signal transducer activity	3.95516e-18	4.12919e-16
	GO:0004888	transmembrane signaling receptor activity	5.04033e-18	4.38509e-16
	GO:0004930	G-protein coupled receptor activity	4.46567e-16	3.33011e-14
	GO:0003677	DNA binding	4.45601e-15	2.90754e-13
	GO:0034654	nucleobase-containing compound biosynthetic process	1.13078e-12	2.34072e-09
	GO:0003676	nucleic acid binding	1.15901e-12	6.72224e-11
	GO:0044699	single-organism process	2.90233e-12	3.00391e-09
	GO:0019438	aromatic compound biosynthetic process	5.18965e-12	3.58086e-09
	GO:0005198	structural molecule activity	6.04779e-12	3.15695e-10
	GO:1901362	organic cyclic compound biosynthetic process	7.74763e-12	4.0094e-09
	GO:0007186	G-protein coupled receptor signaling pathway	1.28686e-11	5.04959e-09
	GO:0018130	heterocycle biosynthetic process	1.46365e-11	5.04959e-09
	GO:0006366	transcription from RNA polymerase II promoter	4.05143e-11	1.19806e-08
	GO:0044391	ribosomal subunit	5.08759e-11	1.35839e-08
	GO:0050789	regulation of biological process	7.04452e-11	1.82277e-08
	GO:0001071	nucleic acid binding transcription factor activity	8.89996e-11	4.22343e-09
RTE20-vs-RTE25	GO:0031224	intrinsic component of membrane	8.68978e-11	1.9552e-08
	GO:0006629	lipid metabolic process	3.32566e-10	5.85317e-07
	GO:0006631	fatty acid metabolic process	1.99661e-09	1.75701e-06
	GO:0044255	cellular lipid metabolic process	9.31709e-09	5.46603e-06
	GO:0016020	membrane	1.48585e-08	1.67158e-06
	GO:0032787	monocarboxylic acid metabolic process	3.17239e-07	0.00012298
	GO:0007186	G-protein coupled receptor signaling pathway	3.49374e-07	0.00012298
	GO:0007154	cell communication	6.21791e-07	0.000182392
	GO:0015629	actin cytoskeleton	7.21822e-07	4.90641e-05
	GO:0023052	signaling	8.63361e-07	0.000189939
	GO:0044700	single organism signaling	8.63361e-07	0.000189939
	GO:0016459	myosin complex	8.72251e-07	4.90641e-05
	GO:0044425	membrane part	1.33705e-06	6.01673e-05
	GO:0004930	G-protein coupled receptor activity	2.60637e-06	0.000709815
	GO:0016705	oxidoreductase activity, acting on paired donors, with incorporation or reduction of molecular oxygen	2.98869e-06	0.000709815
	GO:0016021	integral component of membrane	5.55317e-06	0.000208244
	GO:0016460	myosin II complex	9.16468e-06	0.000294579
	GO:0044699	single-organism process	1.01073e-05	0.00197654
	GO:0004872	receptor activity	1.20244e-05	0.00153545
	GO:0004497	monooxygenase activity	1.29301e-05	0.00153545
RTE25-vs-RTE30	GO:0016705	oxidoreductase activity, acting on paired donors, with incorporation or reduction of molecular oxygen	2.72693e-21	9.08067e-19
	GO:0006631	fatty acid metabolic process	6.5257e-20	7.21742e-17
	GO:0004497	monooxygenase activity	3.44946e-19	5.74335e-17
	GO:0032787	monocarboxylic acid metabolic process	2.13491e-16	1.18061e-13
	GO:0006629	lipid metabolic process	8.07715e-15	2.97778e-12
	GO:0003824	catalytic activity	1.23718e-14	1.04761e-12
	GO:0016491	oxidoreductase activity	1.25839e-14	1.04761e-12
	GO:0044255	cellular lipid metabolic process	1.22881e-13	3.39766e-11
	GO:0006082	organic acid metabolic process	5.84961e-12	9.24239e-10
	GO:0019752	carboxylic acid metabolic process	5.84961e-12	9.24239e-10
	GO:0043436	oxoacid metabolic process	5.84961e-12	9.24239e-10
	GO:0016709	oxidoreductase activity, acting on paired donors, with incorporation or reduction of molecular oxygen, NAD(P)H as one donor, and incorporation of one atom of oxygen	2.70427e-10	1.80104e-08
	GO:0044281	small molecule metabolic process	1.32996e-09	1.83866e-07
	GO:0044710	single-organism metabolic process	8.81994e-08	1.08387e-05
	GO:0052689	carboxylic ester hydrolase activity	1.34006e-06	7.43736e-05
	GO:0006022	aminoglycan metabolic process	2.53118e-06	0.000279948
	GO:0016020	membrane	4.61124e-06	0.000576405
	GO:0031224	intrinsic component of membrane	0.000166233	0.0103895
	GO:0006020	inositol metabolic process	0.00018259	0.0183586
	GO:0016638	oxidoreductase activity, acting on the CH-NH2 group of donors	0.000391267	0.0186132

## Sheet: RTE5 vs RTE10 GO term
GO ID	Description	pvalue	p.adjust	Genes
GO:0003677	DNA binding	1.07956e-26	5.71088e-24	Unigene0000147(en);Unigene0000186(vvl);Unigene0000315(NKX6-2);Unigene0000466(dmrta2);Unigene0000471(Zfhx4);Unigene0001457(--);Unigene0001464(ceh-19);Unigene0001898(ISL1);Unigene0001905(Abd-B);Unigene0001940(lhx5);Unigene0002403(Eip74EF);Unigene0002619(GATA5);Unigene0003313(mafaa);Unigene0003607(DMRTA1);Unigene0003648(--);Unigene0003751(SMAD3);Unigene0004573(ascl1b);Unigene0005195(TMEM64);Unigene0…
GO:0001071	nucleic acid binding transcription factor activity	1.09947e-22	2.90809e-20	Unigene0000153(tal1);Unigene0000186(vvl);Unigene0000315(NKX6-2);Unigene0000370(meis3-a);Unigene0000466(dmrta2);Unigene0001457(--);Unigene0001898(ISL1);Unigene0001905(Abd-B);Unigene0002403(Eip74EF);Unigene0002619(GATA5);Unigene0003313(mafaa);Unigene0003751(SMAD3);Unigene0004573(ascl1b);Unigene0005588(ATOH7);Unigene0006186(NR2E1);Unigene0006212(dpn);Unigene0006402(ESRRB);Unigene0006577(HLF);Unigene…
GO:0006357	regulation of transcription from RNA polymerase II promoter	4.56231e-20	9.71771e-17	Unigene0000186(vvl);Unigene0000315(NKX6-2);Unigene0000370(meis3-a);Unigene0000869(ACSL3);Unigene0001457(--);Unigene0001898(ISL1);Unigene0001905(Abd-B);Unigene0002403(Eip74EF);Unigene0002619(GATA5);Unigene0003313(mafaa);Unigene0003648(--);Unigene0003751(SMAD3);Unigene0004573(ascl1b);Unigene0005588(ATOH7);Unigene0006186(NR2E1);Unigene0006212(dpn);Unigene0006799(IDUA);Unigene0006862(NELFCD);Unigene0…
GO:0006366	transcription from RNA polymerase II promoter	1.2988e-19	1.38323e-16	Unigene0000186(vvl);Unigene0000315(NKX6-2);Unigene0000370(meis3-a);Unigene0000869(ACSL3);Unigene0001457(--);Unigene0001898(ISL1);Unigene0001905(Abd-B);Unigene0002403(Eip74EF);Unigene0002619(GATA5);Unigene0003313(mafaa);Unigene0003648(--);Unigene0003751(SMAD3);Unigene0004573(ascl1b);Unigene0005588(ATOH7);Unigene0006186(NR2E1);Unigene0006212(dpn);Unigene0006799(IDUA);Unigene0006862(NELFCD);Unigene0…
GO:0009888	tissue development	2.44367e-18	1.735e-15	Unigene0000370(meis3-a);Unigene0000471(Zfhx4);Unigene0000474(HS3ST6);Unigene0000651(rdx);Unigene0000707(SIN3A);Unigene0001229(TRAF4);Unigene0001456(--);Unigene0001457(--);Unigene0001645(--);Unigene0001898(ISL1);Unigene0001905(Abd-B);Unigene0001940(lhx5);Unigene0002619(GATA5);Unigene0002624(mam);Unigene0002768(Syne1);Unigene0002976(VGLL2);Unigene0003150(SOCS5);Unigene0003233(rab11fip4a);Unigene000…
GO:0048731	system development	4.83492e-17	2.57459e-14	Unigene0000088(NAV2);Unigene0000100(CNOT7);Unigene0000184(Mpp6);Unigene0000186(vvl);Unigene0000206(FucTA);Unigene0000221(asrij);Unigene0000226(cdt1);Unigene0000315(NKX6-2);Unigene0000370(meis3-a);Unigene0000471(Zfhx4);Unigene0000474(HS3ST6);Unigene0000485(--);Unigene0000512(--);Unigene0000644(--);Unigene0000651(rdx);Unigene0000707(SIN3A);Unigene0000808(brat);Unigene0000869(ACSL3);Unigene0001213(M…
GO:0060429	epithelium development	3.20148e-16	1.36383e-13	Unigene0000370(meis3-a);Unigene0000471(Zfhx4);Unigene0000474(HS3ST6);Unigene0000651(rdx);Unigene0000707(SIN3A);Unigene0001229(TRAF4);Unigene0001456(--);Unigene0001457(--);Unigene0001898(ISL1);Unigene0001905(Abd-B);Unigene0001940(lhx5);Unigene0002619(GATA5);Unigene0002976(VGLL2);Unigene0003150(SOCS5);Unigene0003233(rab11fip4a);Unigene0003313(mafaa);Unigene0003648(--);Unigene0003751(SMAD3);Unigene0…
GO:0035295	tube development	4.9914e-16	1.77195e-13	Unigene0000370(meis3-a);Unigene0000471(Zfhx4);Unigene0000474(HS3ST6);Unigene0000707(SIN3A);Unigene0000943(SelD);Unigene0001456(--);Unigene0001457(--);Unigene0001905(Abd-B);Unigene0001940(lhx5);Unigene0002976(VGLL2);Unigene0003150(SOCS5);Unigene0003233(rab11fip4a);Unigene0003751(SMAD3);Unigene0004573(ascl1b);Unigene0004680(inf2);Unigene0005588(ATOH7);Unigene0006212(dpn);Unigene0006504(--);Unigene0…
GO:0032501	multicellular organismal process	8.45417e-16	2.57248e-13	Unigene0000088(NAV2);Unigene0000100(CNOT7);Unigene0000147(en);Unigene0000184(Mpp6);Unigene0000186(vvl);Unigene0000200(tpi1b);Unigene0000206(FucTA);Unigene0000221(asrij);Unigene0000226(cdt1);Unigene0000271(Helq);Unigene0000315(NKX6-2);Unigene0000370(meis3-a);Unigene0000471(Zfhx4);Unigene0000474(HS3ST6);Unigene0000485(--);Unigene0000512(--);Unigene0000644(--);Unigene0000651(rdx);Unigene0000697(--);…
GO:0044707	single-multicellular organism process	9.71e-16	2.58529e-13	Unigene0000088(NAV2);Unigene0000100(CNOT7);Unigene0000147(en);Unigene0000184(Mpp6);Unigene0000186(vvl);Unigene0000200(tpi1b);Unigene0000206(FucTA);Unigene0000221(asrij);Unigene0000226(cdt1);Unigene0000271(Helq);Unigene0000315(NKX6-2);Unigene0000370(meis3-a);Unigene0000471(Zfhx4);Unigene0000474(HS3ST6);Unigene0000485(--);Unigene0000512(--);Unigene0000644(--);Unigene0000651(rdx);Unigene0000697(--);…
GO:0003700	transcription factor activity, sequence-specific DNA binding	1.30763e-15	2.30579e-13	Unigene0000186(vvl);Unigene0000315(NKX6-2);Unigene0000370(meis3-a);Unigene0001457(--);Unigene0001898(ISL1);Unigene0002403(Eip74EF);Unigene0002619(GATA5);Unigene0003313(mafaa);Unigene0003751(SMAD3);Unigene0004573(ascl1b);Unigene0005588(ATOH7);Unigene0006186(NR2E1);Unigene0006212(dpn);Unigene0006577(HLF);Unigene0007428(TBX4);Unigene0007674(pax2a);Unigene0007675(PAX2);Unigene0007814(caup);Unigene000…
GO:0007275	multicellular organism development	2.35351e-15	5.4191e-13	Unigene0000088(NAV2);Unigene0000100(CNOT7);Unigene0000184(Mpp6);Unigene0000186(vvl);Unigene0000200(tpi1b);Unigene0000206(FucTA);Unigene0000221(asrij);Unigene0000226(cdt1);Unigene0000271(Helq);Unigene0000315(NKX6-2);Unigene0000370(meis3-a);Unigene0000471(Zfhx4);Unigene0000474(HS3ST6);Unigene0000485(--);Unigene0000512(--);Unigene0000644(--);Unigene0000651(rdx);Unigene0000697(--);Unigene0000707(SIN3…
GO:0007389	pattern specification process	2.54418e-15	5.4191e-13	Unigene0000186(vvl);Unigene0000271(Helq);Unigene0000370(meis3-a);Unigene0000474(HS3ST6);Unigene0000808(brat);Unigene0000869(ACSL3);Unigene0001457(--);Unigene0001677(R3HDM2);Unigene0001898(ISL1);Unigene0001905(Abd-B);Unigene0001940(lhx5);Unigene0002619(GATA5);Unigene0003233(rab11fip4a);Unigene0003751(SMAD3);Unigene0004036(ago4);Unigene0004277(LDB2);Unigene0005325(ddx4);Unigene0005588(ATOH7);Unigen…
GO:0048856	anatomical structure development	1.45495e-14	2.45826e-12	Unigene0000088(NAV2);Unigene0000100(CNOT7);Unigene0000184(Mpp6);Unigene0000186(vvl);Unigene0000200(tpi1b);Unigene0000206(FucTA);Unigene0000221(asrij);Unigene0000226(cdt1);Unigene0000271(Helq);Unigene0000315(NKX6-2);Unigene0000318(KIF20B);Unigene0000370(meis3-a);Unigene0000471(Zfhx4);Unigene0000474(HS3ST6);Unigene0000485(--);Unigene0000512(--);Unigene0000644(--);Unigene0000651(rdx);Unigene0000697(…
GO:0006355	regulation of transcription, DNA-templated	1.50034e-14	2.45826e-12	Unigene0000100(CNOT7);Unigene0000186(vvl);Unigene0000315(NKX6-2);Unigene0000370(meis3-a);Unigene0000707(SIN3A);Unigene0000869(ACSL3);Unigene0001457(--);Unigene0001898(ISL1);Unigene0001905(Abd-B);Unigene0001940(lhx5);Unigene0002403(Eip74EF);Unigene0002619(GATA5);Unigene0003313(mafaa);Unigene0003648(--);Unigene0003751(SMAD3);Unigene0004277(LDB2);Unigene0004573(ascl1b);Unigene0005195(TMEM64);Unigene…
GO:1903506	regulation of nucleic acid-templated transcription	1.50034e-14	2.45826e-12	Unigene0000100(CNOT7);Unigene0000186(vvl);Unigene0000315(NKX6-2);Unigene0000370(meis3-a);Unigene0000707(SIN3A);Unigene0000869(ACSL3);Unigene0001457(--);Unigene0001898(ISL1);Unigene0001905(Abd-B);Unigene0001940(lhx5);Unigene0002403(Eip74EF);Unigene0002619(GATA5);Unigene0003313(mafaa);Unigene0003648(--);Unigene0003751(SMAD3);Unigene0004277(LDB2);Unigene0004573(ascl1b);Unigene0005195(TMEM64);Unigene…
GO:2001141	regulation of RNA biosynthetic process	3.43331e-14	5.22354e-12	Unigene0000100(CNOT7);Unigene0000186(vvl);Unigene0000315(NKX6-2);Unigene0000370(meis3-a);Unigene0000707(SIN3A);Unigene0000869(ACSL3);Unigene0001457(--);Unigene0001898(ISL1);Unigene0001905(Abd-B);Unigene0001940(lhx5);Unigene0002403(Eip74EF);Unigene0002619(GATA5);Unigene0003313(mafaa);Unigene0003648(--);Unigene0003751(SMAD3);Unigene0004277(LDB2);Unigene0004573(ascl1b);Unigene0005195(TMEM64);Unigene…
GO:0003676	nucleic acid binding	6.74746e-14	8.92351e-12	Unigene0000147(en);Unigene0000186(vvl);Unigene0000315(NKX6-2);Unigene0000367(KHDRBS2);Unigene0000466(dmrta2);Unigene0000469(--);Unigene0000471(Zfhx4);Unigene0001163(EFTUD2);Unigene0001457(--);Unigene0001464(ceh-19);Unigene0001898(ISL1);Unigene0001905(Abd-B);Unigene0001940(lhx5);Unigene0002403(Eip74EF);Unigene0002525(v1g168210);Unigene0002619(GATA5);Unigene0003313(mafaa);Unigene0003607(DMRTA1);Uni…
GO:0048513	animal organ development	9.07527e-14	1.28869e-11	Unigene0000100(CNOT7);Unigene0000221(asrij);Unigene0000370(meis3-a);Unigene0000471(Zfhx4);Unigene0000474(HS3ST6);Unigene0000485(--);Unigene0000651(rdx);Unigene0000707(SIN3A);Unigene0001213(MIB2);Unigene0001229(TRAF4);Unigene0001230(Lar);Unigene0001456(--);Unigene0001457(--);Unigene0001645(--);Unigene0001674(MIB1);Unigene0001898(ISL1);Unigene0001905(Abd-B);Unigene0001940(lhx5);Unigene0001956(WDR17…
GO:0007444	imaginal disc development	1.18585e-13	1.57867e-11	Unigene0000370(meis3-a);Unigene0000471(Zfhx4);Unigene0000474(HS3ST6);Unigene0000707(SIN3A);Unigene0001456(--);Unigene0001457(--);Unigene0001905(Abd-B);Unigene0001940(lhx5);Unigene0002976(VGLL2);Unigene0003150(SOCS5);Unigene0003233(rab11fip4a);Unigene0003751(SMAD3);Unigene0005588(ATOH7);Unigene0006212(dpn);Unigene0007428(TBX4);Unigene0007432(DACH1);Unigene0009100(Dll);Unigene0009235(HES4);Unigene0…
GO:0000981	RNA polymerase II transcription factor activity, sequence-specific DNA binding	9.31352e-13	9.85371e-11	Unigene0000186(vvl);Unigene0000315(NKX6-2);Unigene0001457(--);Unigene0001898(ISL1);Unigene0002403(Eip74EF);Unigene0002619(GATA5);Unigene0003751(SMAD3);Unigene0004573(ascl1b);Unigene0006186(NR2E1);Unigene0006212(dpn);Unigene0006577(HLF);Unigene0007428(TBX4);Unigene0007674(pax2a);Unigene0007814(caup);Unigene0009235(HES4);Unigene0009374(MYO15A);Unigene0009591(Antp);Unigene0009613(Dl);Unigene0009619(…
GO:0044767	single-organism developmental process	2.28698e-12	2.86546e-10	Unigene0000088(NAV2);Unigene0000100(CNOT7);Unigene0000184(Mpp6);Unigene0000186(vvl);Unigene0000200(tpi1b);Unigene0000206(FucTA);Unigene0000221(asrij);Unigene0000226(cdt1);Unigene0000271(Helq);Unigene0000315(NKX6-2);Unigene0000318(KIF20B);Unigene0000370(meis3-a);Unigene0000471(Zfhx4);Unigene0000474(HS3ST6);Unigene0000485(--);Unigene0000512(--);Unigene0000644(--);Unigene0000651(rdx);Unigene0000697(…
GO:0010468	regulation of gene expression	3.00989e-12	3.5617e-10	Unigene0000100(CNOT7);Unigene0000186(vvl);Unigene0000315(NKX6-2);Unigene0000370(meis3-a);Unigene0000466(dmrta2);Unigene0000679(KAT2A);Unigene0000707(SIN3A);Unigene0000808(brat);Unigene0000869(ACSL3);Unigene0000940(Serpinb1a);Unigene0001185(Ago2);Unigene0001457(--);Unigene0001464(ceh-19);Unigene0001744(RNaseZ);Unigene0001898(ISL1);Unigene0001905(Abd-B);Unigene0001940(lhx5);Unigene0002403(Eip74EF);…
GO:0006351	transcription, DNA-templated	6.03098e-12	6.42299e-10	Unigene0000100(CNOT7);Unigene0000186(vvl);Unigene0000315(NKX6-2);Unigene0000370(meis3-a);Unigene0000707(SIN3A);Unigene0000808(brat);Unigene0000869(ACSL3);Unigene0001457(--);Unigene0001898(ISL1);Unigene0001905(Abd-B);Unigene0001940(lhx5);Unigene0002401(HECTD2);Unigene0002403(Eip74EF);Unigene0002619(GATA5);Unigene0003313(mafaa);Unigene0003648(--);Unigene0003751(SMAD3);Unigene0004277(LDB2);Unigene00…
GO:0097659	nucleic acid-templated transcription	6.03098e-12	6.42299e-10	Unigene0000100(CNOT7);Unigene0000186(vvl);Unigene0000315(NKX6-2);Unigene0000370(meis3-a);Unigene0000707(SIN3A);Unigene0000808(brat);Unigene0000869(ACSL3);Unigene0001457(--);Unigene0001898(ISL1);Unigene0001905(Abd-B);Unigene0001940(lhx5);Unigene0002401(HECTD2);Unigene0002403(Eip74EF);Unigene0002619(GATA5);Unigene0003313(mafaa);Unigene0003648(--);Unigene0003751(SMAD3);Unigene0004277(LDB2);Unigene00…
GO:0001709	cell fate determination	6.89391e-12	6.99239e-10	Unigene0000186(vvl);Unigene0000808(brat);Unigene0001457(--);Unigene0001898(ISL1);Unigene0002619(GATA5);Unigene0003233(rab11fip4a);Unigene0004573(ascl1b);Unigene0005325(ddx4);Unigene0005588(ATOH7);Unigene0006212(dpn);Unigene0006799(IDUA);Unigene0007847(fzd1);Unigene0009703(Su(H));Unigene0009751(N);Unigene0010594(Bmp7);Unigene0010946(svp);Unigene0013174(BMPR1B);Unigene0013554(--);Unigene0022442(--)…
GO:0032502	developmental process	1.42989e-11	1.3844e-09	Unigene0000088(NAV2);Unigene0000100(CNOT7);Unigene0000184(Mpp6);Unigene0000186(vvl);Unigene0000200(tpi1b);Unigene0000206(FucTA);Unigene0000221(asrij);Unigene0000226(cdt1);Unigene0000271(Helq);Unigene0000315(NKX6-2);Unigene0000318(KIF20B);Unigene0000370(meis3-a);Unigene0000471(Zfhx4);Unigene0000474(HS3ST6);Unigene0000485(--);Unigene0000512(--);Unigene0000644(--);Unigene0000651(rdx);Unigene0000697(…
GO:0009886	post-embryonic morphogenesis	1.97428e-11	1.82836e-09	Unigene0000474(HS3ST6);Unigene0001229(TRAF4);Unigene0001456(--);Unigene0002624(mam);Unigene0002976(VGLL2);Unigene0003150(SOCS5);Unigene0003751(SMAD3);Unigene0005588(ATOH7);Unigene0006212(dpn);Unigene0007428(TBX4);Unigene0007432(DACH1);Unigene0007688(TLL1);Unigene0008385(pk);Unigene0009100(Dll);Unigene0009235(HES4);Unigene0009332(hs6st1b);Unigene0009374(MYO15A);Unigene0009613(Dl);Unigene0009619(Ec…
GO:0032774	RNA biosynthetic process	2.5162e-11	2.23313e-09	Unigene0000100(CNOT7);Unigene0000186(vvl);Unigene0000315(NKX6-2);Unigene0000370(meis3-a);Unigene0000707(SIN3A);Unigene0000808(brat);Unigene0000869(ACSL3);Unigene0001457(--);Unigene0001898(ISL1);Unigene0001905(Abd-B);Unigene0001940(lhx5);Unigene0002401(HECTD2);Unigene0002403(Eip74EF);Unigene0002619(GATA5);Unigene0003313(mafaa);Unigene0003648(--);Unigene0003751(SMAD3);Unigene0004277(LDB2);Unigene00…
GO:0003690	double-stranded DNA binding	2.81363e-11	2.48068e-09	Unigene0000186(vvl);Unigene0001457(--);Unigene0001898(ISL1);Unigene0001905(Abd-B);Unigene0003648(--);Unigene0003751(SMAD3);Unigene0004573(ascl1b);Unigene0006212(dpn);Unigene0007674(pax2a);Unigene0009613(Dl);Unigene0009703(Su(H));Unigene0011833(Glis3);Unigene0023770(prd);Unigene0027936(acj6);Unigene0028912(ems);Unigene0029247(pax6);Unigene0029355(dpn);Unigene0029760(Sim1);Unigene0032194(Ubx);Unige…
GO:0009653	anatomical structure morphogenesis	3.53784e-11	3.01424e-09	Unigene0000088(NAV2);Unigene0000186(vvl);Unigene0000200(tpi1b);Unigene0000370(meis3-a);Unigene0000474(HS3ST6);Unigene0000485(--);Unigene0000651(rdx);Unigene0000707(SIN3A);Unigene0000808(brat);Unigene0000869(ACSL3);Unigene0001213(MIB2);Unigene0001229(TRAF4);Unigene0001230(Lar);Unigene0001456(--);Unigene0001457(--);Unigene0001645(--);Unigene0001674(MIB1);Unigene0001898(ISL1);Unigene0001905(Abd-B);U…
GO:0003002	regionalization	7.96987e-11	6.52916e-09	Unigene0000186(vvl);Unigene0000271(Helq);Unigene0000370(meis3-a);Unigene0000474(HS3ST6);Unigene0000808(brat);Unigene0000869(ACSL3);Unigene0001457(--);Unigene0001905(Abd-B);Unigene0001940(lhx5);Unigene0003233(rab11fip4a);Unigene0003751(SMAD3);Unigene0004036(ago4);Unigene0005588(ATOH7);Unigene0005698(CPEB1);Unigene0006212(dpn);Unigene0007428(TBX4);Unigene0007432(DACH1);Unigene0007499(NTN1);Unigene0…
GO:2000112	regulation of cellular macromolecule biosynthetic process	1.32114e-10	1.04223e-08	Unigene0000100(CNOT7);Unigene0000186(vvl);Unigene0000315(NKX6-2);Unigene0000370(meis3-a);Unigene0000707(SIN3A);Unigene0000869(ACSL3);Unigene0001457(--);Unigene0001744(RNaseZ);Unigene0001898(ISL1);Unigene0001905(Abd-B);Unigene0001940(lhx5);Unigene0002403(Eip74EF);Unigene0002619(GATA5);Unigene0002814(Lars1);Unigene0003313(mafaa);Unigene0003648(--);Unigene0003751(SMAD3);Unigene0004036(ago4);Unigene0…
GO:0044212	transcription regulatory region DNA binding	1.62889e-10	1.23098e-08	Unigene0000186(vvl);Unigene0001457(--);Unigene0001898(ISL1);Unigene0001905(Abd-B);Unigene0003648(--);Unigene0003751(SMAD3);Unigene0004573(ascl1b);Unigene0005588(ATOH7);Unigene0006212(dpn);Unigene0007674(pax2a);Unigene0009613(Dl);Unigene0009619(EcR);Unigene0009703(Su(H));Unigene0011833(Glis3);Unigene0022461(foxn4);Unigene0023575(PHC3);Unigene0023770(prd);Unigene0027936(acj6);Unigene0028912(ems);Un…
GO:0048737	imaginal disc-derived appendage development	2.09756e-10	1.59564e-08	Unigene0000370(meis3-a);Unigene0000474(HS3ST6);Unigene0001213(MIB2);Unigene0001674(MIB1);Unigene0001940(lhx5);Unigene0002624(mam);Unigene0002976(VGLL2);Unigene0003233(rab11fip4a);Unigene0003517(Papss1);Unigene0003751(SMAD3);Unigene0004277(LDB2);Unigene0006929(KSR2);Unigene0007276(sgl);Unigene0007428(TBX4);Unigene0007814(caup);Unigene0007841(sp9);Unigene0007847(fzd1);Unigene0008270(mew);Unigene000…
GO:0010556	regulation of macromolecule biosynthetic process	2.44326e-10	1.79453e-08	Unigene0000100(CNOT7);Unigene0000186(vvl);Unigene0000315(NKX6-2);Unigene0000370(meis3-a);Unigene0000707(SIN3A);Unigene0000869(ACSL3);Unigene0001457(--);Unigene0001744(RNaseZ);Unigene0001898(ISL1);Unigene0001905(Abd-B);Unigene0001940(lhx5);Unigene0002403(Eip74EF);Unigene0002619(GATA5);Unigene0002814(Lars1);Unigene0003313(mafaa);Unigene0003648(--);Unigene0003751(SMAD3);Unigene0004036(ago4);Unigene0…
GO:0035114	imaginal disc-derived appendage morphogenesis	3.73344e-10	2.65074e-08	Unigene0000370(meis3-a);Unigene0000474(HS3ST6);Unigene0001213(MIB2);Unigene0001674(MIB1);Unigene0001940(lhx5);Unigene0002624(mam);Unigene0003233(rab11fip4a);Unigene0003517(Papss1);Unigene0003751(SMAD3);Unigene0004277(LDB2);Unigene0006929(KSR2);Unigene0007276(sgl);Unigene0007428(TBX4);Unigene0007814(caup);Unigene0007841(sp9);Unigene0007847(fzd1);Unigene0008270(mew);Unigene0009100(Dll);Unigene00094…
GO:0007447	imaginal disc pattern formation	8.38474e-10	5.76113e-08	Unigene0000474(HS3ST6);Unigene0001457(--);Unigene0001905(Abd-B);Unigene0001940(lhx5);Unigene0003233(rab11fip4a);Unigene0003751(SMAD3);Unigene0006212(dpn);Unigene0007428(TBX4);Unigene0007432(DACH1);Unigene0009100(Dll);Unigene0009613(Dl);Unigene0009703(Su(H));Unigene0009751(N);Unigene0010594(Bmp7);Unigene0010881(ds);Unigene0011203(tada2b);Unigene0011833(Glis3);Unigene0013174(BMPR1B);Unigene0026266(…
GO:0060581	cell fate commitment involved in pattern specification	8.92201e-10	5.93872e-08	Unigene0001898(ISL1);Unigene0003233(rab11fip4a);Unigene0005588(ATOH7);Unigene0006212(dpn);Unigene0007814(caup);Unigene0007847(fzd1);Unigene0009619(EcR);Unigene0009703(Su(H));Unigene0009751(N);Unigene0022442(--);Unigene0026266(WNT-1);Unigene0027778(Ipo7);Unigene0029355(dpn);Unigene0030614(sens);Unigene0037049(ct);Unigene0040495(abd-A);Unigene0040496(abd-A);Unigene0042009(N);Unigene0051504(ATOH1);U…
GO:0031326	regulation of cellular biosynthetic process	1.12814e-09	7.28162e-08	Unigene0000100(CNOT7);Unigene0000186(vvl);Unigene0000315(NKX6-2);Unigene0000370(meis3-a);Unigene0000707(SIN3A);Unigene0000869(ACSL3);Unigene0001457(--);Unigene0001744(RNaseZ);Unigene0001898(ISL1);Unigene0001905(Abd-B);Unigene0001940(lhx5);Unigene0002403(Eip74EF);Unigene0002619(GATA5);Unigene0002814(Lars1);Unigene0003313(mafaa);Unigene0003648(--);Unigene0003751(SMAD3);Unigene0004036(ago4);Unigene0…
GO:0048736	appendage development	1.19642e-09	7.49523e-08	Unigene0000370(meis3-a);Unigene0000474(HS3ST6);Unigene0001213(MIB2);Unigene0001674(MIB1);Unigene0001940(lhx5);Unigene0002624(mam);Unigene0002976(VGLL2);Unigene0003233(rab11fip4a);Unigene0003517(Papss1);Unigene0003751(SMAD3);Unigene0004277(LDB2);Unigene0006929(KSR2);Unigene0007276(sgl);Unigene0007428(TBX4);Unigene0007814(caup);Unigene0007841(sp9);Unigene0007847(fzd1);Unigene0008270(mew);Unigene000…
GO:0002009	morphogenesis of an epithelium	1.40772e-09	8.56699e-08	Unigene0000651(rdx);Unigene0001456(--);Unigene0001457(--);Unigene0001898(ISL1);Unigene0002619(GATA5);Unigene0002976(VGLL2);Unigene0003751(SMAD3);Unigene0004573(ascl1b);Unigene0004680(inf2);Unigene0005588(ATOH7);Unigene0006504(--);Unigene0007276(sgl);Unigene0007428(TBX4);Unigene0007432(DACH1);Unigene0007574(tio);Unigene0007847(fzd1);Unigene0008033(CAD);Unigene0008385(pk);Unigene0008472(npas4a);Uni…
GO:0009889	regulation of biosynthetic process	1.50041e-09	8.87742e-08	Unigene0000100(CNOT7);Unigene0000186(vvl);Unigene0000315(NKX6-2);Unigene0000370(meis3-a);Unigene0000707(SIN3A);Unigene0000869(ACSL3);Unigene0001457(--);Unigene0001744(RNaseZ);Unigene0001898(ISL1);Unigene0001905(Abd-B);Unigene0001940(lhx5);Unigene0002403(Eip74EF);Unigene0002619(GATA5);Unigene0002814(Lars1);Unigene0003313(mafaa);Unigene0003648(--);Unigene0003751(SMAD3);Unigene0004036(ago4);Unigene0…
GO:0000976	transcription regulatory region sequence-specific DNA binding	1.51379e-09	8.38912e-08	Unigene0000186(vvl);Unigene0001457(--);Unigene0001898(ISL1);Unigene0001905(Abd-B);Unigene0003648(--);Unigene0003751(SMAD3);Unigene0004573(ascl1b);Unigene0006212(dpn);Unigene0007674(pax2a);Unigene0009613(Dl);Unigene0009703(Su(H));Unigene0011833(Glis3);Unigene0023770(prd);Unigene0027936(acj6);Unigene0028912(ems);Unigene0029247(pax6);Unigene0029355(dpn);Unigene0029760(Sim1);Unigene0032194(Ubx);Unige…
GO:1990837	sequence-specific double-stranded DNA binding	1.51379e-09	8.38912e-08	Unigene0000186(vvl);Unigene0001457(--);Unigene0001898(ISL1);Unigene0001905(Abd-B);Unigene0003648(--);Unigene0003751(SMAD3);Unigene0004573(ascl1b);Unigene0006212(dpn);Unigene0007674(pax2a);Unigene0009613(Dl);Unigene0009703(Su(H));Unigene0011833(Glis3);Unigene0023770(prd);Unigene0027936(acj6);Unigene0028912(ems);Unigene0029247(pax6);Unigene0029355(dpn);Unigene0029760(Sim1);Unigene0032194(Ubx);Unige…
GO:0000975	regulatory region DNA binding	1.58584e-09	8.38912e-08	Unigene0000186(vvl);Unigene0001457(--);Unigene0001898(ISL1);Unigene0001905(Abd-B);Unigene0003648(--);Unigene0003751(SMAD3);Unigene0004573(ascl1b);Unigene0005588(ATOH7);Unigene0006212(dpn);Unigene0007674(pax2a);Unigene0009613(Dl);Unigene0009619(EcR);Unigene0009703(Su(H));Unigene0011833(Glis3);Unigene0022461(foxn4);Unigene0023575(PHC3);Unigene0023770(prd);Unigene0027936(acj6);Unigene0028912(ems);Un…
GO:0060255	regulation of macromolecule metabolic process	1.71805e-09	9.84116e-08	Unigene0000050(Mug1);Unigene0000100(CNOT7);Unigene0000186(vvl);Unigene0000315(NKX6-2);Unigene0000370(meis3-a);Unigene0000466(dmrta2);Unigene0000651(rdx);Unigene0000679(KAT2A);Unigene0000707(SIN3A);Unigene0000808(brat);Unigene0000869(ACSL3);Unigene0000940(Serpinb1a);Unigene0001163(EFTUD2);Unigene0001185(Ago2);Unigene0001229(TRAF4);Unigene0001457(--);Unigene0001464(ceh-19);Unigene0001744(RNaseZ);Un…
GO:0009887	organ morphogenesis	1.7557e-09	9.84116e-08	Unigene0000370(meis3-a);Unigene0000474(HS3ST6);Unigene0000485(--);Unigene0000651(rdx);Unigene0001213(MIB2);Unigene0001230(Lar);Unigene0001456(--);Unigene0001457(--);Unigene0001674(MIB1);Unigene0001898(ISL1);Unigene0001905(Abd-B);Unigene0002619(GATA5);Unigene0002624(mam);Unigene0002976(VGLL2);Unigene0003150(SOCS5);Unigene0003751(SMAD3);Unigene0004277(LDB2);Unigene0004573(ascl1b);Unigene0004958(Gnl…
GO:0035107	appendage morphogenesis	2.07585e-09	1.13373e-07	Unigene0000370(meis3-a);Unigene0000474(HS3ST6);Unigene0001213(MIB2);Unigene0001674(MIB1);Unigene0001940(lhx5);Unigene0002624(mam);Unigene0003233(rab11fip4a);Unigene0003517(Papss1);Unigene0003751(SMAD3);Unigene0004277(LDB2);Unigene0006929(KSR2);Unigene0007276(sgl);Unigene0007428(TBX4);Unigene0007814(caup);Unigene0007841(sp9);Unigene0007847(fzd1);Unigene0008270(mew);Unigene0009100(Dll);Unigene00094…
GO:0016814	hydrolase activity, acting on carbon-nitrogen (but not peptide) bonds, in cyclic amidines	2.18339e-09	1.05001e-07	Unigene0001905(Abd-B);Unigene0002108(ADAR);Unigene0006799(IDUA);Unigene0009591(Antp);Unigene0017315(hoxa3a);Unigene0021724(hoxa3a);Unigene0032194(Ubx);Unigene0035916(MSX1);Unigene0037642(nkx-2.5);Unigene0038534(MSX2);Unigene0040495(abd-A);Unigene0040496(abd-A);Unigene0045935(pax6a);Unigene0046842(Antp);Unigene0067591(dbx1b);Unigene0073851(VSX2);Unigene0077278(CDX4);Unigene0081391(Ubx);Unigene0081…
GO:0001067	regulatory region nucleic acid binding	2.42864e-09	1.07063e-07	Unigene0000186(vvl);Unigene0001457(--);Unigene0001898(ISL1);Unigene0001905(Abd-B);Unigene0003648(--);Unigene0003751(SMAD3);Unigene0004573(ascl1b);Unigene0005588(ATOH7);Unigene0006212(dpn);Unigene0007674(pax2a);Unigene0009613(Dl);Unigene0009619(EcR);Unigene0009703(Su(H));Unigene0011833(Glis3);Unigene0022461(foxn4);Unigene0023575(PHC3);Unigene0023770(prd);Unigene0027936(acj6);Unigene0028912(ems);Un…
GO:0048729	tissue morphogenesis	2.48213e-09	1.32173e-07	Unigene0000651(rdx);Unigene0001456(--);Unigene0001457(--);Unigene0001898(ISL1);Unigene0002619(GATA5);Unigene0002976(VGLL2);Unigene0003751(SMAD3);Unigene0004573(ascl1b);Unigene0004680(inf2);Unigene0005588(ATOH7);Unigene0006504(--);Unigene0007276(sgl);Unigene0007428(TBX4);Unigene0007432(DACH1);Unigene0007574(tio);Unigene0007847(fzd1);Unigene0008033(CAD);Unigene0008270(mew);Unigene0008385(pk);Unigen…
GO:0051252	regulation of RNA metabolic process	2.58355e-09	1.34219e-07	Unigene0000100(CNOT7);Unigene0000186(vvl);Unigene0000315(NKX6-2);Unigene0000370(meis3-a);Unigene0000707(SIN3A);Unigene0000869(ACSL3);Unigene0001457(--);Unigene0001898(ISL1);Unigene0001905(Abd-B);Unigene0001940(lhx5);Unigene0002403(Eip74EF);Unigene0002619(GATA5);Unigene0003313(mafaa);Unigene0003648(--);Unigene0003751(SMAD3);Unigene0004277(LDB2);Unigene0004573(ascl1b);Unigene0005195(TMEM64);Unigene…
GO:0043565	sequence-specific DNA binding	5.56047e-09	2.26268e-07	Unigene0000186(vvl);Unigene0000471(Zfhx4);Unigene0001457(--);Unigene0001898(ISL1);Unigene0001905(Abd-B);Unigene0003648(--);Unigene0003751(SMAD3);Unigene0004573(ascl1b);Unigene0006212(dpn);Unigene0007674(pax2a);Unigene0009613(Dl);Unigene0009703(Su(H));Unigene0011833(Glis3);Unigene0023770(prd);Unigene0027936(acj6);Unigene0028005(TOP2A);Unigene0028912(ems);Unigene0029247(pax6);Unigene0029355(dpn);Un…
GO:0009791	post-embryonic development	8.80456e-09	4.46092e-07	Unigene0000474(HS3ST6);Unigene0001229(TRAF4);Unigene0001456(--);Unigene0002624(mam);Unigene0002976(VGLL2);Unigene0003150(SOCS5);Unigene0003751(SMAD3);Unigene0003901(an3);Unigene0004287(--);Unigene0004323(DDX10);Unigene0004998(Gale);Unigene0005588(ATOH7);Unigene0006212(dpn);Unigene0007428(TBX4);Unigene0007432(DACH1);Unigene0007688(TLL1);Unigene0008015(alpha-Spec);Unigene0008385(pk);Unigene0009100(…
GO:0007448	anterior/posterior pattern specification, imaginal disc	9.00561e-09	4.46092e-07	Unigene0001905(Abd-B);Unigene0003751(SMAD3);Unigene0007428(TBX4);Unigene0010594(Bmp7);Unigene0011833(Glis3);Unigene0013174(BMPR1B);Unigene0026266(WNT-1);Unigene0029100(BMP4);Unigene0040495(abd-A);Unigene0040496(abd-A);Unigene0051715(Ihh);Unigene0051765(bi);Unigene0066276(Cad99C);Unigene0066277(Cad99C);Unigene0087981(Glis3);Unigene0093709(Bmp2);Unigene0093710(Bmp2);Unigene0102481(CDX1);Unigene0102…
GO:0001655	urogenital system development	1.01816e-08	4.8193e-07	Unigene0004573(ascl1b);Unigene0007428(TBX4);Unigene0008759(COL4A1);Unigene0008898(NPHS1);Unigene0009751(N);Unigene0010594(Bmp7);Unigene0010946(svp);Unigene0013174(BMPR1B);Unigene0026266(WNT-1);Unigene0026326(rst);Unigene0029100(BMP4);Unigene0032194(Ubx);Unigene0036441(ASCL2);Unigene0038831(--);Unigene0042009(N);Unigene0043850(ASCL1);Unigene0052301(Egfr);Unigene0075729(TANC2);Unigene0080293(ost-1)…
GO:0072001	renal system development	1.01816e-08	4.8193e-07	Unigene0004573(ascl1b);Unigene0007428(TBX4);Unigene0008759(COL4A1);Unigene0008898(NPHS1);Unigene0009751(N);Unigene0010594(Bmp7);Unigene0010946(svp);Unigene0013174(BMPR1B);Unigene0026266(WNT-1);Unigene0026326(rst);Unigene0029100(BMP4);Unigene0032194(Ubx);Unigene0036441(ASCL2);Unigene0038831(--);Unigene0042009(N);Unigene0043850(ASCL1);Unigene0052301(Egfr);Unigene0075729(TANC2);Unigene0080293(ost-1)…
GO:0045165	cell fate commitment	1.16672e-08	5.40243e-07	Unigene0000186(vvl);Unigene0000370(meis3-a);Unigene0000651(rdx);Unigene0000808(brat);Unigene0001213(MIB2);Unigene0001457(--);Unigene0001744(RNaseZ);Unigene0001898(ISL1);Unigene0001905(Abd-B);Unigene0002619(GATA5);Unigene0003233(rab11fip4a);Unigene0003751(SMAD3);Unigene0004497(ANKFN1);Unigene0004573(ascl1b);Unigene0005325(ddx4);Unigene0005588(ATOH7);Unigene0006212(dpn);Unigene0006799(IDUA);Unigene…
GO:0007155	cell adhesion	1.72131e-08	7.80081e-07	Unigene0001230(Lar);Unigene0004686(--);Unigene0007753(Cad96Ca);Unigene0007847(fzd1);Unigene0008015(alpha-Spec);Unigene0008033(CAD);Unigene0008178(Cat);Unigene0008270(mew);Unigene0008898(NPHS1);Unigene0009751(N);Unigene0009992(ft);Unigene0010112(LanB1);Unigene0010190(LanA);Unigene0010282(Cad87A);Unigene0010397(Nrg);Unigene0010771(Cad87A);Unigene0010881(ds);Unigene0013174(BMPR1B);Unigene0015013(Vin…
GO:0019219	regulation of nucleobase-containing compound metabolic process	1.8873e-08	8.37489e-07	Unigene0000100(CNOT7);Unigene0000186(vvl);Unigene0000315(NKX6-2);Unigene0000370(meis3-a);Unigene0000707(SIN3A);Unigene0000869(ACSL3);Unigene0001457(--);Unigene0001898(ISL1);Unigene0001905(Abd-B);Unigene0001940(lhx5);Unigene0002403(Eip74EF);Unigene0002619(GATA5);Unigene0003313(mafaa);Unigene0003648(--);Unigene0003751(SMAD3);Unigene0004277(LDB2);Unigene0004573(ascl1b);Unigene0005195(TMEM64);Unigene…
GO:0007560	imaginal disc morphogenesis	2.166e-08	9.22714e-07	Unigene0001456(--);Unigene0002976(VGLL2);Unigene0003751(SMAD3);Unigene0005588(ATOH7);Unigene0007428(TBX4);Unigene0007432(DACH1);Unigene0009619(EcR);Unigene0009751(N);Unigene0010280(--);Unigene0010594(Bmp7);Unigene0012729(SMAD6);Unigene0013174(BMPR1B);Unigene0027288(lbx1);Unigene0028558(myo1d);Unigene0028596(mys);Unigene0029100(BMP4);Unigene0029125(pygo);Unigene0029183(Myo61F);Unigene0029502(SMAD6…
GO:0048707	instar larval or pupal morphogenesis	2.166e-08	9.22714e-07	Unigene0001456(--);Unigene0002976(VGLL2);Unigene0003751(SMAD3);Unigene0005588(ATOH7);Unigene0007428(TBX4);Unigene0007432(DACH1);Unigene0009619(EcR);Unigene0009751(N);Unigene0010280(--);Unigene0010594(Bmp7);Unigene0012729(SMAD6);Unigene0013174(BMPR1B);Unigene0027288(lbx1);Unigene0028558(myo1d);Unigene0028596(mys);Unigene0029100(BMP4);Unigene0029125(pygo);Unigene0029183(Myo61F);Unigene0029502(SMAD6…
GO:0060541	respiratory system development	2.2438e-08	9.37117e-07	Unigene0000184(Mpp6);Unigene0000644(--);Unigene0001905(Abd-B);Unigene0003751(SMAD3);Unigene0004680(inf2);Unigene0006212(dpn);Unigene0007276(sgl);Unigene0008270(mew);Unigene0008472(npas4a);Unigene0009332(hs6st1b);Unigene0009613(Dl);Unigene0009751(N);Unigene0010594(Bmp7);Unigene0011362(awd);Unigene0013174(BMPR1B);Unigene0015666(--);Unigene0017087(sli);Unigene0019233(TH);Unigene0020748(STARD13);Unig…
GO:0007399	nervous system development	3.09412e-08	1.2674e-06	Unigene0000088(NAV2);Unigene0000186(vvl);Unigene0000226(cdt1);Unigene0000370(meis3-a);Unigene0000485(--);Unigene0000707(SIN3A);Unigene0000808(brat);Unigene0000869(ACSL3);Unigene0001230(Lar);Unigene0001457(--);Unigene0001645(--);Unigene0001898(ISL1);Unigene0002624(mam);Unigene0003150(SOCS5);Unigene0003751(SMAD3);Unigene0004277(LDB2);Unigene0004573(ascl1b);Unigene0004686(--);Unigene0004929(Utp14a);…
GO:0009790	embryo development	3.4316e-08	1.37911e-06	Unigene0000370(meis3-a);Unigene0001230(Lar);Unigene0001457(--);Unigene0001898(ISL1);Unigene0001905(Abd-B);Unigene0002619(GATA5);Unigene0003751(SMAD3);Unigene0004036(ago4);Unigene0004277(LDB2);Unigene0005698(CPEB1);Unigene0006186(NR2E1);Unigene0006212(dpn);Unigene0006929(KSR2);Unigene0007593(Tdrd9);Unigene0007814(caup);Unigene0008033(CAD);Unigene0008473(nkd);Unigene0008629(SEMA5A);Unigene0008759(C…
GO:0016810	hydrolase activity, acting on carbon-nitrogen (but not peptide) bonds	3.6933e-08	1.39554e-06	Unigene0000644(--);Unigene0001905(Abd-B);Unigene0002108(ADAR);Unigene0002752(asah2);Unigene0006799(IDUA);Unigene0008033(CAD);Unigene0009591(Antp);Unigene0010109(Neo1);Unigene0017315(hoxa3a);Unigene0021724(hoxa3a);Unigene0022299(DIRAS2);Unigene0025125(asah2);Unigene0031121(PGRP-SC1a);Unigene0032194(Ubx);Unigene0032601(ASAH1);Unigene0032649(Cndp2);Unigene0033396(Aspg);Unigene0034097(ARG1);Unigene00…
GO:0007552	metamorphosis	3.80443e-08	1.50064e-06	Unigene0001456(--);Unigene0002976(VGLL2);Unigene0003751(SMAD3);Unigene0005588(ATOH7);Unigene0007428(TBX4);Unigene0007432(DACH1);Unigene0009619(EcR);Unigene0009751(N);Unigene0010280(--);Unigene0010594(Bmp7);Unigene0012729(SMAD6);Unigene0013174(BMPR1B);Unigene0027288(lbx1);Unigene0028558(myo1d);Unigene0028596(mys);Unigene0029100(BMP4);Unigene0029125(pygo);Unigene0029183(Myo61F);Unigene0029502(SMAD6…
GO:0061326	renal tubule development	4.9141e-08	1.9031e-06	Unigene0004573(ascl1b);Unigene0007428(TBX4);Unigene0008759(COL4A1);Unigene0009751(N);Unigene0010594(Bmp7);Unigene0010946(svp);Unigene0013174(BMPR1B);Unigene0026266(WNT-1);Unigene0029100(BMP4);Unigene0032194(Ubx);Unigene0036441(ASCL2);Unigene0038831(--);Unigene0042009(N);Unigene0043850(ASCL1);Unigene0052301(Egfr);Unigene0075729(TANC2);Unigene0080293(ost-1);Unigene0080294(ost-1);Unigene0081391(Ubx)…
GO:0035239	tube morphogenesis	5.99555e-08	2.28045e-06	Unigene0001456(--);Unigene0002976(VGLL2);Unigene0003751(SMAD3);Unigene0004573(ascl1b);Unigene0004680(inf2);Unigene0005588(ATOH7);Unigene0006504(--);Unigene0006929(KSR2);Unigene0007276(sgl);Unigene0007428(TBX4);Unigene0007432(DACH1);Unigene0008270(mew);Unigene0008472(npas4a);Unigene0009332(hs6st1b);Unigene0009619(EcR);Unigene0009751(N);Unigene0010280(--);Unigene0010594(Bmp7);Unigene0010946(svp);Un…
GO:0048563	post-embryonic organ morphogenesis	1.99269e-07	7.42936e-06	Unigene0001456(--);Unigene0002976(VGLL2);Unigene0003751(SMAD3);Unigene0005588(ATOH7);Unigene0007428(TBX4);Unigene0007432(DACH1);Unigene0009619(EcR);Unigene0009751(N);Unigene0010280(--);Unigene0010594(Bmp7);Unigene0012729(SMAD6);Unigene0013174(BMPR1B);Unigene0027288(lbx1);Unigene0028558(myo1d);Unigene0028596(mys);Unigene0029100(BMP4);Unigene0029125(pygo);Unigene0029183(Myo61F);Unigene0029502(SMAD6…
GO:0048468	cell development	2.02302e-07	7.42936e-06	Unigene0000088(NAV2);Unigene0000100(CNOT7);Unigene0000186(vvl);Unigene0000271(Helq);Unigene0000474(HS3ST6);Unigene0000485(--);Unigene0000707(SIN3A);Unigene0000808(brat);Unigene0000869(ACSL3);Unigene0001185(Ago2);Unigene0001229(TRAF4);Unigene0001230(Lar);Unigene0001457(--);Unigene0001645(--);Unigene0001677(R3HDM2);Unigene0001744(RNaseZ);Unigene0001898(ISL1);Unigene0001905(Abd-B);Unigene0002403(Eip…
GO:0009059	macromolecule biosynthetic process	2.11681e-07	7.64204e-06	Unigene0000100(CNOT7);Unigene0000186(vvl);Unigene0000226(cdt1);Unigene0000315(NKX6-2);Unigene0000370(meis3-a);Unigene0000707(SIN3A);Unigene0000778(Arntl);Unigene0000808(brat);Unigene0000869(ACSL3);Unigene0001133(Mybbp1a);Unigene0001163(EFTUD2);Unigene0001185(Ago2);Unigene0001457(--);Unigene0001744(RNaseZ);Unigene0001849(pol);Unigene0001898(ISL1);Unigene0001905(Abd-B);Unigene0001940(lhx5);Unigene0…
GO:0051171	regulation of nitrogen compound metabolic process	2.91823e-07	1.03597e-05	Unigene0000100(CNOT7);Unigene0000186(vvl);Unigene0000315(NKX6-2);Unigene0000370(meis3-a);Unigene0000707(SIN3A);Unigene0000869(ACSL3);Unigene0001457(--);Unigene0001744(RNaseZ);Unigene0001898(ISL1);Unigene0001905(Abd-B);Unigene0001940(lhx5);Unigene0002403(Eip74EF);Unigene0002619(GATA5);Unigene0002814(Lars1);Unigene0003313(mafaa);Unigene0003648(--);Unigene0003751(SMAD3);Unigene0004036(ago4);Unigene0…
GO:0030154	cell differentiation	4.90338e-07	1.71216e-05	Unigene0000088(NAV2);Unigene0000100(CNOT7);Unigene0000186(vvl);Unigene0000226(cdt1);Unigene0000271(Helq);Unigene0000315(NKX6-2);Unigene0000318(KIF20B);Unigene0000370(meis3-a);Unigene0000474(HS3ST6);Unigene0000485(--);Unigene0000644(--);Unigene0000651(rdx);Unigene0000707(SIN3A);Unigene0000808(brat);Unigene0000869(ACSL3);Unigene0000943(SelD);Unigene0001185(Ago2);Unigene0001213(MIB2);Unigene0001229(…
GO:0018130	heterocycle biosynthetic process	5.23185e-07	1.79739e-05	Unigene0000100(CNOT7);Unigene0000186(vvl);Unigene0000315(NKX6-2);Unigene0000370(meis3-a);Unigene0000707(SIN3A);Unigene0000808(brat);Unigene0000869(ACSL3);Unigene0001457(--);Unigene0001641(Tp53inp2);Unigene0001898(ISL1);Unigene0001905(Abd-B);Unigene0001940(lhx5);Unigene0002401(HECTD2);Unigene0002403(Eip74EF);Unigene0002619(GATA5);Unigene0003313(mafaa);Unigene0003648(--);Unigene0003751(SMAD3);Unige…
GO:1901362	organic cyclic compound biosynthetic process	5.32974e-07	1.80196e-05	Unigene0000100(CNOT7);Unigene0000186(vvl);Unigene0000315(NKX6-2);Unigene0000370(meis3-a);Unigene0000707(SIN3A);Unigene0000808(brat);Unigene0000869(ACSL3);Unigene0001457(--);Unigene0001641(Tp53inp2);Unigene0001898(ISL1);Unigene0001905(Abd-B);Unigene0001940(lhx5);Unigene0002401(HECTD2);Unigene0002403(Eip74EF);Unigene0002619(GATA5);Unigene0003313(mafaa);Unigene0003648(--);Unigene0003751(SMAD3);Unige…
GO:0034645	cellular macromolecule biosynthetic process	6.56811e-07	2.18595e-05	Unigene0000100(CNOT7);Unigene0000186(vvl);Unigene0000226(cdt1);Unigene0000315(NKX6-2);Unigene0000370(meis3-a);Unigene0000707(SIN3A);Unigene0000778(Arntl);Unigene0000808(brat);Unigene0000869(ACSL3);Unigene0001133(Mybbp1a);Unigene0001163(EFTUD2);Unigene0001185(Ago2);Unigene0001457(--);Unigene0001744(RNaseZ);Unigene0001849(pol);Unigene0001898(ISL1);Unigene0001905(Abd-B);Unigene0001940(lhx5);Unigene0…
GO:0000313	organellar ribosome	6.83928e-07	0.000188764	Unigene0013200(mrpl14);Unigene0023812(MRPS31);Unigene0033680(mRpS24);Unigene0037304(MRPS14);Unigene0040155(URB1);Unigene0045102(mRpL51);Unigene0046860(MRPL16);Unigene0050410(MRPS31);Unigene0051310(IMP3);Unigene0052128(mRpL11);Unigene0058862(MRPL16);Unigene0072608(mRpL45);Unigene0072609(mRpL45);Unigene0075160(tko);Unigene0091675(mrpl14);Unigene0109029(mRpL19);Unigene0111873(IMP3);Unigene0112446(mR…
GO:0048598	embryonic morphogenesis	7.24768e-07	2.37501e-05	Unigene0001457(--);Unigene0001898(ISL1);Unigene0002619(GATA5);Unigene0003751(SMAD3);Unigene0008033(CAD);Unigene0008759(COL4A1);Unigene0009101(sad);Unigene0009613(Dl);Unigene0009619(EcR);Unigene0009751(N);Unigene0010112(LanB1);Unigene0010297(IGF1R);Unigene0010526(PLD1);Unigene0010594(Bmp7);Unigene0011888(shd);Unigene0012729(SMAD6);Unigene0013174(BMPR1B);Unigene0013500(odd);Unigene0013554(--);Unige…
GO:0000982	transcription factor activity, RNA polymerase II core promoter proximal region sequence-specific binding	8.73194e-07	3.07946e-05	Unigene0000186(vvl);Unigene0002403(Eip74EF);Unigene0004573(ascl1b);Unigene0006186(NR2E1);Unigene0006212(dpn);Unigene0006577(HLF);Unigene0009235(HES4);Unigene0009613(Dl);Unigene0009619(EcR);Unigene0009703(Su(H));Unigene0011833(Glis3);Unigene0022442(--);Unigene0026191(al);Unigene0029355(dpn);Unigene0029514(trh);Unigene0029760(Sim1);Unigene0030614(sens);Unigene0036441(ASCL2);Unigene0038831(--);Unige…
GO:0001708	cell fate specification	9.416e-07	3.0388e-05	Unigene0001457(--);Unigene0001898(ISL1);Unigene0001905(Abd-B);Unigene0007432(DACH1);Unigene0007674(pax2a);Unigene0007675(PAX2);Unigene0007814(caup);Unigene0008473(nkd);Unigene0009591(Antp);Unigene0009613(Dl);Unigene0009703(Su(H));Unigene0009751(N);Unigene0010594(Bmp7);Unigene0026266(WNT-1);Unigene0027288(lbx1);Unigene0027778(Ipo7);Unigene0029100(BMP4);Unigene0030614(sens);Unigene0032194(Ubx);Unig…
GO:0019438	aromatic compound biosynthetic process	9.75883e-07	3.10243e-05	Unigene0000100(CNOT7);Unigene0000186(vvl);Unigene0000315(NKX6-2);Unigene0000370(meis3-a);Unigene0000707(SIN3A);Unigene0000808(brat);Unigene0000869(ACSL3);Unigene0001457(--);Unigene0001641(Tp53inp2);Unigene0001898(ISL1);Unigene0001905(Abd-B);Unigene0001940(lhx5);Unigene0002401(HECTD2);Unigene0002403(Eip74EF);Unigene0002619(GATA5);Unigene0003313(mafaa);Unigene0003648(--);Unigene0003751(SMAD3);Unige…
GO:0034654	nucleobase-containing compound biosynthetic process	1.02826e-06	3.22087e-05	Unigene0000100(CNOT7);Unigene0000186(vvl);Unigene0000315(NKX6-2);Unigene0000370(meis3-a);Unigene0000707(SIN3A);Unigene0000808(brat);Unigene0000869(ACSL3);Unigene0001457(--);Unigene0001898(ISL1);Unigene0001905(Abd-B);Unigene0001940(lhx5);Unigene0002401(HECTD2);Unigene0002403(Eip74EF);Unigene0002619(GATA5);Unigene0003313(mafaa);Unigene0003648(--);Unigene0003751(SMAD3);Unigene0004277(LDB2);Unigene00…
GO:0060562	epithelial tube morphogenesis	1.25641e-06	3.87847e-05	Unigene0001456(--);Unigene0002976(VGLL2);Unigene0003751(SMAD3);Unigene0004573(ascl1b);Unigene0004680(inf2);Unigene0005588(ATOH7);Unigene0006504(--);Unigene0007276(sgl);Unigene0007428(TBX4);Unigene0007432(DACH1);Unigene0008472(npas4a);Unigene0009332(hs6st1b);Unigene0009619(EcR);Unigene0009751(N);Unigene0010280(--);Unigene0010594(Bmp7);Unigene0010946(svp);Unigene0012729(SMAD6);Unigene0013174(BMPR1B…
GO:0060582	cell fate determination involved in pattern specification	1.2921e-06	3.93169e-05	Unigene0003233(rab11fip4a);Unigene0005588(ATOH7);Unigene0006212(dpn);Unigene0007847(fzd1);Unigene0009703(Su(H));Unigene0009751(N);Unigene0022442(--);Unigene0029355(dpn);Unigene0030614(sens);Unigene0037049(ct);Unigene0042009(N);Unigene0051504(ATOH1);Unigene0051999(FZD10);Unigene0085113(--);Unigene0092904(--);Unigene0113075(--);Unigene0113076(--);Unigene0118802(CtBP);Unigene0118803(CtBP)
GO:0040011	locomotion	1.65728e-06	4.97184e-05	Unigene0000186(vvl);Unigene0000707(SIN3A);Unigene0000808(brat);Unigene0000869(ACSL3);Unigene0001230(Lar);Unigene0001645(--);Unigene0001898(ISL1);Unigene0001905(Abd-B);Unigene0002768(Syne1);Unigene0003150(SOCS5);Unigene0003313(mafaa);Unigene0003648(--);Unigene0004277(LDB2);Unigene0004728(Syne1);Unigene0006805(RAB35);Unigene0007276(sgl);Unigene0007432(DACH1);Unigene0007499(NTN1);Unigene0007688(TLL1…
GO:0048646	anatomical structure formation involved in morphogenesis	1.86095e-06	5.5053e-05	Unigene0000200(tpi1b);Unigene0001229(TRAF4);Unigene0001457(--);Unigene0001905(Abd-B);Unigene0003751(SMAD3);Unigene0005588(ATOH7);Unigene0006212(dpn);Unigene0007499(NTN1);Unigene0007814(caup);Unigene0008898(NPHS1);Unigene0009751(N);Unigene0009992(ft);Unigene0010109(Neo1);Unigene0010526(PLD1);Unigene0010594(Bmp7);Unigene0010881(ds);Unigene0011833(Glis3);Unigene0013174(BMPR1B);Unigene0014548(Sep2);U…
GO:0007369	gastrulation	1.94807e-06	5.68408e-05	Unigene0001457(--);Unigene0003751(SMAD3);Unigene0009613(Dl);Unigene0010526(PLD1);Unigene0013174(BMPR1B);Unigene0026699(Ptchd3);Unigene0030877(STIP1);Unigene0032194(Ubx);Unigene0039711(--);Unigene0039909(SNAI1);Unigene0040005(Gsx2);Unigene0040149(RND3);Unigene0040891(rho-1);Unigene0046423(--);Unigene0052277(Ser);Unigene0063866(STIP1);Unigene0081391(Ubx);Unigene0102481(CDX1);Unigene0102482(CDX1);Un…
GO:0006928	movement of cell or subcellular component	2.79655e-06	8.04954e-05	Unigene0000186(vvl);Unigene0000707(SIN3A);Unigene0000808(brat);Unigene0000869(ACSL3);Unigene0001229(TRAF4);Unigene0001230(Lar);Unigene0001457(--);Unigene0001645(--);Unigene0001898(ISL1);Unigene0001905(Abd-B);Unigene0003150(SOCS5);Unigene0003313(mafaa);Unigene0003648(--);Unigene0004277(LDB2);Unigene0006805(RAB35);Unigene0007276(sgl);Unigene0007432(DACH1);Unigene0007499(NTN1);Unigene0007688(TLL1);U…
GO:0044699	single-organism process	2.90856e-06	8.2603e-05	Unigene0000028(ADGRE4P);Unigene0000038(--);Unigene0000068(--);Unigene0000088(NAV2);Unigene0000100(CNOT7);Unigene0000109(Slc24a5);Unigene0000111(--);Unigene0000147(en);Unigene0000153(tal1);Unigene0000184(Mpp6);Unigene0000186(vvl);Unigene0000200(tpi1b);Unigene0000206(FucTA);Unigene0000217(Abcc3);Unigene0000221(asrij);Unigene0000226(cdt1);Unigene0000233(--);Unigene0000254(slc23a2);Unigene0000271(Hel…
GO:0072002	Malpighian tubule development	4.0967e-06	0.000114816	Unigene0007428(TBX4);Unigene0008759(COL4A1);Unigene0010594(Bmp7);Unigene0013174(BMPR1B);Unigene0026266(WNT-1);Unigene0029100(BMP4);Unigene0032194(Ubx);Unigene0075729(TANC2);Unigene0080293(ost-1);Unigene0080294(ost-1);Unigene0081391(Ubx);Unigene0090040(TANC2);Unigene0093709(Bmp2);Unigene0093710(Bmp2)
GO:0009880	embryonic pattern specification	5.06131e-06	0.000140008	Unigene0000370(meis3-a);Unigene0001898(ISL1);Unigene0001905(Abd-B);Unigene0002619(GATA5);Unigene0004036(ago4);Unigene0004277(LDB2);Unigene0005698(CPEB1);Unigene0006212(dpn);Unigene0006929(KSR2);Unigene0007593(Tdrd9);Unigene0008473(nkd);Unigene0009591(Antp);Unigene0009613(Dl);Unigene0011833(Glis3);Unigene0012787(Mov10);Unigene0013554(--);Unigene0017315(hoxa3a);Unigene0017739(en2-a);Unigene0021724(…
GO:0048869	cellular developmental process	5.70764e-06	0.000155862	Unigene0000088(NAV2);Unigene0000100(CNOT7);Unigene0000186(vvl);Unigene0000226(cdt1);Unigene0000271(Helq);Unigene0000315(NKX6-2);Unigene0000318(KIF20B);Unigene0000370(meis3-a);Unigene0000474(HS3ST6);Unigene0000485(--);Unigene0000644(--);Unigene0000651(rdx);Unigene0000707(SIN3A);Unigene0000808(brat);Unigene0000869(ACSL3);Unigene0000943(SelD);Unigene0001185(Ago2);Unigene0001213(MIB2);Unigene0001229(…
GO:0048859	formation of anatomical boundary	6.97851e-06	0.000188155	Unigene0001905(Abd-B);Unigene0003751(SMAD3);Unigene0005588(ATOH7);Unigene0006212(dpn);Unigene0007499(NTN1);Unigene0007814(caup);Unigene0009751(N);Unigene0009992(ft);Unigene0010109(Neo1);Unigene0010881(ds);Unigene0013174(BMPR1B);Unigene0017087(sli);Unigene0029355(dpn);Unigene0030877(STIP1);Unigene0037049(ct);Unigene0039760(MEIS1);Unigene0040756(ENAH);Unigene0042009(N);Unigene0051504(ATOH1);Unigene…
GO:0002165	instar larval or pupal development	7.42598e-06	0.000197717	Unigene0001456(--);Unigene0002976(VGLL2);Unigene0003751(SMAD3);Unigene0005588(ATOH7);Unigene0007428(TBX4);Unigene0007432(DACH1);Unigene0009101(sad);Unigene0009619(EcR);Unigene0009751(N);Unigene0010280(--);Unigene0010594(Bmp7);Unigene0012729(SMAD6);Unigene0013174(BMPR1B);Unigene0021755(Patj);Unigene0027288(lbx1);Unigene0028558(myo1d);Unigene0028596(mys);Unigene0029100(BMP4);Unigene0029125(pygo);Un…
GO:0016477	cell migration	8.62175e-06	0.00022672	Unigene0000707(SIN3A);Unigene0001645(--);Unigene0001905(Abd-B);Unigene0003150(SOCS5);Unigene0003313(mafaa);Unigene0003648(--);Unigene0006805(RAB35);Unigene0007276(sgl);Unigene0007499(NTN1);Unigene0007847(fzd1);Unigene0008033(CAD);Unigene0008472(npas4a);Unigene0008583(Invadolysin);Unigene0009453(FHOD3);Unigene0009613(Dl);Unigene0009619(EcR);Unigene0009751(N);Unigene0010109(Neo1);Unigene0010594(Bmp…
GO:0048569	post-embryonic organ development	9.24058e-06	0.00024003	Unigene0001456(--);Unigene0002976(VGLL2);Unigene0003751(SMAD3);Unigene0004998(Gale);Unigene0005588(ATOH7);Unigene0007428(TBX4);Unigene0007432(DACH1);Unigene0009613(Dl);Unigene0009619(EcR);Unigene0009751(N);Unigene0010280(--);Unigene0010594(Bmp7);Unigene0012729(SMAD6);Unigene0013174(BMPR1B);Unigene0026266(WNT-1);Unigene0027288(lbx1);Unigene0028558(myo1d);Unigene0028596(mys);Unigene0029100(BMP4);Un…
GO:0004713	protein tyrosine kinase activity	9.27275e-06	0.00030658	Unigene0001968(pat-4);Unigene0007753(Cad96Ca);Unigene0008464(Flt1);Unigene0009523(ROR1);Unigene0010297(IGF1R);Unigene0010515(DDR2);Unigene0017354(CSNK1A1);Unigene0019387(Ksr2);Unigene0024897(Src42A);Unigene0026315(NTRK3);Unigene0027993(Cad96Ca);Unigene0028511(GUCY2D);Unigene0030877(STIP1);Unigene0034139(EPHB2);Unigene0037792(insr);Unigene0039551(Prkar1b);Unigene0045804(HTK16);Unigene0051076(MUSK)…
GO:0007423	sensory organ development	9.76377e-06	0.000250564	Unigene0000370(meis3-a);Unigene0000474(HS3ST6);Unigene0000485(--);Unigene0001213(MIB2);Unigene0001229(TRAF4);Unigene0001230(Lar);Unigene0001457(--);Unigene0001674(MIB1);Unigene0001898(ISL1);Unigene0001940(lhx5);Unigene0002619(GATA5);Unigene0002624(mam);Unigene0003150(SOCS5);Unigene0003751(SMAD3);Unigene0004277(LDB2);Unigene0004573(ascl1b);Unigene0004958(Gnl2);Unigene0005588(ATOH7);Unigene0006212(…
GO:0010453	regulation of cell fate commitment	9.94801e-06	0.000252253	Unigene0001905(Abd-B);Unigene0007674(pax2a);Unigene0007675(PAX2);Unigene0009703(Su(H));Unigene0009751(N);Unigene0026266(WNT-1);Unigene0027288(lbx1);Unigene0032194(Ubx);Unigene0033921(--);Unigene0035067(ETV6);Unigene0035916(MSX1);Unigene0038534(MSX2);Unigene0039760(MEIS1);Unigene0042009(N);Unigene0048368(--);Unigene0051321(pros);Unigene0051755(Sall1);Unigene0061877(exd);Unigene0066929(ETV6);Unigen…
GO:0007379	segment specification	1.05205e-05	0.000263632	Unigene0000370(meis3-a);Unigene0001905(Abd-B);Unigene0007574(tio);Unigene0009591(Antp);Unigene0017315(hoxa3a);Unigene0021724(hoxa3a);Unigene0028912(ems);Unigene0032194(Ubx);Unigene0039760(MEIS1);Unigene0040495(abd-A);Unigene0040496(abd-A);Unigene0046842(Antp);Unigene0081391(Ubx);Unigene0103639(Antp);Unigene0104902(Antp);Unigene0118105(kn);Unigene0119035(MEIS1)
GO:0030855	epithelial cell differentiation	1.35978e-05	0.000336784	Unigene0001229(TRAF4);Unigene0001457(--);Unigene0001905(Abd-B);Unigene0003150(SOCS5);Unigene0003313(mafaa);Unigene0003648(--);Unigene0003751(SMAD3);Unigene0007574(tio);Unigene0007847(fzd1);Unigene0008015(alpha-Spec);Unigene0009613(Dl);Unigene0009619(EcR);Unigene0009751(N);Unigene0009992(ft);Unigene0010527(--);Unigene0010594(Bmp7);Unigene0010881(ds);Unigene0011541(CalpB);Unigene0011833(Glis3);Unig…
GO:0031012	extracellular matrix	1.66716e-05	0.00230068	Unigene0007499(NTN1);Unigene0008759(COL4A1);Unigene0010112(LanB1);Unigene0010190(LanA);Unigene0013986(WNT4);Unigene0026266(WNT-1);Unigene0027326(wnt5a);Unigene0028135(Wnt6);Unigene0060658(LanB2);Unigene0060659(LanB2);Unigene0080293(ost-1);Unigene0080294(ost-1);Unigene0091667(ADAMTS7);Unigene0091668(ADAMTS7);Unigene0106026(hig);Unigene0115998(let-2)
GO:0007162	negative regulation of cell adhesion	1.73782e-05	0.000425466	Unigene0001230(Lar);Unigene0029125(pygo);Unigene0033921(--);Unigene0035067(ETV6);Unigene0036514(pygo);Unigene0045847(pygo);Unigene0051136(Lar);Unigene0066929(ETV6);Unigene0078756(Lar);Unigene0103866(pygo)
GO:0048870	cell motility	1.83323e-05	0.000440274	Unigene0000707(SIN3A);Unigene0001645(--);Unigene0001905(Abd-B);Unigene0003150(SOCS5);Unigene0003313(mafaa);Unigene0003648(--);Unigene0006805(RAB35);Unigene0007276(sgl);Unigene0007499(NTN1);Unigene0007847(fzd1);Unigene0008033(CAD);Unigene0008472(npas4a);Unigene0008583(Invadolysin);Unigene0009453(FHOD3);Unigene0009613(Dl);Unigene0009619(EcR);Unigene0009751(N);Unigene0010109(Neo1);Unigene0010112(Lan…
GO:0019222	regulation of metabolic process	1.83964e-05	0.000440274	Unigene0000050(Mug1);Unigene0000100(CNOT7);Unigene0000186(vvl);Unigene0000255(CRYAB);Unigene0000315(NKX6-2);Unigene0000370(meis3-a);Unigene0000466(dmrta2);Unigene0000651(rdx);Unigene0000679(KAT2A);Unigene0000707(SIN3A);Unigene0000808(brat);Unigene0000869(ACSL3);Unigene0000940(Serpinb1a);Unigene0000943(SelD);Unigene0001163(EFTUD2);Unigene0001185(Ago2);Unigene0001229(TRAF4);Unigene0001433(Rap1gap);…
GO:0030155	regulation of cell adhesion	2.10291e-05	0.000497689	Unigene0001230(Lar);Unigene0008033(CAD);Unigene0013174(BMPR1B);Unigene0017087(sli);Unigene0022299(DIRAS2);Unigene0029125(pygo);Unigene0033921(--);Unigene0035067(ETV6);Unigene0036514(pygo);Unigene0045847(pygo);Unigene0051136(Lar);Unigene0066929(ETV6);Unigene0078756(Lar);Unigene0103866(pygo);Unigene0117281(RAP2A);Unigene0119575(Pgant3);Unigene0119576(Pgant3)
GO:0022610	biological adhesion	2.54721e-05	0.000596215	Unigene0001230(Lar);Unigene0004686(--);Unigene0006805(RAB35);Unigene0007753(Cad96Ca);Unigene0007847(fzd1);Unigene0008015(alpha-Spec);Unigene0008033(CAD);Unigene0008178(Cat);Unigene0008270(mew);Unigene0008898(NPHS1);Unigene0009619(EcR);Unigene0009751(N);Unigene0009992(ft);Unigene0010112(LanB1);Unigene0010190(LanA);Unigene0010282(Cad87A);Unigene0010397(Nrg);Unigene0010771(Cad87A);Unigene0010881(ds)…
GO:1901363	heterocyclic compound binding	2.78147e-05	0.000865529	Unigene0000147(en);Unigene0000186(vvl);Unigene0000217(Abcc3);Unigene0000271(Helq);Unigene0000315(NKX6-2);Unigene0000367(KHDRBS2);Unigene0000370(meis3-a);Unigene0000466(dmrta2);Unigene0000469(--);Unigene0000471(Zfhx4);Unigene0000838(RRAD);Unigene0000943(SelD);Unigene0001163(EFTUD2);Unigene0001284(DHX37);Unigene0001374(BMS1);Unigene0001457(--);Unigene0001464(ceh-19);Unigene0001834(Syn);Unigene00018…
GO:0048645	organ formation	2.82517e-05	0.000654089	Unigene0001905(Abd-B);Unigene0003751(SMAD3);Unigene0005588(ATOH7);Unigene0006212(dpn);Unigene0007499(NTN1);Unigene0010109(Neo1);Unigene0011833(Glis3);Unigene0013174(BMPR1B);Unigene0017087(sli);Unigene0026266(WNT-1);Unigene0029355(dpn);Unigene0037049(ct);Unigene0039760(MEIS1);Unigene0051504(ATOH1);Unigene0051715(Ihh);Unigene0061877(exd);Unigene0087981(Glis3);Unigene0119035(MEIS1)
GO:0080090	regulation of primary metabolic process	3.02211e-05	0.00069216	Unigene0000050(Mug1);Unigene0000100(CNOT7);Unigene0000186(vvl);Unigene0000315(NKX6-2);Unigene0000370(meis3-a);Unigene0000651(rdx);Unigene0000707(SIN3A);Unigene0000869(ACSL3);Unigene0000940(Serpinb1a);Unigene0001163(EFTUD2);Unigene0001229(TRAF4);Unigene0001457(--);Unigene0001744(RNaseZ);Unigene0001898(ISL1);Unigene0001905(Abd-B);Unigene0001940(lhx5);Unigene0002403(Eip74EF);Unigene0002619(GATA5);Un…
GO:0007449	proximal/distal pattern formation, imaginal disc	3.30335e-05	0.000748525	Unigene0001940(lhx5);Unigene0007432(DACH1);Unigene0009100(Dll);Unigene0009751(N);Unigene0026266(WNT-1);Unigene0039760(MEIS1);Unigene0042009(N);Unigene0051715(Ihh);Unigene0052301(Egfr);Unigene0059252(Bnc2);Unigene0059253(Bnc2);Unigene0061877(exd);Unigene0119035(MEIS1)
GO:0097159	organic cyclic compound binding	3.55641e-05	0.00104519	Unigene0000100(CNOT7);Unigene0000147(en);Unigene0000157(--);Unigene0000186(vvl);Unigene0000217(Abcc3);Unigene0000271(Helq);Unigene0000315(NKX6-2);Unigene0000367(KHDRBS2);Unigene0000370(meis3-a);Unigene0000466(dmrta2);Unigene0000469(--);Unigene0000471(Zfhx4);Unigene0000838(RRAD);Unigene0000943(SelD);Unigene0001163(EFTUD2);Unigene0001284(DHX37);Unigene0001374(BMS1);Unigene0001457(--);Unigene0001464…
GO:0004714	transmembrane receptor protein tyrosine kinase activity	4.03877e-05	0.00112448	Unigene0010297(IGF1R);Unigene0034139(EPHB2);Unigene0037792(insr);Unigene0052301(Egfr);Unigene0056680(EPHB2);Unigene0057338(MET);Unigene0057339(Met);Unigene0090211(insr)
GO:0051674	localization of cell	4.65544e-05	0.0010438	Unigene0000707(SIN3A);Unigene0001645(--);Unigene0001905(Abd-B);Unigene0003150(SOCS5);Unigene0003313(mafaa);Unigene0003648(--);Unigene0006805(RAB35);Unigene0007276(sgl);Unigene0007499(NTN1);Unigene0007847(fzd1);Unigene0008033(CAD);Unigene0008472(npas4a);Unigene0008583(Invadolysin);Unigene0009453(FHOD3);Unigene0009613(Dl);Unigene0009619(EcR);Unigene0009751(N);Unigene0010109(Neo1);Unigene0010112(Lan…
GO:0017145	stem cell division	5.62699e-05	0.00124849	Unigene0003751(SMAD3);Unigene0004497(ANKFN1);Unigene0010297(IGF1R);Unigene0013174(BMPR1B);Unigene0029100(BMP4);Unigene0030877(STIP1);Unigene0031246(Pdcd2);Unigene0051715(Ihh);Unigene0063866(STIP1);Unigene0091930(zfh1);Unigene0093709(Bmp2);Unigene0093710(Bmp2);Unigene0108196(NR2E1);Unigene0108197(NR2E1);Unigene0113075(--);Unigene0113076(--)
GO:0031175	neuron projection development	6.10332e-05	0.00134021	Unigene0000088(NAV2);Unigene0000186(vvl);Unigene0000707(SIN3A);Unigene0000808(brat);Unigene0000869(ACSL3);Unigene0001230(Lar);Unigene0001457(--);Unigene0001645(--);Unigene0001898(ISL1);Unigene0004277(LDB2);Unigene0005588(ATOH7);Unigene0007432(DACH1);Unigene0007499(NTN1);Unigene0007674(pax2a);Unigene0007688(TLL1);Unigene0007814(caup);Unigene0007847(fzd1);Unigene0008015(alpha-Spec);Unigene0008270(m…
GO:0009950	dorsal/ventral axis specification	6.32947e-05	0.00137569	Unigene0000271(Helq);Unigene0010594(Bmp7);Unigene0029100(BMP4);Unigene0043631(RAD51);Unigene0048950(AKAP1);Unigene0052301(Egfr);Unigene0093709(Bmp2);Unigene0093710(Bmp2);Unigene0113404(AKAP1)
GO:0005515	protein binding	6.42589e-05	0.00169965	Unigene0000153(tal1);Unigene0000315(NKX6-2);Unigene0000370(meis3-a);Unigene0000485(--);Unigene0000486(tni-4);Unigene0000651(rdx);Unigene0000707(SIN3A);Unigene0001213(MIB2);Unigene0001230(Lar);Unigene0001457(--);Unigene0001674(MIB1);Unigene0001812(SYT4);Unigene0001898(ISL1);Unigene0002619(GATA5);Unigene0002768(Syne1);Unigene0003313(mafaa);Unigene0003648(--);Unigene0003751(SMAD3);Unigene0004036(ago…
GO:0048812	neuron projection morphogenesis	7.44578e-05	0.00160197	Unigene0000088(NAV2);Unigene0000186(vvl);Unigene0000707(SIN3A);Unigene0000808(brat);Unigene0000869(ACSL3);Unigene0001230(Lar);Unigene0001457(--);Unigene0001645(--);Unigene0001898(ISL1);Unigene0004277(LDB2);Unigene0005588(ATOH7);Unigene0007432(DACH1);Unigene0007499(NTN1);Unigene0007674(pax2a);Unigene0007688(TLL1);Unigene0007814(caup);Unigene0007847(fzd1);Unigene0008015(alpha-Spec);Unigene0008313(e…
GO:0044271	cellular nitrogen compound biosynthetic process	8.75831e-05	0.00186552	Unigene0000100(CNOT7);Unigene0000186(vvl);Unigene0000315(NKX6-2);Unigene0000370(meis3-a);Unigene0000707(SIN3A);Unigene0000808(brat);Unigene0000869(ACSL3);Unigene0001457(--);Unigene0001744(RNaseZ);Unigene0001898(ISL1);Unigene0001905(Abd-B);Unigene0001940(lhx5);Unigene0002401(HECTD2);Unigene0002403(Eip74EF);Unigene0002525(v1g168210);Unigene0002619(GATA5);Unigene0002814(Lars1);Unigene0003313(mafaa);…
GO:0009952	anterior/posterior pattern specification	9.28687e-05	0.00195852	Unigene0001905(Abd-B);Unigene0003751(SMAD3);Unigene0005698(CPEB1);Unigene0007428(TBX4);Unigene0007593(Tdrd9);Unigene0009613(Dl);Unigene0010594(Bmp7);Unigene0011833(Glis3);Unigene0013174(BMPR1B);Unigene0013554(--);Unigene0026266(WNT-1);Unigene0029100(BMP4);Unigene0029470(casc3);Unigene0032194(Ubx);Unigene0040495(abd-A);Unigene0040496(abd-A);Unigene0051263(Kr);Unigene0051715(Ihh);Unigene0051765(bi)…
GO:0006022	aminoglycan metabolic process	9.76129e-05	0.00203839	Unigene0005895(Chia);Unigene0007276(sgl);Unigene0014895(--);Unigene0015610(obst-E);Unigene0021651(CHIT1);Unigene0026394(--);Unigene0028225(Chia);Unigene0028504(Cht10);Unigene0030423(Skeletor);Unigene0031121(PGRP-SC1a);Unigene0033471(--);Unigene0034008(Idgf2);Unigene0041460(ttv);Unigene0042291(--);Unigene0043425(Chia);Unigene0051117(--);Unigene0051417(DRAM1);Unigene0051776(chs-2);Unigene0051884(--…
GO:0009058	biosynthetic process	0.000102408	0.00211775	Unigene0000100(CNOT7);Unigene0000186(vvl);Unigene0000226(cdt1);Unigene0000315(NKX6-2);Unigene0000370(meis3-a);Unigene0000707(SIN3A);Unigene0000778(Arntl);Unigene0000808(brat);Unigene0000869(ACSL3);Unigene0000943(SelD);Unigene0001133(Mybbp1a);Unigene0001163(EFTUD2);Unigene0001185(Ago2);Unigene0001457(--);Unigene0001641(Tp53inp2);Unigene0001744(RNaseZ);Unigene0001849(pol);Unigene0001898(ISL1);Unige…
GO:0022008	neurogenesis	0.000106443	0.00218003	Unigene0000088(NAV2);Unigene0000186(vvl);Unigene0000226(cdt1);Unigene0000370(meis3-a);Unigene0000485(--);Unigene0000707(SIN3A);Unigene0000808(brat);Unigene0000869(ACSL3);Unigene0001230(Lar);Unigene0001457(--);Unigene0001645(--);Unigene0001898(ISL1);Unigene0003150(SOCS5);Unigene0004277(LDB2);Unigene0005588(ATOH7);Unigene0006212(dpn);Unigene0007432(DACH1);Unigene0007499(NTN1);Unigene0007674(pax2a);…
GO:0010467	gene expression	0.000110266	0.00222415	Unigene0000100(CNOT7);Unigene0000186(vvl);Unigene0000315(NKX6-2);Unigene0000370(meis3-a);Unigene0000466(dmrta2);Unigene0000679(KAT2A);Unigene0000707(SIN3A);Unigene0000778(Arntl);Unigene0000808(brat);Unigene0000869(ACSL3);Unigene0000940(Serpinb1a);Unigene0001163(EFTUD2);Unigene0001185(Ago2);Unigene0001457(--);Unigene0001464(ceh-19);Unigene0001744(RNaseZ);Unigene0001802(NOVA1);Unigene0001898(ISL1);…
GO:0010160	formation of organ boundary	0.000110685	0.00222415	Unigene0001905(Abd-B);Unigene0003751(SMAD3);Unigene0005588(ATOH7);Unigene0006212(dpn);Unigene0007499(NTN1);Unigene0010109(Neo1);Unigene0013174(BMPR1B);Unigene0017087(sli);Unigene0029355(dpn);Unigene0037049(ct);Unigene0039760(MEIS1);Unigene0051504(ATOH1);Unigene0061877(exd);Unigene0119035(MEIS1)
GO:0008134	transcription factor binding	0.000119547	0.00290824	Unigene0000315(NKX6-2);Unigene0001457(--);Unigene0001898(ISL1);Unigene0002619(GATA5);Unigene0003751(SMAD3);Unigene0004277(LDB2);Unigene0009613(Dl);Unigene0009619(EcR);Unigene0022442(--);Unigene0026095(tle4);Unigene0028905(Dsp1);Unigene0029009(tx);Unigene0030337(HBP1);Unigene0030614(sens);Unigene0039909(SNAI1);Unigene0040266(HBP1);Unigene0046123(Brf1);Unigene0051665(--);Unigene0057956(eg);Unigene0…
GO:0035282	segmentation	0.000120548	0.00237424	Unigene0000186(vvl);Unigene0000370(meis3-a);Unigene0001905(Abd-B);Unigene0003751(SMAD3);Unigene0004036(ago4);Unigene0005698(CPEB1);Unigene0006212(dpn);Unigene0007574(tio);Unigene0007593(Tdrd9);Unigene0008473(nkd);Unigene0009591(Antp);Unigene0009613(Dl);Unigene0009751(N);Unigene0013554(--);Unigene0017315(hoxa3a);Unigene0017739(en2-a);Unigene0021724(hoxa3a);Unigene0023770(prd);Unigene0026266(WNT-1)…
GO:0000904	cell morphogenesis involved in differentiation	0.000120667	0.00237424	Unigene0000186(vvl);Unigene0001229(TRAF4);Unigene0001230(Lar);Unigene0001645(--);Unigene0001898(ISL1);Unigene0006805(RAB35);Unigene0007499(NTN1);Unigene0007688(TLL1);Unigene0007814(caup);Unigene0008015(alpha-Spec);Unigene0008033(CAD);Unigene0008270(mew);Unigene0008554(--);Unigene0008629(SEMA5A);Unigene0008649(Plxna4);Unigene0009101(sad);Unigene0009453(FHOD3);Unigene0009573(Ptp99A);Unigene0009613(…
GO:1901576	organic substance biosynthetic process	0.000121499	0.00237424	Unigene0000100(CNOT7);Unigene0000186(vvl);Unigene0000226(cdt1);Unigene0000315(NKX6-2);Unigene0000370(meis3-a);Unigene0000707(SIN3A);Unigene0000778(Arntl);Unigene0000808(brat);Unigene0000869(ACSL3);Unigene0000943(SelD);Unigene0001133(Mybbp1a);Unigene0001163(EFTUD2);Unigene0001185(Ago2);Unigene0001457(--);Unigene0001641(Tp53inp2);Unigene0001744(RNaseZ);Unigene0001849(pol);Unigene0001898(ISL1);Unige…
GO:0000977	RNA polymerase II regulatory region sequence-specific DNA binding	0.000126445	0.00290824	Unigene0000186(vvl);Unigene0001898(ISL1);Unigene0001905(Abd-B);Unigene0003751(SMAD3);Unigene0006212(dpn);Unigene0009703(Su(H));Unigene0011833(Glis3);Unigene0028912(ems);Unigene0029355(dpn);Unigene0029760(Sim1);Unigene0032194(Ubx);Unigene0051665(--);Unigene0081391(Ubx);Unigene0087981(Glis3)
GO:0001012	RNA polymerase II regulatory region DNA binding	0.000126445	0.00290824	Unigene0000186(vvl);Unigene0001898(ISL1);Unigene0001905(Abd-B);Unigene0003751(SMAD3);Unigene0006212(dpn);Unigene0009703(Su(H));Unigene0011833(Glis3);Unigene0028912(ems);Unigene0029355(dpn);Unigene0029760(Sim1);Unigene0032194(Ubx);Unigene0051665(--);Unigene0081391(Ubx);Unigene0087981(Glis3)
GO:0098609	cell-cell adhesion	0.0001285	0.00248824	Unigene0007753(Cad96Ca);Unigene0007847(fzd1);Unigene0008033(CAD);Unigene0008178(Cat);Unigene0008898(NPHS1);Unigene0009751(N);Unigene0009992(ft);Unigene0010282(Cad87A);Unigene0010397(Nrg);Unigene0010881(ds);Unigene0017087(sli);Unigene0022299(DIRAS2);Unigene0022499(KIRREL2);Unigene0024897(Src42A);Unigene0026326(rst);Unigene0027993(Cad96Ca);Unigene0028596(mys);Unigene0029125(pygo);Unigene0033921(--)…
GO:0007380	specification of segmental identity, head	0.000130052	0.0024956	Unigene0000370(meis3-a);Unigene0009591(Antp);Unigene0017315(hoxa3a);Unigene0021724(hoxa3a);Unigene0028912(ems);Unigene0039760(MEIS1);Unigene0046842(Antp);Unigene0103639(Antp);Unigene0104902(Antp);Unigene0118105(kn);Unigene0119035(MEIS1)
GO:0048863	stem cell differentiation	0.000138966	0.00264284	Unigene0000808(brat);Unigene0001905(Abd-B);Unigene0004573(ascl1b);Unigene0008473(nkd);Unigene0009591(Antp);Unigene0009751(N);Unigene0010296(cas);Unigene0010946(svp);Unigene0013554(--);Unigene0022461(foxn4);Unigene0026266(WNT-1);Unigene0028912(ems);Unigene0035916(MSX1);Unigene0036441(ASCL2);Unigene0037053(sup-17);Unigene0038534(MSX2);Unigene0039711(--);Unigene0040495(abd-A);Unigene0040496(abd-A);U…
GO:0000315	organellar large ribosomal subunit	0.000145892	0.013422	Unigene0013200(mrpl14);Unigene0033680(mRpS24);Unigene0045102(mRpL51);Unigene0046860(MRPL16);Unigene0052128(mRpL11);Unigene0058862(MRPL16);Unigene0072608(mRpL45);Unigene0072609(mRpL45);Unigene0091675(mrpl14);Unigene0109029(mRpL19);Unigene0112446(mRpS24)
GO:0030182	neuron differentiation	0.000146388	0.00275935	Unigene0000088(NAV2);Unigene0000186(vvl);Unigene0000370(meis3-a);Unigene0000485(--);Unigene0000707(SIN3A);Unigene0000808(brat);Unigene0000869(ACSL3);Unigene0001230(Lar);Unigene0001457(--);Unigene0001645(--);Unigene0001898(ISL1);Unigene0003150(SOCS5);Unigene0004277(LDB2);Unigene0005588(ATOH7);Unigene0006212(dpn);Unigene0007432(DACH1);Unigene0007499(NTN1);Unigene0007674(pax2a);Unigene0007675(PAX2);…
GO:0048666	neuron development	0.00015598	0.00291437	Unigene0000088(NAV2);Unigene0000186(vvl);Unigene0000485(--);Unigene0000707(SIN3A);Unigene0000808(brat);Unigene0000869(ACSL3);Unigene0001230(Lar);Unigene0001457(--);Unigene0001645(--);Unigene0001898(ISL1);Unigene0004277(LDB2);Unigene0005588(ATOH7);Unigene0007432(DACH1);Unigene0007499(NTN1);Unigene0007674(pax2a);Unigene0007675(PAX2);Unigene0007688(TLL1);Unigene0007814(caup);Unigene0007847(fzd1);Uni…
GO:0005539	glycosaminoglycan binding	0.00016255	0.00351	Unigene0008649(Plxna4);Unigene0009847(PlexB);Unigene0017087(sli);Unigene0031121(PGRP-SC1a);Unigene0032793(Thbs3);Unigene0041084(tsg);Unigene0045260(--);Unigene0114780(--)
GO:0015291	secondary active transmembrane transporter activity	0.000165879	0.00351	Unigene0005657(NAAT1);Unigene0006542(SLC1A2);Unigene0013500(odd);Unigene0016046(SLC9A3);Unigene0020119(SLC6A9);Unigene0029158(SLC6A1);Unigene0037845(SLC6A1);Unigene0043583(SLC1A2);Unigene0043968(SLC4A10);Unigene0045437(NAAT1);Unigene0047683(SLC6A5);Unigene0050071(SLC1A2);Unigene0051833(SLC12A2);Unigene0053178(SLC6A13);Unigene0058912(SLC1A2);Unigene0071228(SLC12A6);Unigene0073388(PTGES2);Unigene00…
GO:0048592	eye morphogenesis	0.000189928	0.00348747	Unigene0000474(HS3ST6);Unigene0000485(--);Unigene0001213(MIB2);Unigene0001230(Lar);Unigene0001457(--);Unigene0003150(SOCS5);Unigene0003751(SMAD3);Unigene0004958(Gnl2);Unigene0005588(ATOH7);Unigene0007428(TBX4);Unigene0007432(DACH1);Unigene0007814(caup);Unigene0007847(fzd1);Unigene0008033(CAD);Unigene0008898(NPHS1);Unigene0009613(Dl);Unigene0009751(N);Unigene0010946(svp);Unigene0011918(Dock3);Unig…
GO:0090596	sensory organ morphogenesis	0.000189928	0.00348747	Unigene0000474(HS3ST6);Unigene0000485(--);Unigene0001213(MIB2);Unigene0001230(Lar);Unigene0001457(--);Unigene0003150(SOCS5);Unigene0003751(SMAD3);Unigene0004958(Gnl2);Unigene0005588(ATOH7);Unigene0007428(TBX4);Unigene0007432(DACH1);Unigene0007814(caup);Unigene0007847(fzd1);Unigene0008033(CAD);Unigene0008898(NPHS1);Unigene0009613(Dl);Unigene0009751(N);Unigene0010946(svp);Unigene0011918(Dock3);Unig…
GO:0019199	transmembrane receptor protein kinase activity	0.000191815	0.00390269	Unigene0010297(IGF1R);Unigene0013174(BMPR1B);Unigene0024402(Bmpr2);Unigene0034139(EPHB2);Unigene0037792(insr);Unigene0046839(RpS9);Unigene0052301(Egfr);Unigene0056680(EPHB2);Unigene0057338(MET);Unigene0057339(Met);Unigene0090211(insr)
GO:0048699	generation of neurons	0.000194128	0.00351004	Unigene0000088(NAV2);Unigene0000186(vvl);Unigene0000370(meis3-a);Unigene0000485(--);Unigene0000707(SIN3A);Unigene0000808(brat);Unigene0000869(ACSL3);Unigene0001230(Lar);Unigene0001457(--);Unigene0001645(--);Unigene0001898(ISL1);Unigene0003150(SOCS5);Unigene0004277(LDB2);Unigene0005588(ATOH7);Unigene0006212(dpn);Unigene0007432(DACH1);Unigene0007499(NTN1);Unigene0007674(pax2a);Unigene0007675(PAX2);…
GO:0035150	regulation of tube size	0.000195567	0.00351004	Unigene0000184(Mpp6);Unigene0007837(--);Unigene0008554(--);Unigene0009619(EcR);Unigene0010397(Nrg);Unigene0030423(Skeletor);Unigene0037702(--);Unigene0040149(RND3);Unigene0040891(rho-1);Unigene0051195(Arcn1);Unigene0051215(nrv2);Unigene0051417(DRAM1);Unigene0051776(chs-2);Unigene0057956(eg);Unigene0057957(eg);Unigene0108850(Rho1);Unigene0108851(RHO);Unigene0116020(chs-2);Unigene0122076(rho-1);Uni…
GO:0035290	trunk segmentation	0.000201044	0.00351004	Unigene0001905(Abd-B);Unigene0009591(Antp);Unigene0032194(Ubx);Unigene0040495(abd-A);Unigene0040496(abd-A);Unigene0046842(Antp);Unigene0081391(Ubx);Unigene0103639(Antp);Unigene0104902(Antp)
GO:0035292	specification of segmental identity, trunk	0.000201044	0.00351004	Unigene0001905(Abd-B);Unigene0009591(Antp);Unigene0032194(Ubx);Unigene0040495(abd-A);Unigene0040496(abd-A);Unigene0046842(Antp);Unigene0081391(Ubx);Unigene0103639(Antp);Unigene0104902(Antp)
GO:0050673	epithelial cell proliferation	0.000201044	0.00351004	Unigene0004573(ascl1b);Unigene0009751(N);Unigene0010946(svp);Unigene0026266(WNT-1);Unigene0036441(ASCL2);Unigene0038831(--);Unigene0042009(N);Unigene0043850(ASCL1);Unigene0052301(Egfr)
GO:2001013	epithelial cell proliferation involved in renal tubule morphogenesis	0.000201044	0.00351004	Unigene0004573(ascl1b);Unigene0009751(N);Unigene0010946(svp);Unigene0026266(WNT-1);Unigene0036441(ASCL2);Unigene0038831(--);Unigene0042009(N);Unigene0043850(ASCL1);Unigene0052301(Egfr)
GO:0048732	gland development	0.000208232	0.00359654	Unigene0001905(Abd-B);Unigene0003751(SMAD3);Unigene0006212(dpn);Unigene0007847(fzd1);Unigene0008270(mew);Unigene0009453(FHOD3);Unigene0009613(Dl);Unigene0009751(N);Unigene0013174(BMPR1B);Unigene0023770(prd);Unigene0024897(Src42A);Unigene0026266(WNT-1);Unigene0027048(zip);Unigene0027767(if);Unigene0029100(BMP4);Unigene0029355(dpn);Unigene0029514(trh);Unigene0030877(STIP1);Unigene0031052(SENP1);Uni…
GO:0035287	head segmentation	0.000209376	0.00359654	Unigene0000370(meis3-a);Unigene0009591(Antp);Unigene0017315(hoxa3a);Unigene0021724(hoxa3a);Unigene0026266(WNT-1);Unigene0028912(ems);Unigene0039760(MEIS1);Unigene0042527(gcm);Unigene0046842(Antp);Unigene0051715(Ihh);Unigene0103639(Antp);Unigene0104902(Antp);Unigene0118105(kn);Unigene0119035(MEIS1)
GO:0014706	striated muscle tissue development	0.000291589	0.00496868	Unigene0001905(Abd-B);Unigene0008759(COL4A1);Unigene0009619(EcR);Unigene0009751(N);Unigene0011833(Glis3);Unigene0027288(lbx1);Unigene0037053(sup-17);Unigene0040495(abd-A);Unigene0040496(abd-A);Unigene0042009(N);Unigene0087981(Glis3)
GO:0009954	proximal/distal pattern formation	0.000297316	0.00502606	Unigene0001940(lhx5);Unigene0007432(DACH1);Unigene0009100(Dll);Unigene0009751(N);Unigene0026266(WNT-1);Unigene0039760(MEIS1);Unigene0042009(N);Unigene0051715(Ihh);Unigene0052301(Egfr);Unigene0059252(Bnc2);Unigene0059253(Bnc2);Unigene0061877(exd);Unigene0119035(MEIS1)
GO:0044249	cellular biosynthetic process	0.000316054	0.00530076	Unigene0000100(CNOT7);Unigene0000186(vvl);Unigene0000226(cdt1);Unigene0000315(NKX6-2);Unigene0000370(meis3-a);Unigene0000707(SIN3A);Unigene0000778(Arntl);Unigene0000808(brat);Unigene0000869(ACSL3);Unigene0000943(SelD);Unigene0001133(Mybbp1a);Unigene0001163(EFTUD2);Unigene0001185(Ago2);Unigene0001457(--);Unigene0001641(Tp53inp2);Unigene0001744(RNaseZ);Unigene0001849(pol);Unigene0001898(ISL1);Unige…
GO:0016337	single organismal cell-cell adhesion	0.000342692	0.00570261	Unigene0008033(CAD);Unigene0009992(ft);Unigene0010282(Cad87A);Unigene0010397(Nrg);Unigene0010881(ds);Unigene0017087(sli);Unigene0022299(DIRAS2);Unigene0022499(KIRREL2);Unigene0024897(Src42A);Unigene0029125(pygo);Unigene0033921(--);Unigene0035067(ETV6);Unigene0036514(pygo);Unigene0045847(pygo);Unigene0066929(ETV6);Unigene0103866(pygo);Unigene0117281(RAP2A)
GO:0001738	morphogenesis of a polarized epithelium	0.000345663	0.00570745	Unigene0000651(rdx);Unigene0001457(--);Unigene0007847(fzd1);Unigene0008033(CAD);Unigene0008385(pk);Unigene0009374(MYO15A);Unigene0009613(Dl);Unigene0009751(N);Unigene0009992(ft);Unigene0010881(ds);Unigene0012795(rdx);Unigene0012796(rdx);Unigene0017703(--);Unigene0019800(--);Unigene0021755(Patj);Unigene0022299(DIRAS2);Unigene0027048(zip);Unigene0028477(vangl2);Unigene0030010(JUND);Unigene0030877(S…
GO:0007005	mitochondrion organization	0.000371738	0.00609078	Unigene0009552(AAEL000794);Unigene0020039(pgam-5);Unigene0026552(HSPA9);Unigene0026649(TAZ);Unigene0038449(pgam5);Unigene0041072(dnaK);Unigene0041460(ttv);Unigene0052150(TWNK);Unigene0053235(Prkn);Unigene0053236(Prkn);Unigene0072368(Timm50);Unigene0073043(Timm50);Unigene0081220(pgam-5);Unigene0097772(TAZ);Unigene0104497(LETM1);Unigene0104498(LETM1);Unigene0105810(HSPA9);Unigene0117690(FIS1)
GO:0098602	single organism cell adhesion	0.000388912	0.00632353	Unigene0008015(alpha-Spec);Unigene0008033(CAD);Unigene0009992(ft);Unigene0010282(Cad87A);Unigene0010397(Nrg);Unigene0010881(ds);Unigene0015122(APC);Unigene0017087(sli);Unigene0017440(Fcn1);Unigene0022299(DIRAS2);Unigene0022499(KIRREL2);Unigene0024897(Src42A);Unigene0027025(O-fut1);Unigene0029125(pygo);Unigene0033921(--);Unigene0035067(ETV6);Unigene0036514(pygo);Unigene0045847(pygo);Unigene0052301…
GO:0001654	eye development	0.000401236	0.00647449	Unigene0000370(meis3-a);Unigene0000474(HS3ST6);Unigene0000485(--);Unigene0001213(MIB2);Unigene0001230(Lar);Unigene0001457(--);Unigene0001940(lhx5);Unigene0002624(mam);Unigene0003150(SOCS5);Unigene0003751(SMAD3);Unigene0004277(LDB2);Unigene0004958(Gnl2);Unigene0005588(ATOH7);Unigene0007428(TBX4);Unigene0007432(DACH1);Unigene0007574(tio);Unigene0007814(caup);Unigene0007847(fzd1);Unigene0008033(CAD)…
GO:0009953	dorsal/ventral pattern formation	0.000508774	0.00814803	Unigene0000271(Helq);Unigene0000474(HS3ST6);Unigene0003233(rab11fip4a);Unigene0006212(dpn);Unigene0009100(Dll);Unigene0009613(Dl);Unigene0009703(Su(H));Unigene0009751(N);Unigene0010594(Bmp7);Unigene0026266(WNT-1);Unigene0029100(BMP4);Unigene0029355(dpn);Unigene0030337(HBP1);Unigene0034066(Hs3st5);Unigene0039711(--);Unigene0040266(HBP1);Unigene0042009(N);Unigene0043631(RAD51);Unigene0048088(fng);U…
GO:0016714	oxidoreductase activity, acting on paired donors, with incorporation or reduction of molecular oxygen, reduced pteridine as one donor, and incorporation of one atom of oxygen	0.000522162	0.0102305	Unigene0019233(TH);Unigene0029514(trh);Unigene0044405(Hn);Unigene0046417(TPH1);Unigene0095805(ple)
GO:0009798	axis specification	0.000539806	0.0085805	Unigene0000271(Helq);Unigene0001457(--);Unigene0001677(R3HDM2);Unigene0001905(Abd-B);Unigene0005325(ddx4);Unigene0005698(CPEB1);Unigene0006929(KSR2);Unigene0007593(Tdrd9);Unigene0008385(pk);Unigene0008536(DAG1);Unigene0009374(MYO15A);Unigene0009591(Antp);Unigene0009613(Dl);Unigene0009751(N);Unigene0010594(Bmp7);Unigene0013554(--);Unigene0026266(WNT-1);Unigene0026361(Pka-C3);Unigene0027048(zip);Un…
GO:0031323	regulation of cellular metabolic process	0.000576459	0.00909524	Unigene0000050(Mug1);Unigene0000100(CNOT7);Unigene0000186(vvl);Unigene0000255(CRYAB);Unigene0000315(NKX6-2);Unigene0000370(meis3-a);Unigene0000651(rdx);Unigene0000707(SIN3A);Unigene0000869(ACSL3);Unigene0000940(Serpinb1a);Unigene0000943(SelD);Unigene0001163(EFTUD2);Unigene0001229(TRAF4);Unigene0001457(--);Unigene0001744(RNaseZ);Unigene0001898(ISL1);Unigene0001905(Abd-B);Unigene0001940(lhx5);Unige…
GO:0000902	cell morphogenesis	0.000593616	0.00922034	Unigene0000088(NAV2);Unigene0000186(vvl);Unigene0000707(SIN3A);Unigene0000808(brat);Unigene0000869(ACSL3);Unigene0001229(TRAF4);Unigene0001230(Lar);Unigene0001457(--);Unigene0001645(--);Unigene0001898(ISL1);Unigene0004277(LDB2);Unigene0005588(ATOH7);Unigene0006212(dpn);Unigene0006805(RAB35);Unigene0007432(DACH1);Unigene0007499(NTN1);Unigene0007674(pax2a);Unigene0007688(TLL1);Unigene0007814(caup);…
GO:0060537	muscle tissue development	0.000593673	0.00922034	Unigene0001905(Abd-B);Unigene0008759(COL4A1);Unigene0009619(EcR);Unigene0009751(N);Unigene0011833(Glis3);Unigene0027288(lbx1);Unigene0037053(sup-17);Unigene0040495(abd-A);Unigene0040496(abd-A);Unigene0042009(N);Unigene0087981(Glis3)
GO:0010631	epithelial cell migration	0.000601703	0.00922034	Unigene0000707(SIN3A);Unigene0001645(--);Unigene0003150(SOCS5);Unigene0003313(mafaa);Unigene0003648(--);Unigene0007276(sgl);Unigene0007847(fzd1);Unigene0008472(npas4a);Unigene0009613(Dl);Unigene0009619(EcR);Unigene0009751(N);Unigene0011362(awd);Unigene0011541(CalpB);Unigene0017087(sli);Unigene0019233(TH);Unigene0020748(STARD13);Unigene0025225(--);Unigene0027048(zip);Unigene0027767(if);Unigene0028…
GO:0090132	epithelium migration	0.000601703	0.00922034	Unigene0000707(SIN3A);Unigene0001645(--);Unigene0003150(SOCS5);Unigene0003313(mafaa);Unigene0003648(--);Unigene0007276(sgl);Unigene0007847(fzd1);Unigene0008472(npas4a);Unigene0009613(Dl);Unigene0009619(EcR);Unigene0009751(N);Unigene0011362(awd);Unigene0011541(CalpB);Unigene0017087(sli);Unigene0019233(TH);Unigene0020748(STARD13);Unigene0025225(--);Unigene0027048(zip);Unigene0027767(if);Unigene0028…
GO:0042221	response to chemical	0.000607092	0.00923647	Unigene0000186(vvl);Unigene0000217(Abcc3);Unigene0000808(brat);Unigene0000869(ACSL3);Unigene0001185(Ago2);Unigene0001230(Lar);Unigene0001645(--);Unigene0001898(ISL1);Unigene0002981(ATG9A);Unigene0003751(SMAD3);Unigene0003901(an3);Unigene0004036(ago4);Unigene0004277(LDB2);Unigene0004440(AGO2);Unigene0006186(NR2E1);Unigene0006402(ESRRB);Unigene0007276(sgl);Unigene0007432(DACH1);Unigene0007499(NTN1)…
GO:0018958	phenol-containing compound metabolic process	0.000612441	0.00925177	Unigene0001457(--);Unigene0007087(Slc6a9);Unigene0008313(efnb2a);Unigene0009613(Dl);Unigene0010397(Nrg);Unigene0017703(--);Unigene0019233(TH);Unigene0019800(--);Unigene0029514(trh);Unigene0031295(--);Unigene0032376(gl);Unigene0032972(DDC);Unigene0035564(Manf);Unigene0040149(RND3);Unigene0040891(rho-1);Unigene0042583(Skeletor);Unigene0046417(TPH1);Unigene0048490(--);Unigene0050667(--);Unigene00519…
GO:0035272	exocrine system development	0.000669458	0.0100419	Unigene0001905(Abd-B);Unigene0003751(SMAD3);Unigene0006212(dpn);Unigene0007847(fzd1);Unigene0008270(mew);Unigene0009453(FHOD3);Unigene0013174(BMPR1B);Unigene0023770(prd);Unigene0024897(Src42A);Unigene0027006(--);Unigene0027048(zip);Unigene0027584(SEMA-2A);Unigene0027767(if);Unigene0028596(mys);Unigene0029355(dpn);Unigene0029514(trh);Unigene0039711(--);Unigene0040149(RND3);Unigene0040825(gsb-n);Un…
GO:0007350	blastoderm segmentation	0.000690703	0.0102881	Unigene0000370(meis3-a);Unigene0001905(Abd-B);Unigene0004036(ago4);Unigene0005698(CPEB1);Unigene0006212(dpn);Unigene0007593(Tdrd9);Unigene0008473(nkd);Unigene0009591(Antp);Unigene0009613(Dl);Unigene0013554(--);Unigene0017315(hoxa3a);Unigene0017739(en2-a);Unigene0021724(hoxa3a);Unigene0023770(prd);Unigene0026266(WNT-1);Unigene0028912(ems);Unigene0029355(dpn);Unigene0029470(casc3);Unigene0032194(Ub…
GO:0005102	receptor binding	0.000693704	0.013106	Unigene0004497(ANKFN1);Unigene0008313(efnb2a);Unigene0009613(Dl);Unigene0010594(Bmp7);Unigene0017087(sli);Unigene0026266(WNT-1);Unigene0027025(O-fut1);Unigene0027767(if);Unigene0028230(--);Unigene0028239(FGF9);Unigene0028477(vangl2);Unigene0028596(mys);Unigene0033010(MIF);Unigene0040829(fgf9);Unigene0043793(gbb);Unigene0045247(NRXN3);Unigene0051256(GDF11);Unigene0051715(Ihh);Unigene0052148(--);Un…
GO:0007411	axon guidance	0.000772351	0.0114112	Unigene0000186(vvl);Unigene0001230(Lar);Unigene0001898(ISL1);Unigene0007499(NTN1);Unigene0007688(TLL1);Unigene0007814(caup);Unigene0008015(alpha-Spec);Unigene0008554(--);Unigene0008629(SEMA5A);Unigene0008649(Plxna4);Unigene0009101(sad);Unigene0009573(Ptp99A);Unigene0009751(N);Unigene0009847(PlexB);Unigene0010109(Neo1);Unigene0010397(Nrg);Unigene0010674(Trim9);Unigene0010978(PlexB);Unigene0017087(…
GO:0048864	stem cell development	0.000776818	0.0114112	Unigene0009591(Antp);Unigene0010296(cas);Unigene0010946(svp);Unigene0026266(WNT-1);Unigene0028912(ems);Unigene0040495(abd-A);Unigene0040496(abd-A);Unigene0046842(Antp);Unigene0077029(TBX20);Unigene0103639(Antp);Unigene0104902(Antp);Unigene0116772(PDSS1)
GO:0022408	negative regulation of cell-cell adhesion	0.000793763	0.0115802	Unigene0029125(pygo);Unigene0033921(--);Unigene0035067(ETV6);Unigene0036514(pygo);Unigene0045847(pygo);Unigene0066929(ETV6);Unigene0103866(pygo)
GO:0032989	cellular component morphogenesis	0.000801568	0.0116146	Unigene0000088(NAV2);Unigene0000186(vvl);Unigene0000707(SIN3A);Unigene0000808(brat);Unigene0000869(ACSL3);Unigene0001229(TRAF4);Unigene0001230(Lar);Unigene0001457(--);Unigene0001645(--);Unigene0001898(ISL1);Unigene0004277(LDB2);Unigene0005588(ATOH7);Unigene0006212(dpn);Unigene0006805(RAB35);Unigene0007432(DACH1);Unigene0007499(NTN1);Unigene0007674(pax2a);Unigene0007688(TLL1);Unigene0007814(caup);…
GO:0030030	cell projection organization	0.000820913	0.0117814	Unigene0000088(NAV2);Unigene0000186(vvl);Unigene0000707(SIN3A);Unigene0000808(brat);Unigene0000869(ACSL3);Unigene0001230(Lar);Unigene0001457(--);Unigene0001645(--);Unigene0001898(ISL1);Unigene0004277(LDB2);Unigene0005588(ATOH7);Unigene0007432(DACH1);Unigene0007499(NTN1);Unigene0007674(pax2a);Unigene0007688(TLL1);Unigene0007814(caup);Unigene0007847(fzd1);Unigene0008015(alpha-Spec);Unigene0008033(C…
GO:0090130	tissue migration	0.000824144	0.0117814	Unigene0000707(SIN3A);Unigene0001645(--);Unigene0003150(SOCS5);Unigene0003313(mafaa);Unigene0003648(--);Unigene0007276(sgl);Unigene0007847(fzd1);Unigene0008472(npas4a);Unigene0009613(Dl);Unigene0009619(EcR);Unigene0009751(N);Unigene0011362(awd);Unigene0011541(CalpB);Unigene0017087(sli);Unigene0019233(TH);Unigene0020748(STARD13);Unigene0025225(--);Unigene0027048(zip);Unigene0027767(if);Unigene0028…
GO:0007507	heart development	0.000861582	0.0120735	Unigene0001905(Abd-B);Unigene0002619(GATA5);Unigene0009619(EcR);Unigene0009751(N);Unigene0010594(Bmp7);Unigene0010946(svp);Unigene0026266(WNT-1);Unigene0028596(mys);Unigene0029100(BMP4);Unigene0032194(Ubx);Unigene0037053(sup-17);Unigene0040495(abd-A);Unigene0040496(abd-A);Unigene0042009(N);Unigene0077029(TBX20);Unigene0081391(Ubx);Unigene0093709(Bmp2);Unigene0093710(Bmp2);Unigene0122140(GATA5)
GO:0072358	cardiovascular system development	0.000861582	0.0120735	Unigene0001905(Abd-B);Unigene0002619(GATA5);Unigene0009619(EcR);Unigene0009751(N);Unigene0010594(Bmp7);Unigene0010946(svp);Unigene0026266(WNT-1);Unigene0028596(mys);Unigene0029100(BMP4);Unigene0032194(Ubx);Unigene0037053(sup-17);Unigene0040495(abd-A);Unigene0040496(abd-A);Unigene0042009(N);Unigene0077029(TBX20);Unigene0081391(Ubx);Unigene0093709(Bmp2);Unigene0093710(Bmp2);Unigene0122140(GATA5)
GO:0072359	circulatory system development	0.000861582	0.0120735	Unigene0001905(Abd-B);Unigene0002619(GATA5);Unigene0009619(EcR);Unigene0009751(N);Unigene0010594(Bmp7);Unigene0010946(svp);Unigene0026266(WNT-1);Unigene0028596(mys);Unigene0029100(BMP4);Unigene0032194(Ubx);Unigene0037053(sup-17);Unigene0040495(abd-A);Unigene0040496(abd-A);Unigene0042009(N);Unigene0077029(TBX20);Unigene0081391(Ubx);Unigene0093709(Bmp2);Unigene0093710(Bmp2);Unigene0122140(GATA5)
GO:0001736	establishment of planar polarity	0.000904823	0.0125148	Unigene0000651(rdx);Unigene0007847(fzd1);Unigene0008033(CAD);Unigene0008385(pk);Unigene0009374(MYO15A);Unigene0009613(Dl);Unigene0009751(N);Unigene0009992(ft);Unigene0010881(ds);Unigene0012795(rdx);Unigene0012796(rdx);Unigene0022299(DIRAS2);Unigene0028477(vangl2);Unigene0030877(STIP1);Unigene0040149(RND3);Unigene0040891(rho-1);Unigene0042009(N);Unigene0045201(--);Unigene0051729(fj);Unigene0051999…
GO:0007164	establishment of tissue polarity	0.000904823	0.0125148	Unigene0000651(rdx);Unigene0007847(fzd1);Unigene0008033(CAD);Unigene0008385(pk);Unigene0009374(MYO15A);Unigene0009613(Dl);Unigene0009751(N);Unigene0009992(ft);Unigene0010881(ds);Unigene0012795(rdx);Unigene0012796(rdx);Unigene0022299(DIRAS2);Unigene0028477(vangl2);Unigene0030877(STIP1);Unigene0040149(RND3);Unigene0040891(rho-1);Unigene0042009(N);Unigene0045201(--);Unigene0051729(fj);Unigene0051999…
GO:0007167	enzyme linked receptor protein signaling pathway	0.000928586	0.0127606	Unigene0000485(--);Unigene0000869(ACSL3);Unigene0002619(GATA5);Unigene0003150(SOCS5);Unigene0003751(SMAD3);Unigene0005588(ATOH7);Unigene0006929(KSR2);Unigene0007276(sgl);Unigene0009332(hs6st1b);Unigene0009523(ROR1);Unigene0010280(--);Unigene0010297(IGF1R);Unigene0010397(Nrg);Unigene0010594(Bmp7);Unigene0011541(CalpB);Unigene0012729(SMAD6);Unigene0013174(BMPR1B);Unigene0018773(Caskin1);Unigene0020…
GO:0003006	developmental process involved in reproduction	0.00103686	0.0141571	Unigene0000271(Helq);Unigene0001230(Lar);Unigene0001677(R3HDM2);Unigene0001744(RNaseZ);Unigene0001905(Abd-B);Unigene0002403(Eip74EF);Unigene0002768(Syne1);Unigene0003150(SOCS5);Unigene0003313(mafaa);Unigene0003648(--);Unigene0003901(an3);Unigene0004036(ago4);Unigene0004573(ascl1b);Unigene0005325(ddx4);Unigene0005698(CPEB1);Unigene0006186(NR2E1);Unigene0006212(dpn);Unigene0007418(MCPH1);Unigene000…
GO:0001703	gastrulation with mouth forming first	0.00105111	0.0142603	Unigene0001457(--);Unigene0010526(PLD1);Unigene0026699(Ptchd3);Unigene0039909(SNAI1);Unigene0040005(Gsx2);Unigene0040149(RND3);Unigene0040891(rho-1);Unigene0102481(CDX1);Unigene0102482(CDX1);Unigene0108850(Rho1);Unigene0108851(RHO);Unigene0122076(rho-1);Unigene0122077(rho-1);Unigene0122078(rho-1)
GO:0007392	initiation of dorsal closure	0.00115613	0.0154878	Unigene0027048(zip);Unigene0040149(RND3);Unigene0040891(rho-1);Unigene0079410(zip);Unigene0108850(Rho1);Unigene0108851(RHO);Unigene0122076(rho-1);Unigene0122077(rho-1);Unigene0122078(rho-1)
GO:0061333	renal tubule morphogenesis	0.00115613	0.0154878	Unigene0004573(ascl1b);Unigene0009751(N);Unigene0010946(svp);Unigene0026266(WNT-1);Unigene0036441(ASCL2);Unigene0038831(--);Unigene0042009(N);Unigene0043850(ASCL1);Unigene0052301(Egfr)
GO:0001667	ameboidal-type cell migration	0.00118123	0.0157251	Unigene0000707(SIN3A);Unigene0001645(--);Unigene0003150(SOCS5);Unigene0003313(mafaa);Unigene0003648(--);Unigene0007276(sgl);Unigene0007847(fzd1);Unigene0008472(npas4a);Unigene0009613(Dl);Unigene0009619(EcR);Unigene0009751(N);Unigene0011362(awd);Unigene0011541(CalpB);Unigene0017087(sli);Unigene0019233(TH);Unigene0020748(STARD13);Unigene0025225(--);Unigene0026277(Pik3ap1);Unigene0027048(zip);Unigen…
GO:0032990	cell part morphogenesis	0.00130633	0.0171758	Unigene0000088(NAV2);Unigene0000186(vvl);Unigene0000707(SIN3A);Unigene0000808(brat);Unigene0000869(ACSL3);Unigene0001230(Lar);Unigene0001457(--);Unigene0001645(--);Unigene0001898(ISL1);Unigene0004277(LDB2);Unigene0005588(ATOH7);Unigene0007432(DACH1);Unigene0007499(NTN1);Unigene0007674(pax2a);Unigene0007688(TLL1);Unigene0007814(caup);Unigene0007847(fzd1);Unigene0008015(alpha-Spec);Unigene0008313(e…
GO:0048858	cell projection morphogenesis	0.00130633	0.0171758	Unigene0000088(NAV2);Unigene0000186(vvl);Unigene0000707(SIN3A);Unigene0000808(brat);Unigene0000869(ACSL3);Unigene0001230(Lar);Unigene0001457(--);Unigene0001645(--);Unigene0001898(ISL1);Unigene0004277(LDB2);Unigene0005588(ATOH7);Unigene0007432(DACH1);Unigene0007499(NTN1);Unigene0007674(pax2a);Unigene0007688(TLL1);Unigene0007814(caup);Unigene0007847(fzd1);Unigene0008015(alpha-Spec);Unigene0008313(e…
GO:0007431	salivary gland development	0.0014427	0.0188524	Unigene0001905(Abd-B);Unigene0003751(SMAD3);Unigene0006212(dpn);Unigene0007847(fzd1);Unigene0008270(mew);Unigene0009453(FHOD3);Unigene0013174(BMPR1B);Unigene0023770(prd);Unigene0024897(Src42A);Unigene0027048(zip);Unigene0027767(if);Unigene0029355(dpn);Unigene0029514(trh);Unigene0039711(--);Unigene0040149(RND3);Unigene0040825(gsb-n);Unigene0040891(rho-1);Unigene0046417(TPH1);Unigene0046423(--);Uni…
GO:0002064	epithelial cell development	0.00155888	0.0202464	Unigene0001229(TRAF4);Unigene0003150(SOCS5);Unigene0003313(mafaa);Unigene0003648(--);Unigene0003751(SMAD3);Unigene0007847(fzd1);Unigene0008015(alpha-Spec);Unigene0009613(Dl);Unigene0009619(EcR);Unigene0009751(N);Unigene0011541(CalpB);Unigene0011833(Glis3);Unigene0013174(BMPR1B);Unigene0015604(ISCW019144);Unigene0021244(Gas2);Unigene0026266(WNT-1);Unigene0027048(zip);Unigene0027767(if);Unigene0028…
GO:0042330	taxis	0.00161561	0.0208561	Unigene0000186(vvl);Unigene0000808(brat);Unigene0000869(ACSL3);Unigene0001230(Lar);Unigene0001645(--);Unigene0001898(ISL1);Unigene0004277(LDB2);Unigene0007432(DACH1);Unigene0007499(NTN1);Unigene0007688(TLL1);Unigene0007814(caup);Unigene0008015(alpha-Spec);Unigene0008313(efnb2a);Unigene0008554(--);Unigene0008629(SEMA5A);Unigene0008649(Plxna4);Unigene0009101(sad);Unigene0009374(MYO15A);Unigene00095…
GO:0005840	ribosome	0.00177299	0.122336	Unigene0007455(RpL36);Unigene0009795(rpsC);Unigene0011412(RpL38);Unigene0011598(RpS10b);Unigene0013200(mrpl14);Unigene0014098(rla-1);Unigene0014763(RpS29);Unigene0017140(rpl13);Unigene0023812(MRPS31);Unigene0024469(Rplp2);Unigene0030213(rpsL);Unigene0030274(RpS16);Unigene0030846(RpL13A);Unigene0033235(RPL3L);Unigene0033607(RPL35);Unigene0033680(mRpS24);Unigene0034395(RpLP0);Unigene0037304(MRPS14)…
GO:0048865	stem cell fate commitment	0.00177781	0.0228116	Unigene0000808(brat);Unigene0004573(ascl1b);Unigene0008473(nkd);Unigene0009751(N);Unigene0013554(--);Unigene0022461(foxn4);Unigene0035916(MSX1);Unigene0036441(ASCL2);Unigene0037053(sup-17);Unigene0038534(MSX2);Unigene0039711(--);Unigene0040495(abd-A);Unigene0040496(abd-A);Unigene0042009(N);Unigene0046423(--);Unigene0051263(Kr);Unigene0051321(pros);Unigene0077029(TBX20)
GO:0042706	eye photoreceptor cell fate commitment	0.00184251	0.023386	Unigene0001457(--);Unigene0007847(fzd1);Unigene0008033(CAD);Unigene0009613(Dl);Unigene0009751(N);Unigene0010946(svp);Unigene0017703(--);Unigene0018653(Ern1);Unigene0019800(--);Unigene0030010(JUND);Unigene0031295(--);Unigene0032376(gl);Unigene0033921(--);Unigene0035067(ETV6);Unigene0039760(MEIS1);Unigene0042009(N);Unigene0048490(--);Unigene0050667(--);Unigene0051321(pros);Unigene0051504(ATOH1);Uni…
GO:0048663	neuron fate commitment	0.00184453	0.023386	Unigene0001457(--);Unigene0005588(ATOH7);Unigene0007432(DACH1);Unigene0007847(fzd1);Unigene0008033(CAD);Unigene0009613(Dl);Unigene0009751(N);Unigene0010946(svp);Unigene0017703(--);Unigene0018653(Ern1);Unigene0019800(--);Unigene0030010(JUND);Unigene0030614(sens);Unigene0031295(--);Unigene0032376(gl);Unigene0033921(--);Unigene0035067(ETV6);Unigene0039760(MEIS1);Unigene0042009(N);Unigene0048490(--);…
GO:0007166	cell surface receptor signaling pathway	0.00187255	0.0236008	Unigene0000028(ADGRE4P);Unigene0000278(--);Unigene0000318(KIF20B);Unigene0000474(HS3ST6);Unigene0000485(--);Unigene0000651(rdx);Unigene0000869(ACSL3);Unigene0001213(MIB2);Unigene0001674(MIB1);Unigene0001968(pat-4);Unigene0002619(GATA5);Unigene0002624(mam);Unigene0003150(SOCS5);Unigene0003751(SMAD3);Unigene0005588(ATOH7);Unigene0005699(iHog);Unigene0006212(dpn);Unigene0006929(KSR2);Unigene0007276(…
GO:0022414	reproductive process	0.00192057	0.0240636	Unigene0000271(Helq);Unigene0000318(KIF20B);Unigene0000697(--);Unigene0001230(Lar);Unigene0001677(R3HDM2);Unigene0001744(RNaseZ);Unigene0001905(Abd-B);Unigene0002403(Eip74EF);Unigene0002768(Syne1);Unigene0003150(SOCS5);Unigene0003313(mafaa);Unigene0003648(--);Unigene0003901(an3);Unigene0004036(ago4);Unigene0004573(ascl1b);Unigene0005080(PSPC1);Unigene0005195(TMEM64);Unigene0005325(ddx4);Unigene00…
GO:0002065	columnar/cuboidal epithelial cell differentiation	0.00197809	0.0246394	Unigene0001905(Abd-B);Unigene0003150(SOCS5);Unigene0003313(mafaa);Unigene0003648(--);Unigene0003751(SMAD3);Unigene0007847(fzd1);Unigene0008015(alpha-Spec);Unigene0009613(Dl);Unigene0009619(EcR);Unigene0009751(N);Unigene0011541(CalpB);Unigene0011833(Glis3);Unigene0013174(BMPR1B);Unigene0015604(ISCW019144);Unigene0021244(Gas2);Unigene0026266(WNT-1);Unigene0027048(zip);Unigene0027767(if);Unigene0028…
GO:0046552	photoreceptor cell fate commitment	0.00199915	0.0247569	Unigene0001457(--);Unigene0005588(ATOH7);Unigene0007847(fzd1);Unigene0008033(CAD);Unigene0009613(Dl);Unigene0009751(N);Unigene0010946(svp);Unigene0017703(--);Unigene0018653(Ern1);Unigene0019800(--);Unigene0030010(JUND);Unigene0030614(sens);Unigene0031295(--);Unigene0032376(gl);Unigene0033921(--);Unigene0035067(ETV6);Unigene0039760(MEIS1);Unigene0042009(N);Unigene0048490(--);Unigene0050667(--);Uni…
GO:0016840	carbon-nitrogen lyase activity	0.00212223	0.037422	Unigene0002527(Ftcd);Unigene0040014(apmap);Unigene0090715(apmap);Unigene0091589(ASL);Unigene0098832(Hal);Unigene0098834(Hal)
GO:0019901	protein kinase binding	0.00212223	0.037422	Unigene0021755(Patj);Unigene0026471(Mknk1);Unigene0066400(Aplip1);Unigene0085541(MAP3K1);Unigene0085542(Map3k1);Unigene0110768(Aplip1)
GO:0016333	morphogenesis of follicular epithelium	0.00223835	0.0275588	Unigene0009751(N);Unigene0013111(SCMH1);Unigene0023575(PHC3);Unigene0032862(--);Unigene0042009(N);Unigene0046778(Sce);Unigene0048950(AKAP1);Unigene0052301(Egfr);Unigene0052914(PHC1);Unigene0098594(PHC3);Unigene0113404(AKAP1);Unigene0116571(FBXW11)
GO:0007417	central nervous system development	0.00242888	0.0297329	Unigene0000186(vvl);Unigene0000808(brat);Unigene0002624(mam);Unigene0005588(ATOH7);Unigene0007276(sgl);Unigene0007418(MCPH1);Unigene0007432(DACH1);Unigene0008313(efnb2a);Unigene0008583(Invadolysin);Unigene0008629(SEMA5A);Unigene0009100(Dll);Unigene0009374(MYO15A);Unigene0009619(EcR);Unigene0010296(cas);Unigene0010397(Nrg);Unigene0011926(ROBO2);Unigene0011927(ROBO2);Unigene0013486(PAX6);Unigene001…
GO:0001745	compound eye morphogenesis	0.00250757	0.0303473	Unigene0000485(--);Unigene0001230(Lar);Unigene0001457(--);Unigene0003150(SOCS5);Unigene0005588(ATOH7);Unigene0007847(fzd1);Unigene0009613(Dl);Unigene0009751(N);Unigene0010946(svp);Unigene0011918(Dock3);Unigene0015122(APC);Unigene0015159(PLCB4);Unigene0016042(siah1);Unigene0017703(--);Unigene0019800(--);Unigene0022442(--);Unigene0026191(al);Unigene0026266(WNT-1);Unigene0027778(Ipo7);Unigene0028315…
GO:0048749	compound eye development	0.00250757	0.0303473	Unigene0000485(--);Unigene0001230(Lar);Unigene0001457(--);Unigene0003150(SOCS5);Unigene0005588(ATOH7);Unigene0007847(fzd1);Unigene0009613(Dl);Unigene0009751(N);Unigene0010946(svp);Unigene0011918(Dock3);Unigene0015122(APC);Unigene0015159(PLCB4);Unigene0016042(siah1);Unigene0017703(--);Unigene0019800(--);Unigene0022442(--);Unigene0026191(al);Unigene0026266(WNT-1);Unigene0027778(Ipo7);Unigene0028315…
GO:0006935	chemotaxis	0.00256018	0.0308089	Unigene0000186(vvl);Unigene0000808(brat);Unigene0000869(ACSL3);Unigene0001230(Lar);Unigene0001645(--);Unigene0001898(ISL1);Unigene0004277(LDB2);Unigene0007432(DACH1);Unigene0007499(NTN1);Unigene0007688(TLL1);Unigene0007814(caup);Unigene0008015(alpha-Spec);Unigene0008313(efnb2a);Unigene0008554(--);Unigene0008629(SEMA5A);Unigene0008649(Plxna4);Unigene0009101(sad);Unigene0009374(MYO15A);Unigene00095…
GO:0035051	cardiocyte differentiation	0.00258599	0.0309447	Unigene0001905(Abd-B);Unigene0002619(GATA5);Unigene0009619(EcR);Unigene0009751(N);Unigene0010946(svp);Unigene0026266(WNT-1);Unigene0029100(BMP4);Unigene0037053(sup-17);Unigene0040495(abd-A);Unigene0040496(abd-A);Unigene0042009(N);Unigene0077029(TBX20);Unigene0093709(Bmp2);Unigene0093710(Bmp2);Unigene0122140(GATA5)
GO:0010822	positive regulation of mitochondrion organization	0.00270942	0.031842	Unigene0020039(pgam-5);Unigene0038449(pgam5);Unigene0053235(Prkn);Unigene0053236(Prkn);Unigene0081220(pgam-5);Unigene0117690(FIS1)
GO:0060573	cell fate specification involved in pattern specification	0.00270942	0.031842	Unigene0001898(ISL1);Unigene0007814(caup);Unigene0026266(WNT-1);Unigene0027778(Ipo7);Unigene0051755(Sall1);Unigene0052301(Egfr)
GO:0007613	memory	0.00272078	0.031842	Unigene0003150(SOCS5);Unigene0009619(EcR);Unigene0009703(Su(H));Unigene0009751(N);Unigene0018806(cpeb3);Unigene0026266(WNT-1);Unigene0026361(Pka-C3);Unigene0030877(STIP1);Unigene0032646(llph);Unigene0032972(DDC);Unigene0040716(Pka-C1);Unigene0042009(N);Unigene0043114(ERC2);Unigene0044405(Hn);Unigene0046347(5-HT1B);Unigene0046417(TPH1);Unigene0048180(Tlr8);Unigene0048950(AKAP1);Unigene0063866(STIP…
GO:0071495	cellular response to endogenous stimulus	0.00272078	0.031842	Unigene0000869(ACSL3);Unigene0002981(ATG9A);Unigene0003751(SMAD3);Unigene0006186(NR2E1);Unigene0009619(EcR);Unigene0010946(svp);Unigene0011541(CalpB);Unigene0012729(SMAD6);Unigene0013174(BMPR1B);Unigene0029100(BMP4);Unigene0029371(Hr38);Unigene0029502(SMAD6);Unigene0030067(LACS8);Unigene0033030(E75);Unigene0034469(Hr3);Unigene0041290(Tagln2);Unigene0051253(unc-51);Unigene0057956(eg);Unigene005795…
GO:0002066	columnar/cuboidal epithelial cell development	0.00274611	0.0319629	Unigene0003150(SOCS5);Unigene0003313(mafaa);Unigene0003648(--);Unigene0003751(SMAD3);Unigene0007847(fzd1);Unigene0008015(alpha-Spec);Unigene0009613(Dl);Unigene0009619(EcR);Unigene0009751(N);Unigene0011541(CalpB);Unigene0011833(Glis3);Unigene0013174(BMPR1B);Unigene0015604(ISCW019144);Unigene0021244(Gas2);Unigene0026266(WNT-1);Unigene0027048(zip);Unigene0027767(if);Unigene0028477(vangl2);Unigene002…
GO:0007391	dorsal closure	0.00286812	0.0328445	Unigene0027048(zip);Unigene0040149(RND3);Unigene0040756(ENAH);Unigene0040891(rho-1);Unigene0079410(zip);Unigene0108850(Rho1);Unigene0108851(RHO);Unigene0122076(rho-1);Unigene0122077(rho-1);Unigene0122078(rho-1)
GO:0010001	glial cell differentiation	0.00286812	0.0328445	Unigene0010296(cas);Unigene0010397(Nrg);Unigene0010946(svp);Unigene0026863(--);Unigene0035916(MSX1);Unigene0038534(MSX2);Unigene0042527(gcm);Unigene0051215(nrv2);Unigene0051755(Sall1);Unigene0073369(ARX)
GO:0048138	germ-line cyst encapsulation	0.00286812	0.0328445	Unigene0009751(N);Unigene0013111(SCMH1);Unigene0023575(PHC3);Unigene0032862(--);Unigene0042009(N);Unigene0046778(Sce);Unigene0052301(Egfr);Unigene0052914(PHC1);Unigene0098594(PHC3);Unigene0116571(FBXW11)
GO:0044420	extracellular matrix component	0.00289935	0.141555	Unigene0010112(LanB1);Unigene0010190(LanA);Unigene0060658(LanB2);Unigene0060659(LanB2);Unigene0106026(hig);Unigene0115998(let-2)
GO:0034330	cell junction organization	0.00295614	0.0336715	Unigene0000184(Mpp6);Unigene0001229(TRAF4);Unigene0001457(--);Unigene0007837(--);Unigene0008033(CAD);Unigene0008898(NPHS1);Unigene0010397(Nrg);Unigene0011362(awd);Unigene0013795(inx2);Unigene0013920(CPAMD8);Unigene0021755(Patj);Unigene0021904(Inx2);Unigene0022299(DIRAS2);Unigene0024897(Src42A);Unigene0025935(GLRA3);Unigene0026239(--);Unigene0026326(rst);Unigene0037702(--);Unigene0039909(SNAI1);Un…
GO:0044391	ribosomal subunit	0.00307729	0.141555	Unigene0007455(RpL36);Unigene0011412(RpL38);Unigene0011598(RpS10b);Unigene0013200(mrpl14);Unigene0014098(rla-1);Unigene0014763(RpS29);Unigene0023812(MRPS31);Unigene0024469(Rplp2);Unigene0030213(rpsL);Unigene0030274(RpS16);Unigene0030846(RpL13A);Unigene0033235(RPL3L);Unigene0033607(RPL35);Unigene0033680(mRpS24);Unigene0034395(RpLP0);Unigene0040155(URB1);Unigene0040711(ovo);Unigene0041499(FAU);Unig…
GO:0050896	response to stimulus	0.00315617	0.0350713	Unigene0000028(ADGRE4P);Unigene0000088(NAV2);Unigene0000100(CNOT7);Unigene0000186(vvl);Unigene0000200(tpi1b);Unigene0000206(FucTA);Unigene0000217(Abcc3);Unigene0000271(Helq);Unigene0000278(--);Unigene0000318(KIF20B);Unigene0000474(HS3ST6);Unigene0000485(--);Unigene0000651(rdx);Unigene0000707(SIN3A);Unigene0000808(brat);Unigene0000838(RRAD);Unigene0000869(ACSL3);Unigene0001163(EFTUD2);Unigene00011…
GO:0006558	L-phenylalanine metabolic process	0.00315797	0.0350713	Unigene0042828(hgo);Unigene0044405(Hn);Unigene0046417(TPH1);Unigene0112266(Gstz1);Unigene0112268(Gstz1)
GO:0048568	embryonic organ development	0.00315797	0.0350713	Unigene0009751(N);Unigene0032194(Ubx);Unigene0042009(N);Unigene0042527(gcm);Unigene0081391(Ubx)
GO:1902221	erythrose 4-phosphate/phosphoenolpyruvate family amino acid metabolic process	0.00315797	0.0350713	Unigene0042828(hgo);Unigene0044405(Hn);Unigene0046417(TPH1);Unigene0112266(Gstz1);Unigene0112268(Gstz1)
GO:0051704	multi-organism process	0.00316135	0.0350713	Unigene0000088(NAV2);Unigene0000186(vvl);Unigene0000271(Helq);Unigene0000697(--);Unigene0001229(TRAF4);Unigene0001230(Lar);Unigene0001433(Rap1gap);Unigene0001677(R3HDM2);Unigene0001744(RNaseZ);Unigene0001905(Abd-B);Unigene0002403(Eip74EF);Unigene0002619(GATA5);Unigene0002658(RAP1GAP);Unigene0002768(Syne1);Unigene0003150(SOCS5);Unigene0003313(mafaa);Unigene0003648(--);Unigene0003901(an3);Unigene00…
GO:0065007	biological regulation	0.00319436	0.0352538	Unigene0000028(ADGRE4P);Unigene0000039(BCHE);Unigene0000050(Mug1);Unigene0000100(CNOT7);Unigene0000184(Mpp6);Unigene0000186(vvl);Unigene0000190(Gpsm1);Unigene0000206(FucTA);Unigene0000255(CRYAB);Unigene0000278(--);Unigene0000315(NKX6-2);Unigene0000318(KIF20B);Unigene0000359(RBL1);Unigene0000370(meis3-a);Unigene0000466(dmrta2);Unigene0000474(HS3ST6);Unigene0000485(--);Unigene0000512(--);Unigene000…
GO:0009719	response to endogenous stimulus	0.00322912	0.0354537	Unigene0000869(ACSL3);Unigene0002981(ATG9A);Unigene0003751(SMAD3);Unigene0006186(NR2E1);Unigene0009619(EcR);Unigene0010946(svp);Unigene0011541(CalpB);Unigene0012729(SMAD6);Unigene0013174(BMPR1B);Unigene0029100(BMP4);Unigene0029371(Hr38);Unigene0029502(SMAD6);Unigene0030067(LACS8);Unigene0033030(E75);Unigene0034469(Hr3);Unigene0041290(Tagln2);Unigene0043631(RAD51);Unigene0051253(unc-51);Unigene005…
GO:0007292	female gamete generation	0.00342666	0.0374297	Unigene0001677(R3HDM2);Unigene0002768(Syne1);Unigene0003150(SOCS5);Unigene0003313(mafaa);Unigene0003648(--);Unigene0004036(ago4);Unigene0005325(ddx4);Unigene0005698(CPEB1);Unigene0007593(Tdrd9);Unigene0007847(fzd1);Unigene0008015(alpha-Spec);Unigene0008536(DAG1);Unigene0009613(Dl);Unigene0009619(EcR);Unigene0009751(N);Unigene0010297(IGF1R);Unigene0010594(Bmp7);Unigene0011541(CalpB);Unigene0011888…
GO:0045216	cell-cell junction organization	0.00346943	0.0377034	Unigene0000184(Mpp6);Unigene0001229(TRAF4);Unigene0001457(--);Unigene0007837(--);Unigene0008898(NPHS1);Unigene0010397(Nrg);Unigene0011362(awd);Unigene0013795(inx2);Unigene0013920(CPAMD8);Unigene0021755(Patj);Unigene0021904(Inx2);Unigene0024897(Src42A);Unigene0025935(GLRA3);Unigene0026239(--);Unigene0026326(rst);Unigene0037702(--);Unigene0039909(SNAI1);Unigene0043758(inx2);Unigene0044224(SPTBN5);U…
GO:0048867	stem cell fate determination	0.00357116	0.0386121	Unigene0000808(brat);Unigene0004573(ascl1b);Unigene0009751(N);Unigene0013554(--);Unigene0022461(foxn4);Unigene0035916(MSX1);Unigene0036441(ASCL2);Unigene0037053(sup-17);Unigene0038534(MSX2);Unigene0039711(--);Unigene0040495(abd-A);Unigene0040496(abd-A);Unigene0042009(N);Unigene0046423(--);Unigene0051263(Kr);Unigene0051321(pros);Unigene0077029(TBX20)
GO:0042659	regulation of cell fate specification	0.00369737	0.0397747	Unigene0001905(Abd-B);Unigene0007674(pax2a);Unigene0007675(PAX2);Unigene0009703(Su(H));Unigene0009751(N);Unigene0026266(WNT-1);Unigene0033921(--);Unigene0035067(ETV6);Unigene0042009(N);Unigene0048368(--);Unigene0051321(pros);Unigene0051755(Sall1);Unigene0066929(ETV6)
GO:0060322	head development	0.00400323	0.0428487	Unigene0000370(meis3-a);Unigene0007276(sgl);Unigene0007418(MCPH1);Unigene0007432(DACH1);Unigene0008313(efnb2a);Unigene0008629(SEMA5A);Unigene0009100(Dll);Unigene0009591(Antp);Unigene0009619(EcR);Unigene0010296(cas);Unigene0010397(Nrg);Unigene0011926(ROBO2);Unigene0011927(ROBO2);Unigene0013486(PAX6);Unigene0014387(Dgcr8);Unigene0015122(APC);Unigene0017315(hoxa3a);Unigene0020313(ROBO2);Unigene00217…
GO:0016798	hydrolase activity, acting on glycosyl bonds	0.00400702	0.0683778	Unigene0000069(URH2);Unigene0000206(FucTA);Unigene0003491(HEXB);Unigene0004537(Gaa);Unigene0004568(Gaa);Unigene0005895(Chia);Unigene0006015(GAA);Unigene0008101(CG7766);Unigene0009573(Ptp99A);Unigene0009767(Gaa);Unigene0010246(MAN2B1);Unigene0021651(CHIT1);Unigene0022222(Chia);Unigene0028225(Chia);Unigene0028504(Cht10);Unigene0032936(MAN2B1);Unigene0033125(rihC);Unigene0034008(Idgf2);Unigene003463…
GO:0048667	cell morphogenesis involved in neuron differentiation	0.00418551	0.0445757	Unigene0000186(vvl);Unigene0001230(Lar);Unigene0001645(--);Unigene0001898(ISL1);Unigene0007499(NTN1);Unigene0007688(TLL1);Unigene0007814(caup);Unigene0008015(alpha-Spec);Unigene0008554(--);Unigene0008629(SEMA5A);Unigene0008649(Plxna4);Unigene0009101(sad);Unigene0009573(Ptp99A);Unigene0009751(N);Unigene0009847(PlexB);Unigene0010109(Neo1);Unigene0010397(Nrg);Unigene0010674(Trim9);Unigene0010978(Ple…
GO:0009611	response to wounding	0.00431947	0.0457735	Unigene0002814(Lars1);Unigene0007753(Cad96Ca);Unigene0009261(Ect4);Unigene0023281(Mmp2);Unigene0027048(zip);Unigene0027993(Cad96Ca);Unigene0030010(JUND);Unigene0038082(TTLL4);Unigene0039350(KDM6A);Unigene0040149(RND3);Unigene0040891(rho-1);Unigene0041924(--);Unigene0044224(SPTBN5);Unigene0051997(MAP2K7);Unigene0052301(Egfr);Unigene0058325(Chek1);Unigene0058326(Chek1);Unigene0076872(Appl);Unigene0…
GO:0042303	molting cycle	0.00440845	0.0464851	Unigene0009619(EcR);Unigene0019233(TH);Unigene0028323(--);Unigene0029371(Hr38);Unigene0032972(DDC);Unigene0033030(E75);Unigene0039551(Prkar1b);Unigene0041906(MLLT10);Unigene0051665(--);Unigene0054801(Prkar1a);Unigene0064735(E75);Unigene0071029(Hmgcr);Unigene0080189(MLLT10);Unigene0092499(MMP1);Unigene0092500(MMP1);Unigene0092546(Ddc);Unigene0095805(ple);Unigene0120179(--);Unigene0120180(--)
GO:0046530	photoreceptor cell differentiation	0.00459045	0.0479571	Unigene0000485(--);Unigene0001230(Lar);Unigene0001457(--);Unigene0003150(SOCS5);Unigene0005588(ATOH7);Unigene0007432(DACH1);Unigene0007674(pax2a);Unigene0007675(PAX2);Unigene0007847(fzd1);Unigene0008033(CAD);Unigene0009613(Dl);Unigene0009751(N);Unigene0010946(svp);Unigene0011918(Dock3);Unigene0016042(siah1);Unigene0017703(--);Unigene0018653(Ern1);Unigene0019800(--);Unigene0022442(--);Unigene00261…
GO:0002376	immune system process	0.00459307	0.0479571	Unigene0000186(vvl);Unigene0000221(asrij);Unigene0000707(SIN3A);Unigene0001457(--);Unigene0001898(ISL1);Unigene0002619(GATA5);Unigene0004573(ascl1b);Unigene0004998(Gale);Unigene0006186(NR2E1);Unigene0007847(fzd1);Unigene0008178(Cat);Unigene0008313(efnb2a);Unigene0008439(--);Unigene0009591(Antp);Unigene0009613(Dl);Unigene0009619(EcR);Unigene0009703(Su(H));Unigene0009751(N);Unigene0010397(Nrg);Unig…
GO:0030703	eggshell formation	0.00466438	0.048464	Unigene0013174(BMPR1B);Unigene0029100(BMP4);Unigene0066276(Cad99C);Unigene0066277(Cad99C);Unigene0093709(Bmp2);Unigene0093710(Bmp2);Unigene0116571(FBXW11)
GO:0000003	reproduction	0.00473929	0.0490033	Unigene0000271(Helq);Unigene0000318(KIF20B);Unigene0000697(--);Unigene0001230(Lar);Unigene0001677(R3HDM2);Unigene0001744(RNaseZ);Unigene0001905(Abd-B);Unigene0002403(Eip74EF);Unigene0002768(Syne1);Unigene0003150(SOCS5);Unigene0003313(mafaa);Unigene0003648(--);Unigene0003901(an3);Unigene0004036(ago4);Unigene0004573(ascl1b);Unigene0005080(PSPC1);Unigene0005195(TMEM64);Unigene0005325(ddx4);Unigene00…
GO:0044703	multi-organism reproductive process	0.00479601	0.0493503	Unigene0000271(Helq);Unigene0001230(Lar);Unigene0001677(R3HDM2);Unigene0001744(RNaseZ);Unigene0001905(Abd-B);Unigene0002403(Eip74EF);Unigene0002768(Syne1);Unigene0003150(SOCS5);Unigene0003313(mafaa);Unigene0003648(--);Unigene0003901(an3);Unigene0004036(ago4);Unigene0005080(PSPC1);Unigene0005195(TMEM64);Unigene0005325(ddx4);Unigene0005588(ATOH7);Unigene0005698(CPEB1);Unigene0006186(NR2E1);Unigene0…
GO:0000314	organellar small ribosomal subunit	0.00502043	0.197949	Unigene0023812(MRPS31);Unigene0033680(mRpS24);Unigene0040155(URB1);Unigene0050410(MRPS31);Unigene0075160(tko);Unigene0112446(mRpS24);Unigene0122765(MRPL12)
GO:0008544	epidermis development	0.00511163	0.0516008	Unigene0007847(fzd1);Unigene0010527(--);Unigene0027048(zip);Unigene0040149(RND3);Unigene0040891(rho-1);Unigene0051689(--);Unigene0051999(FZD10);Unigene0079410(zip);Unigene0100915(--);Unigene0101697(sn);Unigene0101699(sn);Unigene0108850(Rho1);Unigene0108851(RHO);Unigene0122076(rho-1);Unigene0122077(rho-1);Unigene0122078(rho-1)
GO:0009913	epidermal cell differentiation	0.00511163	0.0516008	Unigene0007847(fzd1);Unigene0010527(--);Unigene0027048(zip);Unigene0040149(RND3);Unigene0040891(rho-1);Unigene0051689(--);Unigene0051999(FZD10);Unigene0079410(zip);Unigene0100915(--);Unigene0101697(sn);Unigene0101699(sn);Unigene0108850(Rho1);Unigene0108851(RHO);Unigene0122076(rho-1);Unigene0122077(rho-1);Unigene0122078(rho-1)
GO:0035315	hair cell differentiation	0.00511163	0.0516008	Unigene0007847(fzd1);Unigene0010527(--);Unigene0027048(zip);Unigene0040149(RND3);Unigene0040891(rho-1);Unigene0051689(--);Unigene0051999(FZD10);Unigene0079410(zip);Unigene0100915(--);Unigene0101697(sn);Unigene0101699(sn);Unigene0108850(Rho1);Unigene0108851(RHO);Unigene0122076(rho-1);Unigene0122077(rho-1);Unigene0122078(rho-1)
GO:0035316	non-sensory hair organization	0.00511163	0.0516008	Unigene0007847(fzd1);Unigene0010527(--);Unigene0027048(zip);Unigene0040149(RND3);Unigene0040891(rho-1);Unigene0051689(--);Unigene0051999(FZD10);Unigene0079410(zip);Unigene0100915(--);Unigene0101697(sn);Unigene0101699(sn);Unigene0108850(Rho1);Unigene0108851(RHO);Unigene0122076(rho-1);Unigene0122077(rho-1);Unigene0122078(rho-1)
GO:0022407	regulation of cell-cell adhesion	0.00520334	0.0522788	Unigene0008033(CAD);Unigene0017087(sli);Unigene0022299(DIRAS2);Unigene0029125(pygo);Unigene0033921(--);Unigene0035067(ETV6);Unigene0036514(pygo);Unigene0045847(pygo);Unigene0066929(ETV6);Unigene0103866(pygo);Unigene0117281(RAP2A)
GO:0035215	genital disc development	0.00540501	0.0538992	Unigene0001905(Abd-B);Unigene0009100(Dll);Unigene0009751(N);Unigene0028558(myo1d);Unigene0028596(mys);Unigene0029183(Myo61F);Unigene0035916(MSX1);Unigene0038534(MSX2);Unigene0042009(N);Unigene0051798(PTK7);Unigene0052148(--);Unigene0090248(MYO1A)
GO:0030048	actin filament-based movement	0.00541523	0.0538992	Unigene0001229(TRAF4);Unigene0028773(--);Unigene0030877(STIP1);Unigene0040149(RND3);Unigene0040891(rho-1);Unigene0051976(--);Unigene0063866(STIP1);Unigene0088375(Alg8);Unigene0088378(Alg8);Unigene0108850(Rho1);Unigene0108851(RHO);Unigene0122076(rho-1);Unigene0122077(rho-1);Unigene0122078(rho-1)
GO:0010033	response to organic substance	0.00545516	0.0540441	Unigene0000869(ACSL3);Unigene0002981(ATG9A);Unigene0003751(SMAD3);Unigene0003901(an3);Unigene0004036(ago4);Unigene0006186(NR2E1);Unigene0006402(ESRRB);Unigene0008559(SCD);Unigene0009619(EcR);Unigene0010297(IGF1R);Unigene0010946(svp);Unigene0011541(CalpB);Unigene0012729(SMAD6);Unigene0013174(BMPR1B);Unigene0016774(dicer1);Unigene0023575(PHC3);Unigene0024247(SCD);Unigene0025935(GLRA3);Unigene002704…
GO:0030178	negative regulation of Wnt signaling pathway	0.00612607	0.0601314	Unigene0026095(tle4);Unigene0040149(RND3);Unigene0040891(rho-1);Unigene0108850(Rho1);Unigene0108851(RHO);Unigene0122076(rho-1);Unigene0122077(rho-1);Unigene0122078(rho-1)
GO:0030198	extracellular matrix organization	0.00612607	0.0601314	Unigene0023281(Mmp2);Unigene0051997(MAP2K7);Unigene0080293(ost-1);Unigene0080294(ost-1);Unigene0092499(MMP1);Unigene0092500(MMP1);Unigene0119575(Pgant3);Unigene0119576(Pgant3)
GO:0001754	eye photoreceptor cell differentiation	0.00618362	0.060418	Unigene0000485(--);Unigene0001230(Lar);Unigene0001457(--);Unigene0003150(SOCS5);Unigene0005588(ATOH7);Unigene0007432(DACH1);Unigene0007847(fzd1);Unigene0008033(CAD);Unigene0009613(Dl);Unigene0009751(N);Unigene0010946(svp);Unigene0011918(Dock3);Unigene0016042(siah1);Unigene0017703(--);Unigene0018653(Ern1);Unigene0019800(--);Unigene0022442(--);Unigene0026191(al);Unigene0027778(Ipo7);Unigene0028315(…
GO:0009605	response to external stimulus	0.00625846	0.06087	Unigene0000088(NAV2);Unigene0000186(vvl);Unigene0000200(tpi1b);Unigene0000808(brat);Unigene0000869(ACSL3);Unigene0001229(TRAF4);Unigene0001230(Lar);Unigene0001457(--);Unigene0001645(--);Unigene0001898(ISL1);Unigene0002619(GATA5);Unigene0004277(LDB2);Unigene0004573(ascl1b);Unigene0006577(HLF);Unigene0007432(DACH1);Unigene0007499(NTN1);Unigene0007688(TLL1);Unigene0007814(caup);Unigene0008015(alpha-…
GO:0019953	sexual reproduction	0.0067415	0.0649746	Unigene0000271(Helq);Unigene0001230(Lar);Unigene0001677(R3HDM2);Unigene0001744(RNaseZ);Unigene0001905(Abd-B);Unigene0002403(Eip74EF);Unigene0002768(Syne1);Unigene0003150(SOCS5);Unigene0003313(mafaa);Unigene0003648(--);Unigene0003901(an3);Unigene0004036(ago4);Unigene0005080(PSPC1);Unigene0005195(TMEM64);Unigene0005325(ddx4);Unigene0005588(ATOH7);Unigene0005698(CPEB1);Unigene0006186(NR2E1);Unigene0…
GO:0050793	regulation of developmental process	0.0067415	0.0649746	Unigene0000186(vvl);Unigene0000370(meis3-a);Unigene0000474(HS3ST6);Unigene0000808(brat);Unigene0000869(ACSL3);Unigene0001230(Lar);Unigene0001905(Abd-B);Unigene0002403(Eip74EF);Unigene0003150(SOCS5);Unigene0003751(SMAD3);Unigene0004240(Npy2r);Unigene0006805(RAB35);Unigene0007674(pax2a);Unigene0007675(PAX2);Unigene0008015(alpha-Spec);Unigene0008033(CAD);Unigene0009235(HES4);Unigene0009332(hs6st1b);…
GO:0050789	regulation of biological process	0.00678757	0.065124	Unigene0000028(ADGRE4P);Unigene0000050(Mug1);Unigene0000100(CNOT7);Unigene0000186(vvl);Unigene0000190(Gpsm1);Unigene0000206(FucTA);Unigene0000255(CRYAB);Unigene0000278(--);Unigene0000315(NKX6-2);Unigene0000318(KIF20B);Unigene0000359(RBL1);Unigene0000370(meis3-a);Unigene0000466(dmrta2);Unigene0000474(HS3ST6);Unigene0000485(--);Unigene0000512(--);Unigene0000651(rdx);Unigene0000679(KAT2A);Unigene000…
GO:0042440	pigment metabolic process	0.00691584	0.0660571	Unigene0001457(--);Unigene0001641(Tp53inp2);Unigene0008313(efnb2a);Unigene0009608(ABCG14);Unigene0009613(Dl);Unigene0010397(Nrg);Unigene0017703(--);Unigene0019800(--);Unigene0031295(--);Unigene0032376(gl);Unigene0040149(RND3);Unigene0040891(rho-1);Unigene0044405(Hn);Unigene0046417(TPH1);Unigene0048490(--);Unigene0050667(--);Unigene0051997(MAP2K7);Unigene0071105(COX10);Unigene0080226(--);Unigene00…
GO:0005730	nucleolus	0.00697962	0.240797	Unigene0019688(Fbll1);Unigene0030981(Polr1c);Unigene0040276(POLR1B);Unigene0049162(Polr1c);Unigene0062819(fbl);Unigene0114350(POLR1B)
GO:0006536	glutamate metabolic process	0.00709399	0.0671564	Unigene0002980(slgA);Unigene0003904(ALDH4A1);Unigene0009772(glt1);Unigene0016451(Gs2);Unigene0043161(GLUL);Unigene0043276(Gad1);Unigene0093749(Gs2);Unigene0098832(Hal);Unigene0098834(Hal)
GO:0048139	female germ-line cyst encapsulation	0.00709399	0.0671564	Unigene0009751(N);Unigene0013111(SCMH1);Unigene0023575(PHC3);Unigene0032862(--);Unigene0042009(N);Unigene0046778(Sce);Unigene0052914(PHC1);Unigene0098594(PHC3);Unigene0116571(FBXW11)
GO:0006606	protein import into nucleus	0.00731598	0.0680482	Unigene0000651(rdx);Unigene0010296(cas);Unigene0012795(rdx);Unigene0012796(rdx);Unigene0027778(Ipo7);Unigene0028109(Tnpo3);Unigene0029181(KPNB1);Unigene0030877(STIP1);Unigene0031696(RCC1);Unigene0032232(act-2);Unigene0035240(NUP50);Unigene0051715(Ihh);Unigene0063866(STIP1);Unigene0112384(rdx);Unigene0116571(FBXW11)
GO:0044744	protein targeting to nucleus	0.00731598	0.0680482	Unigene0000651(rdx);Unigene0010296(cas);Unigene0012795(rdx);Unigene0012796(rdx);Unigene0027778(Ipo7);Unigene0028109(Tnpo3);Unigene0029181(KPNB1);Unigene0030877(STIP1);Unigene0031696(RCC1);Unigene0032232(act-2);Unigene0035240(NUP50);Unigene0051715(Ihh);Unigene0063866(STIP1);Unigene0112384(rdx);Unigene0116571(FBXW11)
GO:0051170	nuclear import	0.00731598	0.0680482	Unigene0000651(rdx);Unigene0010296(cas);Unigene0012795(rdx);Unigene0012796(rdx);Unigene0027778(Ipo7);Unigene0028109(Tnpo3);Unigene0029181(KPNB1);Unigene0030877(STIP1);Unigene0031696(RCC1);Unigene0032232(act-2);Unigene0035240(NUP50);Unigene0051715(Ihh);Unigene0063866(STIP1);Unigene0112384(rdx);Unigene0116571(FBXW11)
GO:1902593	single-organism nuclear import	0.00731598	0.0680482	Unigene0000651(rdx);Unigene0010296(cas);Unigene0012795(rdx);Unigene0012796(rdx);Unigene0027778(Ipo7);Unigene0028109(Tnpo3);Unigene0029181(KPNB1);Unigene0030877(STIP1);Unigene0031696(RCC1);Unigene0032232(act-2);Unigene0035240(NUP50);Unigene0051715(Ihh);Unigene0063866(STIP1);Unigene0112384(rdx);Unigene0116571(FBXW11)
GO:0016799	hydrolase activity, hydrolyzing N-glycosyl compounds	0.00731878	0.120989	Unigene0046977(Ung);Unigene0050804(128up);Unigene0070103(rps3);Unigene0070104(rps3);Unigene0072586(Ung)
GO:0016055	Wnt signaling pathway	0.00759861	0.0699204	Unigene0007847(fzd1);Unigene0009332(hs6st1b);Unigene0015621(SNX12);Unigene0026095(tle4);Unigene0026266(WNT-1);Unigene0029125(pygo);Unigene0036514(pygo);Unigene0040149(RND3);Unigene0040891(rho-1);Unigene0045847(pygo);Unigene0051729(fj);Unigene0051999(FZD10);Unigene0091247(SNX11);Unigene0103866(pygo);Unigene0108850(Rho1);Unigene0108851(RHO);Unigene0122076(rho-1);Unigene0122077(rho-1);Unigene0122078…
GO:0048565	digestive tract development	0.00761575	0.0699204	Unigene0001905(Abd-B);Unigene0009101(sad);Unigene0009591(Antp);Unigene0020748(STARD13);Unigene0028596(mys);Unigene0032194(Ubx);Unigene0040495(abd-A);Unigene0040496(abd-A);Unigene0046842(Antp);Unigene0060658(LanB2);Unigene0060659(LanB2);Unigene0081391(Ubx);Unigene0103639(Antp);Unigene0104902(Antp)
GO:0055123	digestive system development	0.00761575	0.0699204	Unigene0001905(Abd-B);Unigene0009101(sad);Unigene0009591(Antp);Unigene0020748(STARD13);Unigene0028596(mys);Unigene0032194(Ubx);Unigene0040495(abd-A);Unigene0040496(abd-A);Unigene0046842(Antp);Unigene0060658(LanB2);Unigene0060659(LanB2);Unigene0081391(Ubx);Unigene0103639(Antp);Unigene0104902(Antp)
GO:0070848	response to growth factor	0.00784276	0.0712459	Unigene0000869(ACSL3);Unigene0003751(SMAD3);Unigene0011541(CalpB);Unigene0012729(SMAD6);Unigene0013174(BMPR1B);Unigene0029100(BMP4);Unigene0029502(SMAD6);Unigene0030067(LACS8);Unigene0093709(Bmp2);Unigene0093710(Bmp2);Unigene0104802(ACSL4);Unigene0116571(FBXW11);Unigene0119844(CalpA)
GO:0071363	cellular response to growth factor stimulus	0.00784276	0.0712459	Unigene0000869(ACSL3);Unigene0003751(SMAD3);Unigene0011541(CalpB);Unigene0012729(SMAD6);Unigene0013174(BMPR1B);Unigene0029100(BMP4);Unigene0029502(SMAD6);Unigene0030067(LACS8);Unigene0093709(Bmp2);Unigene0093710(Bmp2);Unigene0104802(ACSL4);Unigene0116571(FBXW11);Unigene0119844(CalpA)
GO:0004601	peroxidase activity	0.00794792	0.12366	Unigene0008178(Cat);Unigene0042578(Jafrac1);Unigene0044114(Gpx1);Unigene0060417(PRDX6);Unigene0068271(PRDX6);Unigene0071964(Jafrac1);Unigene0071965(Jafrac1);Unigene0116161(GPX4)
GO:0016684	oxidoreductase activity, acting on peroxide as acceptor	0.00794792	0.12366	Unigene0008178(Cat);Unigene0042578(Jafrac1);Unigene0044114(Gpx1);Unigene0060417(PRDX6);Unigene0068271(PRDX6);Unigene0071964(Jafrac1);Unigene0071965(Jafrac1);Unigene0116161(GPX4)
GO:0006909	phagocytosis	0.00796081	0.0712459	Unigene0013920(CPAMD8);Unigene0024897(Src42A);Unigene0042527(gcm);Unigene0046348(Scarb2);Unigene0051997(MAP2K7);Unigene0071139(Scarb2);Unigene0073369(ARX);Unigene0085541(MAP3K1);Unigene0085542(Map3k1);Unigene0107075(crq);Unigene0118327(crq);Unigene0123514(SCARB1)
GO:0009799	specification of symmetry	0.00796081	0.0712459	Unigene0028558(myo1d);Unigene0029183(Myo61F);Unigene0040149(RND3);Unigene0040891(rho-1);Unigene0090248(MYO1A);Unigene0093126(RAC1);Unigene0093127(RAC1);Unigene0108850(Rho1);Unigene0108851(RHO);Unigene0122076(rho-1);Unigene0122077(rho-1);Unigene0122078(rho-1)
GO:0009855	determination of bilateral symmetry	0.00796081	0.0712459	Unigene0028558(myo1d);Unigene0029183(Myo61F);Unigene0040149(RND3);Unigene0040891(rho-1);Unigene0090248(MYO1A);Unigene0093126(RAC1);Unigene0093127(RAC1);Unigene0108850(Rho1);Unigene0108851(RHO);Unigene0122076(rho-1);Unigene0122077(rho-1);Unigene0122078(rho-1)
GO:0048806	genitalia development	0.00796081	0.0712459	Unigene0001905(Abd-B);Unigene0009751(N);Unigene0028558(myo1d);Unigene0028596(mys);Unigene0029183(Myo61F);Unigene0035916(MSX1);Unigene0038534(MSX2);Unigene0042009(N);Unigene0051755(Sall1);Unigene0051798(PTK7);Unigene0052148(--);Unigene0090248(MYO1A)
GO:0031401	positive regulation of protein modification process	0.00817431	0.0728506	Unigene0000651(rdx);Unigene0001163(EFTUD2);Unigene0001229(TRAF4);Unigene0001457(--);Unigene0002981(ATG9A);Unigene0004240(Npy2r);Unigene0006929(KSR2);Unigene0011203(tada2b);Unigene0012795(rdx);Unigene0012796(rdx);Unigene0014292(Men1);Unigene0017354(CSNK1A1);Unigene0026281(shoc2);Unigene0036709(gsp-2);Unigene0039909(SNAI1);Unigene0051072(CNK3/IPCEF1);Unigene0051204(NPR1);Unigene0051261(ave);Unigene…
GO:0006470	protein dephosphorylation	0.0083003	0.0736651	Unigene0001230(Lar);Unigene0004113(CDC14A);Unigene0008015(alpha-Spec);Unigene0008937(memo1);Unigene0009573(Ptp99A);Unigene0010953(PTPRM);Unigene0020039(pgam-5);Unigene0021755(Patj);Unigene0028496(Actn);Unigene0036353(PTRHD1);Unigene0038449(pgam5);Unigene0045826(Mcf2l);Unigene0051101(Ptpn21);Unigene0051136(Lar);Unigene0051252(ARPP19);Unigene0056685(beta-Spec);Unigene0078301(Eya2);Unigene0078302(Ey…
GO:0000323	lytic vacuole	0.0087127	0.26719	Unigene0009723(CTSL);Unigene0009751(N);Unigene0031485(Cp1);Unigene0031647(CTSL);Unigene0039432(Cp1);Unigene0042009(N);Unigene0054967(Cp1);Unigene0072582(Cp1);Unigene0072583(Cp1);Unigene0072584(Cp1);Unigene0117339(MAP1LC3A)
GO:0007179	transforming growth factor beta receptor signaling pathway	0.00894577	0.0780922	Unigene0003751(SMAD3);Unigene0012729(SMAD6);Unigene0013174(BMPR1B);Unigene0029502(SMAD6);Unigene0116571(FBXW11)
GO:0035161	imaginal disc lineage restriction	0.00894577	0.0780922	Unigene0009703(Su(H));Unigene0009751(N);Unigene0042009(N);Unigene0048088(fng);Unigene0051715(Ihh)
GO:0071559	response to transforming growth factor beta	0.00894577	0.0780922	Unigene0003751(SMAD3);Unigene0012729(SMAD6);Unigene0013174(BMPR1B);Unigene0029502(SMAD6);Unigene0116571(FBXW11)
GO:0071560	cellular response to transforming growth factor beta stimulus	0.00894577	0.0780922	Unigene0003751(SMAD3);Unigene0012729(SMAD6);Unigene0013174(BMPR1B);Unigene0029502(SMAD6);Unigene0116571(FBXW11)
GO:0061061	muscle structure development	0.00905551	0.0787275	Unigene0000200(tpi1b);Unigene0001905(Abd-B);Unigene0002768(Syne1);Unigene0007814(caup);Unigene0008759(COL4A1);Unigene0008898(NPHS1);Unigene0010112(LanB1);Unigene0010297(IGF1R);Unigene0013174(BMPR1B);Unigene0023040(snu13);Unigene0026266(WNT-1);Unigene0026326(rst);Unigene0029009(tx);Unigene0032194(Ubx);Unigene0033921(--);Unigene0034619(Act5C);Unigene0035067(ETV6);Unigene0037031(TBX1);Unigene0039760…
GO:0034483	heparan sulfate sulfotransferase activity	0.00975639	0.143846	Unigene0000474(HS3ST6);Unigene0034066(Hs3st5);Unigene0095420(HS3ST3A1);Unigene0098942(HS3ST3A1)
GO:0034504	protein localization to nucleus	0.00991556	0.0858543	Unigene0000651(rdx);Unigene0010296(cas);Unigene0012795(rdx);Unigene0012796(rdx);Unigene0027778(Ipo7);Unigene0028109(Tnpo3);Unigene0029181(KPNB1);Unigene0030877(STIP1);Unigene0031696(RCC1);Unigene0032232(act-2);Unigene0035240(NUP50);Unigene0051715(Ihh);Unigene0063866(STIP1);Unigene0112384(rdx);Unigene0116571(FBXW11)
GO:0033365	protein localization to organelle	0.0101249	0.0873123	Unigene0000651(rdx);Unigene0001457(--);Unigene0010296(cas);Unigene0012795(rdx);Unigene0012796(rdx);Unigene0017703(--);Unigene0019800(--);Unigene0027778(Ipo7);Unigene0028109(Tnpo3);Unigene0029181(KPNB1);Unigene0030877(STIP1);Unigene0031295(--);Unigene0031696(RCC1);Unigene0032232(act-2);Unigene0032376(gl);Unigene0035240(NUP50);Unigene0039760(MEIS1);Unigene0048490(--);Unigene0048590(Parp);Unigene005…
GO:0051705	multi-organism behavior	0.0102512	0.0880447	Unigene0001433(Rap1gap);Unigene0001905(Abd-B);Unigene0002658(RAP1GAP);Unigene0005080(PSPC1);Unigene0005588(ATOH7);Unigene0006186(NR2E1);Unigene0007276(sgl);Unigene0008559(SCD);Unigene0009412(ASH1L);Unigene0009608(ABCG14);Unigene0010397(Nrg);Unigene0017354(CSNK1A1);Unigene0018806(cpeb3);Unigene0019233(TH);Unigene0024247(SCD);Unigene0027969(LMO1);Unigene0027970(LMO1);Unigene0029688(Poxn);Unigene003…
GO:0008360	regulation of cell shape	0.0104694	0.0890899	Unigene0008033(CAD);Unigene0022299(DIRAS2);Unigene0028773(--);Unigene0030877(STIP1);Unigene0040149(RND3);Unigene0040891(rho-1);Unigene0051976(--);Unigene0063866(STIP1);Unigene0108850(Rho1);Unigene0108851(RHO);Unigene0117281(RAP2A);Unigene0122076(rho-1);Unigene0122077(rho-1);Unigene0122078(rho-1)
GO:2000026	regulation of multicellular organismal development	0.0104937	0.0890899	Unigene0000808(brat);Unigene0000869(ACSL3);Unigene0001230(Lar);Unigene0001905(Abd-B);Unigene0003150(SOCS5);Unigene0003751(SMAD3);Unigene0007674(pax2a);Unigene0007675(PAX2);Unigene0009235(HES4);Unigene0009374(MYO15A);Unigene0009619(EcR);Unigene0009751(N);Unigene0009992(ft);Unigene0010109(Neo1);Unigene0010190(LanA);Unigene0010594(Bmp7);Unigene0010757(PLK2);Unigene0010881(ds);Unigene0011833(Glis3);U…
GO:0001704	formation of primary germ layer	0.0104984	0.0890899	Unigene0001457(--);Unigene0003751(SMAD3);Unigene0013174(BMPR1B);Unigene0032194(Ubx);Unigene0039711(--);Unigene0039909(SNAI1);Unigene0046423(--);Unigene0081391(Ubx)
GO:0004879	RNA polymerase II transcription factor activity, ligand-activated sequence-specific DNA binding	0.0105344	0.143846	Unigene0009619(EcR);Unigene0029371(Hr38);Unigene0033030(E75);Unigene0034469(Hr3);Unigene0064735(E75);Unigene0085031(Hr3)
GO:0008146	sulfotransferase activity	0.0105344	0.143846	Unigene0000474(HS3ST6);Unigene0011223(Chst11);Unigene0034066(Hs3st5);Unigene0081644(Chst11);Unigene0095420(HS3ST3A1);Unigene0098942(HS3ST3A1)
GO:0098531	transcription factor activity, direct ligand regulated sequence-specific DNA binding	0.0105344	0.143846	Unigene0009619(EcR);Unigene0029371(Hr38);Unigene0033030(E75);Unigene0034469(Hr3);Unigene0064735(E75);Unigene0085031(Hr3)
GO:0009064	glutamine family amino acid metabolic process	0.0105796	0.0892817	Unigene0000943(SelD);Unigene0002980(slgA);Unigene0003904(ALDH4A1);Unigene0008033(CAD);Unigene0009772(glt1);Unigene0016451(Gs2);Unigene0022299(DIRAS2);Unigene0030429(ass1);Unigene0034097(ARG1);Unigene0043161(GLUL);Unigene0043276(Gad1);Unigene0044840(PYCR3);Unigene0091589(ASL);Unigene0093749(Gs2);Unigene0098832(Hal);Unigene0098834(Hal);Unigene0102481(CDX1);Unigene0117281(RAP2A)
GO:0003008	system process	0.0106048	0.0892817	Unigene0000200(tpi1b);Unigene0001457(--);Unigene0002619(GATA5);Unigene0003150(SOCS5);Unigene0004036(ago4);Unigene0005080(PSPC1);Unigene0005588(ATOH7);Unigene0008898(NPHS1);Unigene0009453(FHOD3);Unigene0009608(ABCG14);Unigene0009619(EcR);Unigene0009703(Su(H));Unigene0009751(N);Unigene0010330(SAMD5);Unigene0010345(Mlc1);Unigene0010527(--);Unigene0015159(PLCB4);Unigene0017703(--);Unigene0018806(cpeb…
GO:0016841	ammonia-lyase activity	0.010744	0.143846	Unigene0002527(Ftcd);Unigene0098832(Hal);Unigene0098834(Hal)
GO:0034061	DNA polymerase activity	0.0108768	0.143846	Unigene0001849(pol);Unigene0007422(POL);Unigene0009872(MDN1);Unigene0012819(pol);Unigene0021241(pol);Unigene0022147(pol);Unigene0024219(pol);Unigene0024585(pol);Unigene0043736(pol);Unigene0045074(pol);Unigene0046142(pol);Unigene0051375(pol);Unigene0052150(TWNK);Unigene0066513(pol);Unigene0076945(pol);Unigene0090930(pol);Unigene0093551(pol);Unigene0123077(pol)
GO:0061041	regulation of wound healing	0.010968	0.0919761	Unigene0007753(Cad96Ca);Unigene0027993(Cad96Ca);Unigene0040149(RND3);Unigene0040891(rho-1);Unigene0041924(--);Unigene0052301(Egfr);Unigene0093126(RAC1);Unigene0093127(RAC1);Unigene0108850(Rho1);Unigene0108851(RHO);Unigene0122076(rho-1);Unigene0122077(rho-1);Unigene0122078(rho-1)
GO:0009996	negative regulation of cell fate specification	0.0113199	0.093153	Unigene0009703(Su(H));Unigene0009751(N);Unigene0026266(WNT-1);Unigene0033921(--);Unigene0035067(ETV6);Unigene0042009(N);Unigene0048368(--);Unigene0051755(Sall1);Unigene0066929(ETV6)
GO:0035112	genitalia morphogenesis	0.0113199	0.093153	Unigene0001905(Abd-B);Unigene0009751(N);Unigene0028558(myo1d);Unigene0028596(mys);Unigene0029183(Myo61F);Unigene0042009(N);Unigene0051798(PTK7);Unigene0052148(--);Unigene0090248(MYO1A)
GO:0007591	molting cycle, chitin-based cuticle	0.0113716	0.093153	Unigene0009619(EcR);Unigene0019233(TH);Unigene0028323(--);Unigene0029371(Hr38);Unigene0032972(DDC);Unigene0033030(E75);Unigene0064735(E75);Unigene0071029(Hmgcr);Unigene0092546(Ddc);Unigene0095805(ple);Unigene0120179(--);Unigene0120180(--)
GO:0007548	sex differentiation	0.0114193	0.093153	Unigene0001905(Abd-B);Unigene0003313(mafaa);Unigene0009751(N);Unigene0021793(SOX9);Unigene0028558(myo1d);Unigene0028596(mys);Unigene0029183(Myo61F);Unigene0035916(MSX1);Unigene0037049(ct);Unigene0038534(MSX2);Unigene0042009(N);Unigene0051755(Sall1);Unigene0051798(PTK7);Unigene0052148(--);Unigene0078301(Eya2);Unigene0078302(Eya2);Unigene0090248(MYO1A)
GO:0048608	reproductive structure development	0.0114193	0.093153	Unigene0001905(Abd-B);Unigene0003313(mafaa);Unigene0009751(N);Unigene0021793(SOX9);Unigene0028558(myo1d);Unigene0028596(mys);Unigene0029183(Myo61F);Unigene0035916(MSX1);Unigene0037049(ct);Unigene0038534(MSX2);Unigene0042009(N);Unigene0051755(Sall1);Unigene0051798(PTK7);Unigene0052148(--);Unigene0078301(Eya2);Unigene0078302(Eya2);Unigene0090248(MYO1A)
GO:0061458	reproductive system development	0.0114193	0.093153	Unigene0001905(Abd-B);Unigene0003313(mafaa);Unigene0009751(N);Unigene0021793(SOX9);Unigene0028558(myo1d);Unigene0028596(mys);Unigene0029183(Myo61F);Unigene0035916(MSX1);Unigene0037049(ct);Unigene0038534(MSX2);Unigene0042009(N);Unigene0051755(Sall1);Unigene0051798(PTK7);Unigene0052148(--);Unigene0078301(Eya2);Unigene0078302(Eya2);Unigene0090248(MYO1A)
GO:0006570	tyrosine metabolic process	0.0115302	0.093153	Unigene0032972(DDC);Unigene0092546(Ddc);Unigene0112266(Gstz1);Unigene0112268(Gstz1)
GO:0050764	regulation of phagocytosis	0.0115302	0.093153	Unigene0046348(Scarb2);Unigene0071139(Scarb2);Unigene0107075(crq);Unigene0118327(crq)
GO:0007484	imaginal disc-derived genitalia development	0.0116233	0.093153	Unigene0001905(Abd-B);Unigene0009751(N);Unigene0028558(myo1d);Unigene0028596(mys);Unigene0029183(Myo61F);Unigene0035916(MSX1);Unigene0038534(MSX2);Unigene0042009(N);Unigene0051798(PTK7);Unigene0052148(--);Unigene0090248(MYO1A)
GO:0010454	negative regulation of cell fate commitment	0.0116233	0.093153	Unigene0009703(Su(H));Unigene0009751(N);Unigene0026266(WNT-1);Unigene0033921(--);Unigene0035067(ETV6);Unigene0042009(N);Unigene0048368(--);Unigene0051755(Sall1);Unigene0066929(ETV6);Unigene0078301(Eya2);Unigene0078302(Eya2)
GO:0035270	endocrine system development	0.0116233	0.093153	Unigene0001457(--);Unigene0017703(--);Unigene0019800(--);Unigene0031295(--);Unigene0032376(gl);Unigene0032716(six1a);Unigene0048490(--);Unigene0050667(--);Unigene0080226(--);Unigene0108196(NR2E1);Unigene0108197(NR2E1)
GO:0032270	positive regulation of cellular protein metabolic process	0.0116769	0.093153	Unigene0000651(rdx);Unigene0001163(EFTUD2);Unigene0001229(TRAF4);Unigene0001457(--);Unigene0002981(ATG9A);Unigene0004240(Npy2r);Unigene0005325(ddx4);Unigene0005698(CPEB1);Unigene0006929(KSR2);Unigene0011203(tada2b);Unigene0012795(rdx);Unigene0012796(rdx);Unigene0014292(Men1);Unigene0017354(CSNK1A1);Unigene0026281(shoc2);Unigene0036709(gsp-2);Unigene0039909(SNAI1);Unigene0051072(CNK3/IPCEF1);Unige…
GO:0051247	positive regulation of protein metabolic process	0.0116769	0.093153	Unigene0000651(rdx);Unigene0001163(EFTUD2);Unigene0001229(TRAF4);Unigene0001457(--);Unigene0002981(ATG9A);Unigene0004240(Npy2r);Unigene0005325(ddx4);Unigene0005698(CPEB1);Unigene0006929(KSR2);Unigene0011203(tada2b);Unigene0012795(rdx);Unigene0012796(rdx);Unigene0014292(Men1);Unigene0017354(CSNK1A1);Unigene0026281(shoc2);Unigene0036709(gsp-2);Unigene0039909(SNAI1);Unigene0051072(CNK3/IPCEF1);Unige…
GO:0005578	proteinaceous extracellular matrix	0.0120857	0.30324	Unigene0010112(LanB1);Unigene0010190(LanA);Unigene0060658(LanB2);Unigene0060659(LanB2)
GO:0005604	basement membrane	0.0120857	0.30324	Unigene0010112(LanB1);Unigene0010190(LanA);Unigene0060658(LanB2);Unigene0060659(LanB2)
GO:0051239	regulation of multicellular organismal process	0.0122554	0.0936495	Unigene0000707(SIN3A);Unigene0000808(brat);Unigene0000869(ACSL3);Unigene0001230(Lar);Unigene0001905(Abd-B);Unigene0003150(SOCS5);Unigene0003751(SMAD3);Unigene0004036(ago4);Unigene0004240(Npy2r);Unigene0007674(pax2a);Unigene0007675(PAX2);Unigene0009235(HES4);Unigene0009332(hs6st1b);Unigene0009374(MYO15A);Unigene0009613(Dl);Unigene0009619(EcR);Unigene0009751(N);Unigene0009992(ft);Unigene0010109(Neo…
GO:0006534	cysteine metabolic process	0.0122668	0.0936495	Unigene0031164(Cbs);Unigene0057060(cdo1);Unigene0077258(CBS)
GO:0008069	dorsal/ventral axis specification, ovarian follicular epithelium	0.0122668	0.0936495	Unigene0048950(AKAP1);Unigene0052301(Egfr);Unigene0113404(AKAP1)
GO:0022617	extracellular matrix disassembly	0.0122668	0.0936495	Unigene0051997(MAP2K7);Unigene0092499(MMP1);Unigene0092500(MMP1)
GO:0035162	embryonic hemopoiesis	0.0122668	0.0936495	Unigene0009751(N);Unigene0042009(N);Unigene0042527(gcm)
GO:0035163	embryonic hemocyte differentiation	0.0122668	0.0936495	Unigene0009751(N);Unigene0042009(N);Unigene0042527(gcm)
GO:0043488	regulation of mRNA stability	0.0122668	0.0936495	Unigene0030938(Zfp36l1);Unigene0039835(--);Unigene0085636(Zfp36l1)
GO:0045838	positive regulation of membrane potential	0.0122668	0.0936495	Unigene0026552(HSPA9);Unigene0041072(dnaK);Unigene0105810(HSPA9)
GO:0050779	RNA destabilization	0.0122668	0.0936495	Unigene0030938(Zfp36l1);Unigene0039835(--);Unigene0085636(Zfp36l1)
GO:0061157	mRNA destabilization	0.0122668	0.0936495	Unigene0030938(Zfp36l1);Unigene0039835(--);Unigene0085636(Zfp36l1)
GO:0065001	specification of axis polarity	0.0122668	0.0936495	Unigene0000271(Helq);Unigene0007593(Tdrd9);Unigene0043631(RAD51)
GO:0072499	photoreceptor cell axon guidance	0.0122668	0.0936495	Unigene0007499(NTN1);Unigene0027021(Elp3);Unigene0035543(Elp3)
GO:0001751	compound eye photoreceptor cell differentiation	0.0125875	0.0957552	Unigene0000485(--);Unigene0001230(Lar);Unigene0001457(--);Unigene0003150(SOCS5);Unigene0005588(ATOH7);Unigene0007847(fzd1);Unigene0009613(Dl);Unigene0009751(N);Unigene0010946(svp);Unigene0011918(Dock3);Unigene0016042(siah1);Unigene0017703(--);Unigene0019800(--);Unigene0022442(--);Unigene0026191(al);Unigene0027778(Ipo7);Unigene0028315(--);Unigene0030010(JUND);Unigene0030614(sens);Unigene0031295(--…
GO:1901615	organic hydroxy compound metabolic process	0.0128383	0.0973154	Unigene0001457(--);Unigene0007087(Slc6a9);Unigene0008313(efnb2a);Unigene0009101(sad);Unigene0009613(Dl);Unigene0010397(Nrg);Unigene0016570(Psat1);Unigene0017703(--);Unigene0019233(TH);Unigene0019800(--);Unigene0029514(trh);Unigene0031295(--);Unigene0032376(gl);Unigene0032972(DDC);Unigene0035564(Manf);Unigene0037693(MIOX);Unigene0040149(RND3);Unigene0040891(rho-1);Unigene0042583(Skeletor);Unigene0…
GO:0008081	phosphoric diester hydrolase activity	0.0128583	0.165903	Unigene0015159(PLCB4);Unigene0032012(Nop60B);Unigene0051435(Pde1c);Unigene0057009(GDE1);Unigene0072152(GDE1);Unigene0076144(Pde8b);Unigene0076145(Pde8b);Unigene0116139(Pde1c)
GO:0007445	determination of imaginal disc primordium	0.0131759	0.0982405	Unigene0001905(Abd-B);Unigene0026266(WNT-1);Unigene0029760(Sim1);Unigene0040495(abd-A);Unigene0040496(abd-A);Unigene0052301(Egfr)
GO:0035220	wing disc development	0.0131759	0.0982405	Unigene0029125(pygo);Unigene0029247(pax6);Unigene0036514(pygo);Unigene0045847(pygo);Unigene0052301(Egfr);Unigene0103866(pygo)
GO:0042743	hydrogen peroxide metabolic process	0.0131759	0.0982405	Unigene0008178(Cat);Unigene0042578(Jafrac1);Unigene0060417(PRDX6);Unigene0068271(PRDX6);Unigene0071964(Jafrac1);Unigene0071965(Jafrac1)
GO:0001934	positive regulation of protein phosphorylation	0.0131831	0.0982405	Unigene0000651(rdx);Unigene0001163(EFTUD2);Unigene0001229(TRAF4);Unigene0002981(ATG9A);Unigene0004240(Npy2r);Unigene0006929(KSR2);Unigene0012795(rdx);Unigene0012796(rdx);Unigene0014292(Men1);Unigene0017354(CSNK1A1);Unigene0026281(shoc2);Unigene0036709(gsp-2);Unigene0051072(CNK3/IPCEF1);Unigene0051204(NPR1);Unigene0051261(ave);Unigene0051504(ATOH1);Unigene0051997(MAP2K7);Unigene0054909(CSNK1A1);Un…
GO:0017038	protein import	0.013191	0.0982405	Unigene0000651(rdx);Unigene0010296(cas);Unigene0012795(rdx);Unigene0012796(rdx);Unigene0027778(Ipo7);Unigene0028109(Tnpo3);Unigene0029181(KPNB1);Unigene0030877(STIP1);Unigene0031696(RCC1);Unigene0032232(act-2);Unigene0035240(NUP50);Unigene0051715(Ihh);Unigene0063866(STIP1);Unigene0112384(rdx);Unigene0116571(FBXW11)
GO:0097485	neuron projection guidance	0.0133874	0.099356	Unigene0000186(vvl);Unigene0000808(brat);Unigene0000869(ACSL3);Unigene0001230(Lar);Unigene0001898(ISL1);Unigene0004277(LDB2);Unigene0007432(DACH1);Unigene0007499(NTN1);Unigene0007688(TLL1);Unigene0007814(caup);Unigene0008015(alpha-Spec);Unigene0008313(efnb2a);Unigene0008554(--);Unigene0008629(SEMA5A);Unigene0008649(Plxna4);Unigene0009101(sad);Unigene0009374(MYO15A);Unigene0009573(Ptp99A);Unigene0…
GO:0035265	organ growth	0.0135292	0.0997135	Unigene0009332(hs6st1b);Unigene0009374(MYO15A);Unigene0009751(N);Unigene0009992(ft);Unigene0010297(IGF1R);Unigene0010594(Bmp7);Unigene0010881(ds);Unigene0013174(BMPR1B);Unigene0014387(Dgcr8);Unigene0026266(WNT-1);Unigene0029100(BMP4);Unigene0032194(Ubx);Unigene0042009(N);Unigene0051715(Ihh);Unigene0051729(fj);Unigene0081391(Ubx);Unigene0093709(Bmp2);Unigene0093710(Bmp2)
GO:0042386	hemocyte differentiation	0.0135292	0.0997135	Unigene0009613(Dl);Unigene0009703(Su(H));Unigene0009751(N);Unigene0026266(WNT-1);Unigene0029100(BMP4);Unigene0030877(STIP1);Unigene0031052(SENP1);Unigene0042009(N);Unigene0042527(gcm);Unigene0052277(Ser);Unigene0063866(STIP1);Unigene0091930(zfh1);Unigene0093126(RAC1);Unigene0093127(RAC1);Unigene0093709(Bmp2);Unigene0093710(Bmp2);Unigene0118105(kn);Unigene0122078(rho-1)
GO:0046532	regulation of photoreceptor cell differentiation	0.0140947	0.103523	Unigene0003150(SOCS5);Unigene0007674(pax2a);Unigene0007675(PAX2);Unigene0009751(N);Unigene0016042(siah1);Unigene0033921(--);Unigene0035067(ETV6);Unigene0042009(N);Unigene0048368(--);Unigene0051321(pros);Unigene0051733(Ahr);Unigene0066929(ETV6);Unigene0074947(siah1);Unigene0096680(tgo)
GO:0098742	cell-cell adhesion via plasma-membrane adhesion molecules	0.0146969	0.107571	Unigene0007753(Cad96Ca);Unigene0007847(fzd1);Unigene0008178(Cat);Unigene0008898(NPHS1);Unigene0009751(N);Unigene0009992(ft);Unigene0010282(Cad87A);Unigene0010881(ds);Unigene0026326(rst);Unigene0027993(Cad96Ca);Unigene0028596(mys);Unigene0042009(N);Unigene0046303(CELSR2);Unigene0051708(Fas1);Unigene0051999(FZD10);Unigene0070633(Cad87A);Unigene0073341(CELSR2)
GO:0048477	oogenesis	0.0147468	0.107571	Unigene0001677(R3HDM2);Unigene0002768(Syne1);Unigene0003150(SOCS5);Unigene0003313(mafaa);Unigene0003648(--);Unigene0004036(ago4);Unigene0005325(ddx4);Unigene0005698(CPEB1);Unigene0007593(Tdrd9);Unigene0007847(fzd1);Unigene0008015(alpha-Spec);Unigene0008536(DAG1);Unigene0009613(Dl);Unigene0009619(EcR);Unigene0009751(N);Unigene0010594(Bmp7);Unigene0011541(CalpB);Unigene0011888(shd);Unigene0013174(B…
GO:0007178	transmembrane receptor protein serine/threonine kinase signaling pathway	0.0148271	0.107784	Unigene0000869(ACSL3);Unigene0002619(GATA5);Unigene0003751(SMAD3);Unigene0009332(hs6st1b);Unigene0010280(--);Unigene0010594(Bmp7);Unigene0011541(CalpB);Unigene0012729(SMAD6);Unigene0013174(BMPR1B);Unigene0024402(Bmpr2);Unigene0029100(BMP4);Unigene0029502(SMAD6);Unigene0030067(LACS8);Unigene0039711(--);Unigene0041084(tsg);Unigene0041460(ttv);Unigene0064892(nwk);Unigene0064893(nwk);Unigene0093709(B…
GO:0042060	wound healing	0.0149784	0.107784	Unigene0007753(Cad96Ca);Unigene0027993(Cad96Ca);Unigene0040149(RND3);Unigene0040891(rho-1);Unigene0041924(--);Unigene0052301(Egfr);Unigene0093126(RAC1);Unigene0093127(RAC1);Unigene0108850(Rho1);Unigene0108851(RHO);Unigene0122076(rho-1);Unigene0122077(rho-1);Unigene0122078(rho-1)
GO:0042063	gliogenesis	0.0149784	0.107784	Unigene0000226(cdt1);Unigene0010296(cas);Unigene0010397(Nrg);Unigene0010946(svp);Unigene0026863(--);Unigene0035916(MSX1);Unigene0038534(MSX2);Unigene0042527(gcm);Unigene0047683(SLC6A5);Unigene0051215(nrv2);Unigene0051755(Sall1);Unigene0073369(ARX);Unigene0081707(SLC6A6)
GO:1903034	regulation of response to wounding	0.0149784	0.107784	Unigene0007753(Cad96Ca);Unigene0027993(Cad96Ca);Unigene0040149(RND3);Unigene0040891(rho-1);Unigene0041924(--);Unigene0052301(Egfr);Unigene0093126(RAC1);Unigene0093127(RAC1);Unigene0108850(Rho1);Unigene0108851(RHO);Unigene0122076(rho-1);Unigene0122077(rho-1);Unigene0122078(rho-1)
GO:0023056	positive regulation of signaling	0.0154582	0.11049	Unigene0000485(--);Unigene0000651(rdx);Unigene0001163(EFTUD2);Unigene0001229(TRAF4);Unigene0002981(ATG9A);Unigene0003387(trbd);Unigene0004240(Npy2r);Unigene0006929(KSR2);Unigene0008015(alpha-Spec);Unigene0012795(rdx);Unigene0012796(rdx);Unigene0014292(Men1);Unigene0015621(SNX12);Unigene0026281(shoc2);Unigene0029125(pygo);Unigene0036514(pygo);Unigene0036709(gsp-2);Unigene0045847(pygo);Unigene00510…
GO:1901605	alpha-amino acid metabolic process	0.0154582	0.11049	Unigene0000943(SelD);Unigene0002448(Gldc);Unigene0002980(slgA);Unigene0003904(ALDH4A1);Unigene0008033(CAD);Unigene0009772(glt1);Unigene0016451(Gs2);Unigene0016570(Psat1);Unigene0022299(DIRAS2);Unigene0030429(ass1);Unigene0031164(Cbs);Unigene0032972(DDC);Unigene0033396(Aspg);Unigene0034097(ARG1);Unigene0038594(--);Unigene0042828(hgo);Unigene0043161(GLUL);Unigene0043276(Gad1);Unigene0044405(Hn);Uni…
GO:0008374	O-acyltransferase activity	0.0159797	0.201268	Unigene0026649(TAZ);Unigene0055707(DGAT1);Unigene0097772(TAZ);Unigene0105590(GNPAT);Unigene0114189(GNPAT)
GO:1902533	positive regulation of intracellular signal transduction	0.0161349	0.114941	Unigene0000651(rdx);Unigene0001163(EFTUD2);Unigene0001229(TRAF4);Unigene0002981(ATG9A);Unigene0004240(Npy2r);Unigene0006929(KSR2);Unigene0012795(rdx);Unigene0012796(rdx);Unigene0014292(Men1);Unigene0026281(shoc2);Unigene0036709(gsp-2);Unigene0051072(CNK3/IPCEF1);Unigene0051261(ave);Unigene0051997(MAP2K7);Unigene0071029(Hmgcr);Unigene0082271(mago);Unigene0085541(MAP3K1);Unigene0085542(Map3k1);Unig…
GO:0030865	cortical cytoskeleton organization	0.0165091	0.117215	Unigene0020748(STARD13);Unigene0027021(Elp3);Unigene0035543(Elp3);Unigene0040149(RND3);Unigene0040891(rho-1);Unigene0043114(ERC2);Unigene0108850(Rho1);Unigene0108851(RHO);Unigene0122076(rho-1);Unigene0122077(rho-1);Unigene0122078(rho-1)
GO:0007483	genital disc morphogenesis	0.016809	0.117773	Unigene0009751(N);Unigene0028558(myo1d);Unigene0028596(mys);Unigene0029183(Myo61F);Unigene0042009(N);Unigene0051798(PTK7);Unigene0052148(--);Unigene0090248(MYO1A)
GO:0035090	maintenance of apical/basal cell polarity	0.016809	0.117773	Unigene0040149(RND3);Unigene0040891(rho-1);Unigene0101646(--);Unigene0108850(Rho1);Unigene0108851(RHO);Unigene0122076(rho-1);Unigene0122077(rho-1);Unigene0122078(rho-1)
GO:0035126	post-embryonic genitalia morphogenesis	0.016809	0.117773	Unigene0009751(N);Unigene0028558(myo1d);Unigene0028596(mys);Unigene0029183(Myo61F);Unigene0042009(N);Unigene0051798(PTK7);Unigene0052148(--);Unigene0090248(MYO1A)
GO:0048805	imaginal disc-derived genitalia morphogenesis	0.016809	0.117773	Unigene0009751(N);Unigene0028558(myo1d);Unigene0028596(mys);Unigene0029183(Myo61F);Unigene0042009(N);Unigene0051798(PTK7);Unigene0052148(--);Unigene0090248(MYO1A)
GO:0045595	regulation of cell differentiation	0.0172155	0.120226	Unigene0000186(vvl);Unigene0000370(meis3-a);Unigene0000474(HS3ST6);Unigene0000808(brat);Unigene0001230(Lar);Unigene0001905(Abd-B);Unigene0003150(SOCS5);Unigene0006805(RAB35);Unigene0007674(pax2a);Unigene0007675(PAX2);Unigene0009235(HES4);Unigene0009453(FHOD3);Unigene0009613(Dl);Unigene0009619(EcR);Unigene0009703(Su(H));Unigene0009751(N);Unigene0010109(Neo1);Unigene0010757(PLK2);Unigene0011833(Gli…
GO:0036314	response to sterol	0.0186139	0.129567	Unigene0003901(an3);Unigene0009619(EcR);Unigene0023575(PHC3);Unigene0027048(zip);Unigene0032862(--);Unigene0033030(E75);Unigene0039350(KDM6A);Unigene0046336(Prdm1);Unigene0052914(PHC1);Unigene0064735(E75);Unigene0079410(zip);Unigene0089748(NR5A2);Unigene0098594(PHC3);Unigene0121379(Med27)
GO:0071310	cellular response to organic substance	0.0187997	0.130435	Unigene0000869(ACSL3);Unigene0002981(ATG9A);Unigene0003751(SMAD3);Unigene0004036(ago4);Unigene0006186(NR2E1);Unigene0006402(ESRRB);Unigene0009619(EcR);Unigene0010946(svp);Unigene0011541(CalpB);Unigene0012729(SMAD6);Unigene0013174(BMPR1B);Unigene0016774(dicer1);Unigene0029100(BMP4);Unigene0029371(Hr38);Unigene0029502(SMAD6);Unigene0030067(LACS8);Unigene0032776(AGO2);Unigene0033030(E75);Unigene0034…
GO:0001104	RNA polymerase II transcription cofactor activity	0.0188834	0.23231	Unigene0001457(--);Unigene0003751(SMAD3);Unigene0026095(tle4);Unigene0029125(pygo);Unigene0036514(pygo);Unigene0039909(SNAI1);Unigene0045847(pygo);Unigene0051665(--);Unigene0103866(pygo)
GO:0048609	multicellular organismal reproductive process	0.0189226	0.130861	Unigene0000271(Helq);Unigene0001230(Lar);Unigene0001677(R3HDM2);Unigene0001744(RNaseZ);Unigene0001905(Abd-B);Unigene0002403(Eip74EF);Unigene0002768(Syne1);Unigene0003150(SOCS5);Unigene0003313(mafaa);Unigene0003648(--);Unigene0003901(an3);Unigene0004036(ago4);Unigene0005080(PSPC1);Unigene0005195(TMEM64);Unigene0005325(ddx4);Unigene0005588(ATOH7);Unigene0005698(CPEB1);Unigene0006186(NR2E1);Unigene0…
GO:0035213	clypeo-labral disc development	0.0193397	0.132882	Unigene0009100(Dll);Unigene0014292(Men1);Unigene0017315(hoxa3a);Unigene0021724(hoxa3a);Unigene0026266(WNT-1)
GO:0045466	R7 cell differentiation	0.0193397	0.132882	Unigene0003150(SOCS5);Unigene0033921(--);Unigene0035067(ETV6);Unigene0048368(--);Unigene0066929(ETV6)
GO:0009792	embryo development ending in birth or egg hatching	0.0197364	0.135172	Unigene0001230(Lar);Unigene0001898(ISL1);Unigene0007814(caup);Unigene0008629(SEMA5A);Unigene0009101(sad);Unigene0009412(ASH1L);Unigene0009619(EcR);Unigene0010297(IGF1R);Unigene0010758(CDK16);Unigene0010946(svp);Unigene0011888(shd);Unigene0013920(CPAMD8);Unigene0015122(APC);Unigene0020748(STARD13);Unigene0027048(zip);Unigene0040149(RND3);Unigene0040756(ENAH);Unigene0040891(rho-1);Unigene0051136(La…
GO:0015036	disulfide oxidoreductase activity	0.0198327	0.233145	Unigene0023056(--);Unigene0025926(Txnrd2);Unigene0040231(GSTO1);Unigene0052641(Txnrd1);Unigene0066205(Sh3beta);Unigene0073388(PTGES2);Unigene0073389(PTGES2)
GO:0016854	racemase and epimerase activity	0.0198327	0.233145	Unigene0004998(Gale);Unigene0014046(GLCE);Unigene0027677(Grpel1);Unigene0078866(--);Unigene0078867(--);Unigene0118582(--);Unigene0125277(GALE)
GO:0009628	response to abiotic stimulus	0.0200912	0.137161	Unigene0001457(--);Unigene0002980(slgA);Unigene0005080(PSPC1);Unigene0009608(ABCG14);Unigene0010946(svp);Unigene0013795(inx2);Unigene0014292(Men1);Unigene0015159(PLCB4);Unigene0017703(--);Unigene0019233(TH);Unigene0019800(--);Unigene0020186(--);Unigene0021904(Inx2);Unigene0025935(GLRA3);Unigene0026361(Pka-C3);Unigene0026498(trpa-1);Unigene0027584(SEMA-2A);Unigene0027936(acj6);Unigene0028289(TRPC5…
GO:0016298	lipase activity	0.0208767	0.240082	Unigene0000838(RRAD);Unigene0006805(RAB35);Unigene0010526(PLD1);Unigene0011051(RAB23);Unigene0013993(Mgll);Unigene0015159(PLCB4);Unigene0020275(--);Unigene0020460(Dagla);Unigene0022299(DIRAS2);Unigene0024049(RAB40C);Unigene0025337(Dagla);Unigene0026630(Rasd2);Unigene0029021(Rasd2);Unigene0029257(atgl-1);Unigene0034206(RAB33B);Unigene0036169(RAB23);Unigene0040813(rergl);Unigene0050565(SPH);Unigene…
GO:0007267	cell-cell signaling	0.0213606	0.145361	Unigene0000651(rdx);Unigene0000869(ACSL3);Unigene0001213(MIB2);Unigene0001744(RNaseZ);Unigene0001812(SYT4);Unigene0002752(asah2);Unigene0005153(SYT10);Unigene0006212(dpn);Unigene0006805(RAB35);Unigene0008015(alpha-Spec);Unigene0008178(Cat);Unigene0008472(npas4a);Unigene0009613(Dl);Unigene0009703(Su(H));Unigene0009751(N);Unigene0010946(svp);Unigene0011035(--);Unigene0011266(Plscr1);Unigene0012795(…
GO:0034329	cell junction assembly	0.0217181	0.146532	Unigene0000184(Mpp6);Unigene0007837(--);Unigene0008033(CAD);Unigene0008898(NPHS1);Unigene0010397(Nrg);Unigene0013795(inx2);Unigene0013920(CPAMD8);Unigene0021904(Inx2);Unigene0022299(DIRAS2);Unigene0025935(GLRA3);Unigene0026239(--);Unigene0026326(rst);Unigene0037702(--);Unigene0043758(inx2);Unigene0044224(SPTBN5);Unigene0045557(inx2);Unigene0051215(nrv2);Unigene0051777(Tf);Unigene0071092(dlg1);Uni…
GO:0043410	positive regulation of MAPK cascade	0.0217277	0.146532	Unigene0000651(rdx);Unigene0001163(EFTUD2);Unigene0001229(TRAF4);Unigene0002981(ATG9A);Unigene0004240(Npy2r);Unigene0006929(KSR2);Unigene0012795(rdx);Unigene0012796(rdx);Unigene0014292(Men1);Unigene0026281(shoc2);Unigene0036709(gsp-2);Unigene0051072(CNK3/IPCEF1);Unigene0051261(ave);Unigene0051997(MAP2K7);Unigene0071029(Hmgcr);Unigene0082271(mago);Unigene0085541(MAP3K1);Unigene0085542(Map3k1);Unig…
GO:0007618	mating	0.021739	0.146532	Unigene0001905(Abd-B);Unigene0005080(PSPC1);Unigene0005588(ATOH7);Unigene0006186(NR2E1);Unigene0008559(SCD);Unigene0009608(ABCG14);Unigene0010397(Nrg);Unigene0018806(cpeb3);Unigene0019233(TH);Unigene0024247(SCD);Unigene0029688(Poxn);Unigene0030213(rpsL);Unigene0031197(--);Unigene0032972(DDC);Unigene0041906(MLLT10);Unigene0045497(DBH);Unigene0046347(5-HT1B);Unigene0051321(pros);Unigene0051504(ATOH…
GO:0072594	establishment of protein localization to organelle	0.0221938	0.149125	Unigene0000651(rdx);Unigene0010296(cas);Unigene0012795(rdx);Unigene0012796(rdx);Unigene0027778(Ipo7);Unigene0028109(Tnpo3);Unigene0029181(KPNB1);Unigene0030877(STIP1);Unigene0031696(RCC1);Unigene0032232(act-2);Unigene0035240(NUP50);Unigene0051715(Ihh);Unigene0063866(STIP1);Unigene0112384(rdx);Unigene0116571(FBXW11)
GO:0009648	photoperiodism	0.0227779	0.151987	Unigene0001457(--);Unigene0015159(PLCB4);Unigene0017703(--);Unigene0019800(--);Unigene0031295(--);Unigene0032376(gl);Unigene0048490(--);Unigene0050667(--);Unigene0073886(per);Unigene0073887(per);Unigene0080226(--)
GO:0007611	learning or memory	0.0228338	0.151987	Unigene0003150(SOCS5);Unigene0004036(ago4);Unigene0009608(ABCG14);Unigene0009619(EcR);Unigene0009703(Su(H));Unigene0009751(N);Unigene0018806(cpeb3);Unigene0026266(WNT-1);Unigene0026361(Pka-C3);Unigene0030877(STIP1);Unigene0032646(llph);Unigene0032776(AGO2);Unigene0032972(DDC);Unigene0036055(AGO7);Unigene0036709(gsp-2);Unigene0036908(DPYSL2);Unigene0039551(Prkar1b);Unigene0040716(Pka-C1);Unigene00…
GO:0050890	cognition	0.0228338	0.151987	Unigene0003150(SOCS5);Unigene0004036(ago4);Unigene0009608(ABCG14);Unigene0009619(EcR);Unigene0009703(Su(H));Unigene0009751(N);Unigene0018806(cpeb3);Unigene0026266(WNT-1);Unigene0026361(Pka-C3);Unigene0030877(STIP1);Unigene0032646(llph);Unigene0032776(AGO2);Unigene0032972(DDC);Unigene0036055(AGO7);Unigene0036709(gsp-2);Unigene0036908(DPYSL2);Unigene0039551(Prkar1b);Unigene0040716(Pka-C1);Unigene00…
GO:0010821	regulation of mitochondrion organization	0.0233897	0.154241	Unigene0020039(pgam-5);Unigene0038449(pgam5);Unigene0053235(Prkn);Unigene0053236(Prkn);Unigene0081220(pgam-5);Unigene0117690(FIS1)
GO:0035216	haltere disc development	0.0233897	0.154241	Unigene0003150(SOCS5);Unigene0032194(Ubx);Unigene0041906(MLLT10);Unigene0052301(Egfr);Unigene0080189(MLLT10);Unigene0081391(Ubx)
GO:0035567	non-canonical Wnt signaling pathway	0.0233897	0.154241	Unigene0026266(WNT-1);Unigene0029125(pygo);Unigene0036514(pygo);Unigene0045847(pygo);Unigene0051729(fj);Unigene0103866(pygo)
GO:0061564	axon development	0.0236427	0.155429	Unigene0000186(vvl);Unigene0001230(Lar);Unigene0001898(ISL1);Unigene0007499(NTN1);Unigene0007688(TLL1);Unigene0007814(caup);Unigene0008015(alpha-Spec);Unigene0008554(--);Unigene0008629(SEMA5A);Unigene0008649(Plxna4);Unigene0009101(sad);Unigene0009573(Ptp99A);Unigene0009751(N);Unigene0009847(PlexB);Unigene0010109(Neo1);Unigene0010397(Nrg);Unigene0010674(Trim9);Unigene0010978(PlexB);Unigene0016992(…
GO:0007619	courtship behavior	0.0239447	0.156448	Unigene0005080(PSPC1);Unigene0005588(ATOH7);Unigene0006186(NR2E1);Unigene0009608(ABCG14);Unigene0010397(Nrg);Unigene0018806(cpeb3);Unigene0019233(TH);Unigene0029688(Poxn);Unigene0030213(rpsL);Unigene0041906(MLLT10);Unigene0045497(DBH);Unigene0046347(5-HT1B);Unigene0051321(pros);Unigene0051504(ATOH1);Unigene0051733(Ahr);Unigene0071092(dlg1);Unigene0073886(per);Unigene0073887(per);Unigene0075160(tk…
GO:0097305	response to alcohol	0.0239447	0.156448	Unigene0003901(an3);Unigene0009619(EcR);Unigene0023575(PHC3);Unigene0027048(zip);Unigene0032862(--);Unigene0033030(E75);Unigene0039350(KDM6A);Unigene0039551(Prkar1b);Unigene0042756(ALDH1A1);Unigene0043941(ALDH2);Unigene0046336(Prdm1);Unigene0052914(PHC1);Unigene0054801(Prkar1a);Unigene0064735(E75);Unigene0065052(aldh1l1);Unigene0079410(zip);Unigene0084808(ALDH8A1);Unigene0089748(NR5A2);Unigene009…
GO:0009881	photoreceptor activity	0.0241537	0.264294	Unigene0004715(DDX17);Unigene0050540(Ddx17);Unigene0050541(DDX17);Unigene0075778(DDX17)
GO:0019104	DNA N-glycosylase activity	0.0241537	0.264294	Unigene0046977(Ung);Unigene0070103(rps3);Unigene0070104(rps3);Unigene0072586(Ung)
GO:0046983	protein dimerization activity	0.0244809	0.264294	Unigene0000485(--);Unigene0000651(rdx);Unigene0000707(SIN3A);Unigene0002619(GATA5);Unigene0003313(mafaa);Unigene0003648(--);Unigene0004573(ascl1b);Unigene0005153(SYT10);Unigene0005588(ATOH7);Unigene0006553(His3.3A);Unigene0006577(HLF);Unigene0007814(caup);Unigene0008472(npas4a);Unigene0009619(EcR);Unigene0010282(Cad87A);Unigene0010946(svp);Unigene0011833(Glis3);Unigene0012795(rdx);Unigene0012796(…
GO:0070887	cellular response to chemical stimulus	0.0247614	0.16129	Unigene0000869(ACSL3);Unigene0002981(ATG9A);Unigene0003751(SMAD3);Unigene0004036(ago4);Unigene0006186(NR2E1);Unigene0006402(ESRRB);Unigene0009619(EcR);Unigene0010946(svp);Unigene0011541(CalpB);Unigene0012729(SMAD6);Unigene0013174(BMPR1B);Unigene0016774(dicer1);Unigene0029100(BMP4);Unigene0029371(Hr38);Unigene0029502(SMAD6);Unigene0030067(LACS8);Unigene0032776(AGO2);Unigene0033030(E75);Unigene0034…
GO:0048634	regulation of muscle organ development	0.0251099	0.163061	Unigene0001905(Abd-B);Unigene0013174(BMPR1B);Unigene0026326(rst);Unigene0032194(Ubx);Unigene0040495(abd-A);Unigene0040496(abd-A);Unigene0081391(Ubx)
GO:0009072	aromatic amino acid family metabolic process	0.0254445	0.164732	Unigene0032972(DDC);Unigene0038594(--);Unigene0042828(hgo);Unigene0044405(Hn);Unigene0046417(TPH1);Unigene0092546(Ddc);Unigene0112266(Gstz1);Unigene0112268(Gstz1)
GO:0006582	melanin metabolic process	0.0260801	0.168335	Unigene0001457(--);Unigene0008313(efnb2a);Unigene0009613(Dl);Unigene0010397(Nrg);Unigene0017703(--);Unigene0019800(--);Unigene0031295(--);Unigene0032376(gl);Unigene0040149(RND3);Unigene0040891(rho-1);Unigene0048490(--);Unigene0050667(--);Unigene0051997(MAP2K7);Unigene0080226(--);Unigene0091959(cdk5);Unigene0093126(RAC1);Unigene0093127(RAC1);Unigene0108850(Rho1);Unigene0108851(RHO);Unigene0122076(…
GO:0030859	polarized epithelial cell differentiation	0.0262213	0.168736	Unigene0001457(--);Unigene0007847(fzd1);Unigene0009992(ft);Unigene0010881(ds);Unigene0017703(--);Unigene0019800(--);Unigene0031295(--);Unigene0032376(gl);Unigene0048490(--);Unigene0050667(--);Unigene0051729(fj);Unigene0051999(FZD10);Unigene0080226(--)
GO:0016209	antioxidant activity	0.0267505	0.281197	Unigene0008178(Cat);Unigene0025926(Txnrd2);Unigene0034945(CG6762);Unigene0042578(Jafrac1);Unigene0044114(Gpx1);Unigene0051315(--);Unigene0052641(Txnrd1);Unigene0060417(PRDX6);Unigene0068271(PRDX6);Unigene0071964(Jafrac1);Unigene0071965(Jafrac1);Unigene0116161(GPX4)
GO:0005938	cell cortex	0.0269136	0.530583	Unigene0000808(brat);Unigene0001213(MIB2);Unigene0001229(TRAF4);Unigene0003233(rab11fip4a);Unigene0026863(--);Unigene0027048(zip);Unigene0040149(RND3);Unigene0040891(rho-1);Unigene0043114(ERC2);Unigene0051321(pros);Unigene0071092(dlg1);Unigene0079247(Ppp1r9a);Unigene0079410(zip);Unigene0100536(Ppp1r9a);Unigene0108850(Rho1);Unigene0108851(RHO);Unigene0122076(rho-1);Unigene0122077(rho-1);Unigene012…
GO:0044448	cell cortex part	0.0269136	0.530583	Unigene0000808(brat);Unigene0001213(MIB2);Unigene0001229(TRAF4);Unigene0003233(rab11fip4a);Unigene0026863(--);Unigene0027048(zip);Unigene0040149(RND3);Unigene0040891(rho-1);Unigene0043114(ERC2);Unigene0051321(pros);Unigene0071092(dlg1);Unigene0079247(Ppp1r9a);Unigene0079410(zip);Unigene0100536(Ppp1r9a);Unigene0108850(Rho1);Unigene0108851(RHO);Unigene0122076(rho-1);Unigene0122077(rho-1);Unigene012…
GO:0099568	cytoplasmic region	0.0269136	0.530583	Unigene0000808(brat);Unigene0001213(MIB2);Unigene0001229(TRAF4);Unigene0003233(rab11fip4a);Unigene0026863(--);Unigene0027048(zip);Unigene0040149(RND3);Unigene0040891(rho-1);Unigene0043114(ERC2);Unigene0051321(pros);Unigene0071092(dlg1);Unigene0079247(Ppp1r9a);Unigene0079410(zip);Unigene0100536(Ppp1r9a);Unigene0108850(Rho1);Unigene0108851(RHO);Unigene0122076(rho-1);Unigene0122077(rho-1);Unigene012…
GO:0050954	sensory perception of mechanical stimulus	0.0272418	0.174774	Unigene0001457(--);Unigene0005588(ATOH7);Unigene0010527(--);Unigene0017703(--);Unigene0019800(--);Unigene0028289(TRPC5);Unigene0030213(rpsL);Unigene0031295(--);Unigene0032376(gl);Unigene0037049(ct);Unigene0048490(--);Unigene0050667(--);Unigene0051215(nrv2);Unigene0051504(ATOH1);Unigene0051755(Sall1);Unigene0075160(tko);Unigene0080226(--);Unigene0089861(Nmdar1);Unigene0089862(Nmdar1);Unigene009312…
GO:0009967	positive regulation of signal transduction	0.0276428	0.176814	Unigene0000485(--);Unigene0000651(rdx);Unigene0001163(EFTUD2);Unigene0001229(TRAF4);Unigene0002981(ATG9A);Unigene0003387(trbd);Unigene0004240(Npy2r);Unigene0006929(KSR2);Unigene0012795(rdx);Unigene0012796(rdx);Unigene0014292(Men1);Unigene0015621(SNX12);Unigene0026281(shoc2);Unigene0029125(pygo);Unigene0036514(pygo);Unigene0036709(gsp-2);Unigene0045847(pygo);Unigene0051072(CNK3/IPCEF1);Unigene0051…
GO:0007281	germ cell development	0.027898	0.177912	Unigene0000271(Helq);Unigene0001230(Lar);Unigene0001677(R3HDM2);Unigene0001744(RNaseZ);Unigene0002403(Eip74EF);Unigene0002768(Syne1);Unigene0003150(SOCS5);Unigene0003313(mafaa);Unigene0003648(--);Unigene0003901(an3);Unigene0004036(ago4);Unigene0005325(ddx4);Unigene0005698(CPEB1);Unigene0007593(Tdrd9);Unigene0007847(fzd1);Unigene0008015(alpha-Spec);Unigene0008474(bicc1-b);Unigene0008536(DAG1);Unig…
GO:0019748	secondary metabolic process	0.0281288	0.178849	Unigene0001457(--);Unigene0008313(efnb2a);Unigene0009613(Dl);Unigene0010397(Nrg);Unigene0017703(--);Unigene0019800(--);Unigene0031295(--);Unigene0032376(gl);Unigene0040149(RND3);Unigene0040711(ovo);Unigene0040891(rho-1);Unigene0048490(--);Unigene0050667(--);Unigene0051997(MAP2K7);Unigene0080226(--);Unigene0091959(cdk5);Unigene0093126(RAC1);Unigene0093127(RAC1);Unigene0108850(Rho1);Unigene0108851(…
GO:0008037	cell recognition	0.0282849	0.179306	Unigene0005588(ATOH7);Unigene0007499(NTN1);Unigene0007688(TLL1);Unigene0008015(alpha-Spec);Unigene0008385(pk);Unigene0008649(Plxna4);Unigene0009573(Ptp99A);Unigene0009847(PlexB);Unigene0010109(Neo1);Unigene0010674(Trim9);Unigene0011926(ROBO2);Unigene0011927(ROBO2);Unigene0017087(sli);Unigene0027767(if);Unigene0027936(acj6);Unigene0028477(vangl2);Unigene0028758(Hmcn2);Unigene0040149(RND3);Unigene0…
GO:0016072	rRNA metabolic process	0.0283906	0.179442	Unigene0014527(dbe);Unigene0016781(--);Unigene0019688(Fbll1);Unigene0032012(Nop60B);Unigene0044736(Pes1);Unigene0062819(fbl);Unigene0070170(rrp36);Unigene0070171(rrp36);Unigene0070355(Dimt1);Unigene0070356(Dimt1);Unigene0092673(NOP2);Unigene0092674(NOP2)
GO:0006605	protein targeting	0.0287987	0.181483	Unigene0000651(rdx);Unigene0010296(cas);Unigene0012795(rdx);Unigene0012796(rdx);Unigene0027778(Ipo7);Unigene0028109(Tnpo3);Unigene0029181(KPNB1);Unigene0030877(STIP1);Unigene0031198(Tim9a);Unigene0031696(RCC1);Unigene0032232(act-2);Unigene0035240(NUP50);Unigene0036684(Tim8);Unigene0038561(groL);Unigene0039819(Tom40);Unigene0042643(SSR3);Unigene0051715(Ihh);Unigene0063866(STIP1);Unigene0065861(tim…
GO:0051093	negative regulation of developmental process	0.0291087	0.182896	Unigene0000474(HS3ST6);Unigene0000808(brat);Unigene0009613(Dl);Unigene0009619(EcR);Unigene0009703(Su(H));Unigene0009751(N);Unigene0010757(PLK2);Unigene0012729(SMAD6);Unigene0022499(KIRREL2);Unigene0026266(WNT-1);Unigene0029502(SMAD6);Unigene0033921(--);Unigene0034066(Hs3st5);Unigene0035067(ETV6);Unigene0035593(FEZF2);Unigene0039644(erm);Unigene0042009(N);Unigene0046317(Plk1);Unigene0048368(--);Un…
GO:0004690	cyclic nucleotide-dependent protein kinase activity	0.0294838	0.281197	Unigene0003589(RAPGEF4);Unigene0008597(RAPGEF4);Unigene0026361(Pka-C3);Unigene0040716(Pka-C1);Unigene0076302(Pka-C3)
GO:0015298	solute:cation antiporter activity	0.0294838	0.281197	Unigene0016046(SLC9A3);Unigene0090924(SLC9A2);Unigene0090925(SLC9A2);Unigene0104497(LETM1);Unigene0104498(LETM1)
GO:0015299	solute:proton antiporter activity	0.0294838	0.281197	Unigene0016046(SLC9A3);Unigene0090924(SLC9A2);Unigene0090925(SLC9A2);Unigene0104497(LETM1);Unigene0104498(LETM1)
GO:0050660	flavin adenine dinucleotide binding	0.0294838	0.281197	Unigene0002980(slgA);Unigene0004715(DDX17);Unigene0050540(Ddx17);Unigene0050541(DDX17);Unigene0075778(DDX17)
GO:0050662	coenzyme binding	0.0294838	0.281197	Unigene0002980(slgA);Unigene0004715(DDX17);Unigene0050540(Ddx17);Unigene0050541(DDX17);Unigene0075778(DDX17)
GO:0007297	ovarian follicle cell migration	0.0298398	0.186938	Unigene0003150(SOCS5);Unigene0003313(mafaa);Unigene0003648(--);Unigene0007847(fzd1);Unigene0009613(Dl);Unigene0009619(EcR);Unigene0009751(N);Unigene0011541(CalpB);Unigene0027048(zip);Unigene0027767(if);Unigene0028477(vangl2);Unigene0028596(mys);Unigene0030877(STIP1);Unigene0033921(--);Unigene0035067(ETV6);Unigene0037053(sup-17);Unigene0040149(RND3);Unigene0040756(ENAH);Unigene0040891(rho-1);Unige…
GO:0007276	gamete generation	0.0299476	0.187063	Unigene0000271(Helq);Unigene0001230(Lar);Unigene0001677(R3HDM2);Unigene0001744(RNaseZ);Unigene0001905(Abd-B);Unigene0002403(Eip74EF);Unigene0002768(Syne1);Unigene0003150(SOCS5);Unigene0003313(mafaa);Unigene0003648(--);Unigene0003901(an3);Unigene0004036(ago4);Unigene0005195(TMEM64);Unigene0005325(ddx4);Unigene0005698(CPEB1);Unigene0007593(Tdrd9);Unigene0007847(fzd1);Unigene0008015(alpha-Spec);Unig…
GO:0030707	ovarian follicle cell development	0.0305685	0.189043	Unigene0003150(SOCS5);Unigene0003313(mafaa);Unigene0003648(--);Unigene0007847(fzd1);Unigene0009613(Dl);Unigene0009619(EcR);Unigene0009751(N);Unigene0011541(CalpB);Unigene0027048(zip);Unigene0027767(if);Unigene0028477(vangl2);Unigene0028596(mys);Unigene0030877(STIP1);Unigene0033921(--);Unigene0035067(ETV6);Unigene0037053(sup-17);Unigene0040149(RND3);Unigene0040756(ENAH);Unigene0040891(rho-1);Unige…
GO:0030111	regulation of Wnt signaling pathway	0.0306197	0.189043	Unigene0009332(hs6st1b);Unigene0015621(SNX12);Unigene0026095(tle4);Unigene0040149(RND3);Unigene0040891(rho-1);Unigene0091247(SNX11);Unigene0108850(Rho1);Unigene0108851(RHO);Unigene0122076(rho-1);Unigene0122077(rho-1);Unigene0122078(rho-1)
GO:0032874	positive regulation of stress-activated MAPK cascade	0.0306197	0.189043	Unigene0000651(rdx);Unigene0001229(TRAF4);Unigene0002981(ATG9A);Unigene0012795(rdx);Unigene0012796(rdx);Unigene0014292(Men1);Unigene0051997(MAP2K7);Unigene0085541(MAP3K1);Unigene0085542(Map3k1);Unigene0112384(rdx);Unigene0113304(MAP3K7)
GO:0070304	positive regulation of stress-activated protein kinase signaling cascade	0.0306197	0.189043	Unigene0000651(rdx);Unigene0001229(TRAF4);Unigene0002981(ATG9A);Unigene0012795(rdx);Unigene0012796(rdx);Unigene0014292(Men1);Unigene0051997(MAP2K7);Unigene0085541(MAP3K1);Unigene0085542(Map3k1);Unigene0112384(rdx);Unigene0113304(MAP3K7)
GO:0009755	hormone-mediated signaling pathway	0.0308193	0.189366	Unigene0006186(NR2E1);Unigene0009619(EcR);Unigene0010946(svp);Unigene0029371(Hr38);Unigene0033030(E75);Unigene0034469(Hr3);Unigene0041290(Tagln2);Unigene0057956(eg);Unigene0057957(eg);Unigene0064735(E75);Unigene0085031(Hr3);Unigene0087609(Hr4);Unigene0089748(NR5A2);Unigene0126852(hnf4a)
GO:0008320	protein transmembrane transporter activity	0.0308307	0.281197	Unigene0031198(Tim9a);Unigene0036446(pam16);Unigene0036684(Tim8);Unigene0039819(Tom40);Unigene0051190(Timm44);Unigene0065861(timm13-b)
GO:0016857	racemase and epimerase activity, acting on carbohydrates and derivatives	0.0308307	0.281197	Unigene0004998(Gale);Unigene0027677(Grpel1);Unigene0078866(--);Unigene0078867(--);Unigene0118582(--);Unigene0125277(GALE)
GO:0022884	macromolecule transmembrane transporter activity	0.0308307	0.281197	Unigene0031198(Tim9a);Unigene0036446(pam16);Unigene0036684(Tim8);Unigene0039819(Tom40);Unigene0051190(Timm44);Unigene0065861(timm13-b)
GO:0016070	RNA metabolic process	0.0308497	0.189366	Unigene0000100(CNOT7);Unigene0000186(vvl);Unigene0000315(NKX6-2);Unigene0000370(meis3-a);Unigene0000707(SIN3A);Unigene0000808(brat);Unigene0000869(ACSL3);Unigene0001163(EFTUD2);Unigene0001185(Ago2);Unigene0001457(--);Unigene0001744(RNaseZ);Unigene0001802(NOVA1);Unigene0001898(ISL1);Unigene0001905(Abd-B);Unigene0001940(lhx5);Unigene0002108(ADAR);Unigene0002401(HECTD2);Unigene0002403(Eip74EF);Unige…
GO:0014070	response to organic cyclic compound	0.0319579	0.195605	Unigene0003901(an3);Unigene0004036(ago4);Unigene0009619(EcR);Unigene0016774(dicer1);Unigene0023575(PHC3);Unigene0027048(zip);Unigene0027969(LMO1);Unigene0027970(LMO1);Unigene0032776(AGO2);Unigene0032862(--);Unigene0033030(E75);Unigene0036055(AGO7);Unigene0039350(KDM6A);Unigene0039652(LMO1);Unigene0043631(RAD51);Unigene0046336(Prdm1);Unigene0052914(PHC1);Unigene0064735(E75);Unigene0079410(zip);Uni…
GO:0015934	large ribosomal subunit	0.0319832	0.588491	Unigene0007455(RpL36);Unigene0011412(RpL38);Unigene0013200(mrpl14);Unigene0024469(Rplp2);Unigene0033235(RPL3L);Unigene0033607(RPL35);Unigene0033680(mRpS24);Unigene0034395(RpLP0);Unigene0044354(Rpl7);Unigene0045102(mRpL51);Unigene0045544(RpL10A);Unigene0046860(MRPL16);Unigene0052128(mRpL11);Unigene0057646(rpl-2);Unigene0058862(MRPL16);Unigene0072608(mRpL45);Unigene0072609(mRpL45);Unigene0091675(mr…
GO:0032504	multicellular organism reproduction	0.0329228	0.200933	Unigene0000271(Helq);Unigene0000697(--);Unigene0001230(Lar);Unigene0001677(R3HDM2);Unigene0001744(RNaseZ);Unigene0001905(Abd-B);Unigene0002403(Eip74EF);Unigene0002768(Syne1);Unigene0003150(SOCS5);Unigene0003313(mafaa);Unigene0003648(--);Unigene0003901(an3);Unigene0004036(ago4);Unigene0005080(PSPC1);Unigene0005195(TMEM64);Unigene0005325(ddx4);Unigene0005588(ATOH7);Unigene0005698(CPEB1);Unigene0006…
GO:0007610	behavior	0.0344702	0.209086	Unigene0001433(Rap1gap);Unigene0001905(Abd-B);Unigene0002108(ADAR);Unigene0002658(RAP1GAP);Unigene0003150(SOCS5);Unigene0004036(ago4);Unigene0004240(Npy2r);Unigene0005080(PSPC1);Unigene0005153(SYT10);Unigene0005588(ATOH7);Unigene0006186(NR2E1);Unigene0006212(dpn);Unigene0007276(sgl);Unigene0008559(SCD);Unigene0008629(SEMA5A);Unigene0009100(Dll);Unigene0009235(HES4);Unigene0009412(ASH1L);Unigene00…
GO:0030509	BMP signaling pathway	0.0349488	0.209086	Unigene0000869(ACSL3);Unigene0003751(SMAD3);Unigene0011541(CalpB);Unigene0029100(BMP4);Unigene0030067(LACS8);Unigene0093709(Bmp2);Unigene0093710(Bmp2);Unigene0104802(ACSL4);Unigene0119844(CalpA)
GO:0071772	response to BMP	0.0349488	0.209086	Unigene0000869(ACSL3);Unigene0003751(SMAD3);Unigene0011541(CalpB);Unigene0029100(BMP4);Unigene0030067(LACS8);Unigene0093709(Bmp2);Unigene0093710(Bmp2);Unigene0104802(ACSL4);Unigene0119844(CalpA)
GO:0071773	cellular response to BMP stimulus	0.0349488	0.209086	Unigene0000869(ACSL3);Unigene0003751(SMAD3);Unigene0011541(CalpB);Unigene0029100(BMP4);Unigene0030067(LACS8);Unigene0093709(Bmp2);Unigene0093710(Bmp2);Unigene0104802(ACSL4);Unigene0119844(CalpA)
GO:0010647	positive regulation of cell communication	0.0352942	0.209086	Unigene0000485(--);Unigene0000651(rdx);Unigene0001163(EFTUD2);Unigene0001229(TRAF4);Unigene0002981(ATG9A);Unigene0003387(trbd);Unigene0004240(Npy2r);Unigene0006929(KSR2);Unigene0008015(alpha-Spec);Unigene0012795(rdx);Unigene0012796(rdx);Unigene0014292(Men1);Unigene0015621(SNX12);Unigene0026281(shoc2);Unigene0029125(pygo);Unigene0036514(pygo);Unigene0036709(gsp-2);Unigene0045847(pygo);Unigene00510…
GO:0019098	reproductive behavior	0.0352942	0.209086	Unigene0001905(Abd-B);Unigene0005080(PSPC1);Unigene0005588(ATOH7);Unigene0006186(NR2E1);Unigene0008559(SCD);Unigene0009412(ASH1L);Unigene0009608(ABCG14);Unigene0010397(Nrg);Unigene0018806(cpeb3);Unigene0019233(TH);Unigene0024247(SCD);Unigene0029688(Poxn);Unigene0030213(rpsL);Unigene0031197(--);Unigene0032972(DDC);Unigene0041906(MLLT10);Unigene0045497(DBH);Unigene0046347(5-HT1B);Unigene0051321(pro…
GO:0044705	multi-organism reproductive behavior	0.0352942	0.209086	Unigene0001905(Abd-B);Unigene0005080(PSPC1);Unigene0005588(ATOH7);Unigene0006186(NR2E1);Unigene0008559(SCD);Unigene0009412(ASH1L);Unigene0009608(ABCG14);Unigene0010397(Nrg);Unigene0018806(cpeb3);Unigene0019233(TH);Unigene0024247(SCD);Unigene0029688(Poxn);Unigene0030213(rpsL);Unigene0031197(--);Unigene0032972(DDC);Unigene0041906(MLLT10);Unigene0045497(DBH);Unigene0046347(5-HT1B);Unigene0051321(pro…
GO:0010955	negative regulation of protein processing	0.0353384	0.209086	Unigene0000940(Serpinb1a);Unigene0033263(SERPINB1);Unigene0079944(SERPINB4);Unigene0095099(Serpinb1a);Unigene0107621(Serpinb1a)
GO:0070613	regulation of protein processing	0.0353384	0.209086	Unigene0000940(Serpinb1a);Unigene0033263(SERPINB1);Unigene0079944(SERPINB4);Unigene0095099(Serpinb1a);Unigene0107621(Serpinb1a)
GO:1903317	regulation of protein maturation	0.0353384	0.209086	Unigene0000940(Serpinb1a);Unigene0033263(SERPINB1);Unigene0079944(SERPINB4);Unigene0095099(Serpinb1a);Unigene0107621(Serpinb1a)
GO:1903318	negative regulation of protein maturation	0.0353384	0.209086	Unigene0000940(Serpinb1a);Unigene0033263(SERPINB1);Unigene0079944(SERPINB4);Unigene0095099(Serpinb1a);Unigene0107621(Serpinb1a)
GO:0048871	multicellular organismal homeostasis	0.0367442	0.216332	Unigene0001898(ISL1);Unigene0020748(STARD13);Unigene0027767(if);Unigene0028596(mys);Unigene0040356(SDC3);Unigene0052301(Egfr);Unigene0073886(per);Unigene0073887(per)
GO:0007424	open tracheal system development	0.0367663	0.216332	Unigene0000184(Mpp6);Unigene0007276(sgl);Unigene0009332(hs6st1b);Unigene0010594(Bmp7);Unigene0017087(sli);Unigene0019233(TH);Unigene0023281(Mmp2);Unigene0026277(Pik3ap1);Unigene0028596(mys);Unigene0029100(BMP4);Unigene0039909(SNAI1);Unigene0040829(fgf9);Unigene0051715(Ihh);Unigene0051776(chs-2);Unigene0063377(Cct3);Unigene0083009(--);Unigene0092499(MMP1);Unigene0092500(MMP1);Unigene0093709(Bmp2);…
GO:0022412	cellular process involved in reproduction in multicellular organism	0.0370511	0.217407	Unigene0000271(Helq);Unigene0000697(--);Unigene0001230(Lar);Unigene0001677(R3HDM2);Unigene0001744(RNaseZ);Unigene0001905(Abd-B);Unigene0002403(Eip74EF);Unigene0002768(Syne1);Unigene0003150(SOCS5);Unigene0003313(mafaa);Unigene0003648(--);Unigene0003901(an3);Unigene0004036(ago4);Unigene0005325(ddx4);Unigene0005698(CPEB1);Unigene0007593(Tdrd9);Unigene0007847(fzd1);Unigene0008015(alpha-Spec);Unigene0…
GO:0030684	preribosome	0.0371762	0.630849	Unigene0004929(Utp14a);Unigene0032527(UTP11);Unigene0038493(FCF1);Unigene0044736(Pes1);Unigene0083715(FCF1)
GO:0030029	actin filament-based process	0.037408	0.218899	Unigene0000088(NAV2);Unigene0001229(TRAF4);Unigene0002768(Syne1);Unigene0003233(rab11fip4a);Unigene0006805(RAB35);Unigene0007847(fzd1);Unigene0008015(alpha-Spec);Unigene0008536(DAG1);Unigene0009453(FHOD3);Unigene0009613(Dl);Unigene0009751(N);Unigene0020748(STARD13);Unigene0020774(PIP4K2A);Unigene0022350(up);Unigene0022499(KIRREL2);Unigene0024541(Sra-1);Unigene0026095(tle4);Unigene0027048(zip);Uni…
GO:0060284	regulation of cell development	0.0378081	0.219935	Unigene0000186(vvl);Unigene0000474(HS3ST6);Unigene0000808(brat);Unigene0001230(Lar);Unigene0001905(Abd-B);Unigene0003150(SOCS5);Unigene0006805(RAB35);Unigene0007674(pax2a);Unigene0007675(PAX2);Unigene0009235(HES4);Unigene0009453(FHOD3);Unigene0009613(Dl);Unigene0009619(EcR);Unigene0009751(N);Unigene0010109(Neo1);Unigene0010757(PLK2);Unigene0015122(APC);Unigene0015159(PLCB4);Unigene0016042(siah1);…
GO:0009629	response to gravity	0.037895	0.219935	Unigene0009608(ABCG14);Unigene0036573(Upp1);Unigene0036653(NLK);Unigene0039909(SNAI1);Unigene0071092(dlg1);Unigene0076460(UPP1);Unigene0126041(NLK)
GO:0009712	catechol-containing compound metabolic process	0.037895	0.219935	Unigene0019233(TH);Unigene0032972(DDC);Unigene0035564(Manf);Unigene0042583(Skeletor);Unigene0092546(Ddc);Unigene0095805(ple);Unigene0104061(SLC6A5)
GO:0007617	mating behavior	0.0385614	0.223195	Unigene0001905(Abd-B);Unigene0005080(PSPC1);Unigene0005588(ATOH7);Unigene0006186(NR2E1);Unigene0008559(SCD);Unigene0009608(ABCG14);Unigene0010397(Nrg);Unigene0018806(cpeb3);Unigene0019233(TH);Unigene0024247(SCD);Unigene0029688(Poxn);Unigene0030213(rpsL);Unigene0031197(--);Unigene0032972(DDC);Unigene0041906(MLLT10);Unigene0045497(DBH);Unigene0046347(5-HT1B);Unigene0051321(pros);Unigene0051504(ATOH…
GO:0016331	morphogenesis of embryonic epithelium	0.0388888	0.223979	Unigene0001898(ISL1);Unigene0002619(GATA5);Unigene0003751(SMAD3);Unigene0008033(CAD);Unigene0009101(sad);Unigene0009751(N);Unigene0013174(BMPR1B);Unigene0013920(CPAMD8);Unigene0020748(STARD13);Unigene0022299(DIRAS2);Unigene0022414(Dok2);Unigene0022461(foxn4);Unigene0024897(Src42A);Unigene0026266(WNT-1);Unigene0027048(zip);Unigene0028596(mys);Unigene0029100(BMP4);Unigene0030010(JUND);Unigene003506…
GO:0007043	cell-cell junction assembly	0.0389072	0.223979	Unigene0000184(Mpp6);Unigene0007837(--);Unigene0010397(Nrg);Unigene0013795(inx2);Unigene0013920(CPAMD8);Unigene0021904(Inx2);Unigene0025935(GLRA3);Unigene0026239(--);Unigene0026326(rst);Unigene0037702(--);Unigene0043758(inx2);Unigene0044224(SPTBN5);Unigene0045557(inx2);Unigene0051215(nrv2);Unigene0051777(Tf);Unigene0071092(dlg1);Unigene0094515(inx2);Unigene0098592(--)
GO:0004620	phospholipase activity	0.0391055	0.3482	Unigene0000838(RRAD);Unigene0006805(RAB35);Unigene0010526(PLD1);Unigene0011051(RAB23);Unigene0015159(PLCB4);Unigene0020275(--);Unigene0022299(DIRAS2);Unigene0024049(RAB40C);Unigene0026630(Rasd2);Unigene0029021(Rasd2);Unigene0034206(RAB33B);Unigene0036169(RAB23);Unigene0040813(rergl);Unigene0050565(SPH);Unigene0092271(SPH);Unigene0092272(SPH);Unigene0093126(RAC1);Unigene0093127(RAC1);Unigene009561…
GO:0007409	axonogenesis	0.0391829	0.224959	Unigene0000186(vvl);Unigene0001230(Lar);Unigene0001898(ISL1);Unigene0007499(NTN1);Unigene0007688(TLL1);Unigene0007814(caup);Unigene0008015(alpha-Spec);Unigene0008554(--);Unigene0008629(SEMA5A);Unigene0008649(Plxna4);Unigene0009101(sad);Unigene0009573(Ptp99A);Unigene0009751(N);Unigene0009847(PlexB);Unigene0010109(Neo1);Unigene0010397(Nrg);Unigene0010674(Trim9);Unigene0010978(PlexB);Unigene0017087(…
GO:0045168	cell-cell signaling involved in cell fate commitment	0.0399155	0.226303	Unigene0000651(rdx);Unigene0001213(MIB2);Unigene0001744(RNaseZ);Unigene0006212(dpn);Unigene0009613(Dl);Unigene0009703(Su(H));Unigene0009751(N);Unigene0011035(--);Unigene0012795(rdx);Unigene0012796(rdx);Unigene0013500(odd);Unigene0013920(CPAMD8);Unigene0017087(sli);Unigene0020498(Gld);Unigene0022297(--);Unigene0023803(--);Unigene0024402(Bmpr2);Unigene0025888(Cubn);Unigene0025954(mua-3);Unigene0026…
GO:0042749	regulation of circadian sleep/wake cycle	0.0402072	0.226303	Unigene0026361(Pka-C3);Unigene0029514(trh);Unigene0040716(Pka-C1);Unigene0046347(5-HT1B);Unigene0046417(TPH1);Unigene0070964(HSP90AA1);Unigene0070965(HSP90AA1);Unigene0073886(per);Unigene0073887(per);Unigene0078324(Cul3);Unigene0104061(SLC6A5)
GO:0051255	spindle midzone assembly	0.0402072	0.226303	Unigene0000318(KIF20B);Unigene0001457(--);Unigene0010757(PLK2);Unigene0017703(--);Unigene0019800(--);Unigene0031295(--);Unigene0032376(gl);Unigene0046317(Plk1);Unigene0048490(--);Unigene0050667(--);Unigene0080226(--)
GO:0005576	extracellular region	0.0404051	0.630849	Unigene0000050(Mug1);Unigene0000318(KIF20B);Unigene0000644(--);Unigene0000940(Serpinb1a);Unigene0005895(Chia);Unigene0010109(Neo1);Unigene0010112(LanB1);Unigene0010190(LanA);Unigene0013920(CPAMD8);Unigene0014548(Sep2);Unigene0015610(obst-E);Unigene0021651(CHIT1);Unigene0026266(WNT-1);Unigene0027072(Pzp);Unigene0027356(PLOD1);Unigene0028225(Chia);Unigene0029100(BMP4);Unigene0031689(--);Unigene0033…
GO:0009070	serine family amino acid biosynthetic process	0.0405857	0.226303	Unigene0000943(SelD);Unigene0031164(Cbs);Unigene0077258(CBS)
GO:0030856	regulation of epithelial cell differentiation	0.0405857	0.226303	Unigene0011833(Glis3);Unigene0071092(dlg1);Unigene0087981(Glis3)
GO:0034250	positive regulation of cellular amide metabolic process	0.0405857	0.226303	Unigene0005325(ddx4);Unigene0005698(CPEB1);Unigene0095068(ddx4)
GO:0035188	hatching	0.0405857	0.226303	Unigene0002752(asah2);Unigene0025125(asah2);Unigene0025888(Cubn)
GO:0043487	regulation of RNA stability	0.0405857	0.226303	Unigene0030938(Zfp36l1);Unigene0039835(--);Unigene0085636(Zfp36l1)
GO:0045727	positive regulation of translation	0.0405857	0.226303	Unigene0005325(ddx4);Unigene0005698(CPEB1);Unigene0095068(ddx4)
GO:0051180	vitamin transport	0.0405857	0.226303	Unigene0045247(NRXN3);Unigene0051765(bi);Unigene0110390(TBX2)
GO:0060232	delamination	0.0405857	0.226303	Unigene0033921(--);Unigene0035067(ETV6);Unigene0066929(ETV6)
GO:0051960	regulation of nervous system development	0.0414791	0.23068	Unigene0000808(brat);Unigene0000869(ACSL3);Unigene0001230(Lar);Unigene0003150(SOCS5);Unigene0003751(SMAD3);Unigene0007674(pax2a);Unigene0007675(PAX2);Unigene0009235(HES4);Unigene0009619(EcR);Unigene0009751(N);Unigene0010109(Neo1);Unigene0010757(PLK2);Unigene0012729(SMAD6);Unigene0013174(BMPR1B);Unigene0016042(siah1);Unigene0024402(Bmpr2);Unigene0024897(Src42A);Unigene0027288(lbx1);Unigene0029355(…
GO:0031228	intrinsic component of Golgi membrane	0.0420345	0.630849	Unigene0027025(O-fut1);Unigene0048088(fng);Unigene0093794(O-fut1)
GO:0015935	small ribosomal subunit	0.043428	0.630849	Unigene0011598(RpS10b);Unigene0023812(MRPS31);Unigene0030274(RpS16);Unigene0033680(mRpS24);Unigene0040155(URB1);Unigene0041499(FAU);Unigene0046839(RpS9);Unigene0050410(MRPS31);Unigene0070103(rps3);Unigene0070104(rps3);Unigene0074037(RpS4);Unigene0075160(tko);Unigene0088121(RpS23);Unigene0107774(RPS19);Unigene0112446(mRpS24);Unigene0122765(MRPL12)
GO:0019887	protein kinase regulator activity	0.0435743	0.3482	Unigene0003589(RAPGEF4);Unigene0004115(PPP1R13B);Unigene0008101(CG7766);Unigene0008597(RAPGEF4);Unigene0017607(CCNH);Unigene0020039(pgam-5);Unigene0027021(Elp3);Unigene0035543(Elp3);Unigene0038449(pgam5);Unigene0039551(Prkar1b);Unigene0054801(Prkar1a);Unigene0081220(pgam-5)
GO:0004520	endodeoxyribonuclease activity	0.0437448	0.3482	Unigene0034395(RpLP0);Unigene0036469(Ogg1);Unigene0049603(tatD);Unigene0052012(slc35b4);Unigene0070103(rps3);Unigene0070104(rps3);Unigene0072654(Ogg1)
GO:0016638	oxidoreductase activity, acting on the CH-NH2 group of donors	0.0437448	0.3482	Unigene0002448(Gldc);Unigene0009772(glt1);Unigene0016451(Gs2);Unigene0057858(DAO);Unigene0093749(Gs2);Unigene0115566(LOXL2);Unigene0115567(LOXL2)
GO:0009266	response to temperature stimulus	0.0450426	0.249846	Unigene0015159(PLCB4);Unigene0019233(TH);Unigene0025935(GLRA3);Unigene0026361(Pka-C3);Unigene0026498(trpa-1);Unigene0032972(DDC);Unigene0038953(Hsp68);Unigene0040716(Pka-C1);Unigene0046679(Hsp68);Unigene0046680(Hsp68);Unigene0048590(Parp);Unigene0048950(AKAP1);Unigene0070964(HSP90AA1);Unigene0070965(HSP90AA1);Unigene0085541(MAP3K1);Unigene0085542(Map3k1);Unigene0092546(Ddc);Unigene0095805(ple);Un…
GO:0065008	regulation of biological quality	0.0454713	0.251568	Unigene0000184(Mpp6);Unigene0000474(HS3ST6);Unigene0000651(rdx);Unigene0000659(SLC27A4);Unigene0000869(ACSL3);Unigene0001230(Lar);Unigene0001812(SYT4);Unigene0001834(Syn);Unigene0001898(ISL1);Unigene0001905(Abd-B);Unigene0002079(SLC13A5);Unigene0003751(SMAD3);Unigene0004947(ATOX1);Unigene0004963(RNF146);Unigene0005128(ANKDD1A);Unigene0005153(SYT10);Unigene0006212(dpn);Unigene0006805(RAB35);Unigen…
GO:0045596	negative regulation of cell differentiation	0.0468905	0.25804	Unigene0000474(HS3ST6);Unigene0000808(brat);Unigene0009613(Dl);Unigene0009619(EcR);Unigene0009703(Su(H));Unigene0009751(N);Unigene0010757(PLK2);Unigene0022499(KIRREL2);Unigene0026266(WNT-1);Unigene0033921(--);Unigene0034066(Hs3st5);Unigene0035067(ETV6);Unigene0035593(FEZF2);Unigene0039644(erm);Unigene0042009(N);Unigene0046317(Plk1);Unigene0048368(--);Unigene0048569(SMARCC2);Unigene0051321(pros);U…
GO:0050767	regulation of neurogenesis	0.0471618	0.25804	Unigene0000808(brat);Unigene0001230(Lar);Unigene0003150(SOCS5);Unigene0007674(pax2a);Unigene0007675(PAX2);Unigene0009235(HES4);Unigene0009619(EcR);Unigene0009751(N);Unigene0010109(Neo1);Unigene0010757(PLK2);Unigene0016042(siah1);Unigene0027288(lbx1);Unigene0029355(dpn);Unigene0033921(--);Unigene0035067(ETV6);Unigene0035593(FEZF2);Unigene0039644(erm);Unigene0039760(MEIS1);Unigene0039855(Hey);Unige…
GO:0042306	regulation of protein import into nucleus	0.0473679	0.25804	Unigene0000651(rdx);Unigene0010296(cas);Unigene0012795(rdx);Unigene0012796(rdx);Unigene0029181(KPNB1);Unigene0032232(act-2);Unigene0051715(Ihh);Unigene0112384(rdx);Unigene0116571(FBXW11)
GO:1900180	regulation of protein localization to nucleus	0.0473679	0.25804	Unigene0000651(rdx);Unigene0010296(cas);Unigene0012795(rdx);Unigene0012796(rdx);Unigene0029181(KPNB1);Unigene0032232(act-2);Unigene0051715(Ihh);Unigene0112384(rdx);Unigene0116571(FBXW11)
GO:1903533	regulation of protein targeting	0.0473679	0.25804	Unigene0000651(rdx);Unigene0010296(cas);Unigene0012795(rdx);Unigene0012796(rdx);Unigene0029181(KPNB1);Unigene0032232(act-2);Unigene0051715(Ihh);Unigene0112384(rdx);Unigene0116571(FBXW11)
GO:1904589	regulation of protein import	0.0473679	0.25804	Unigene0000651(rdx);Unigene0010296(cas);Unigene0012795(rdx);Unigene0012796(rdx);Unigene0029181(KPNB1);Unigene0032232(act-2);Unigene0051715(Ihh);Unigene0112384(rdx);Unigene0116571(FBXW11)
GO:0007169	transmembrane receptor protein tyrosine kinase signaling pathway	0.0481323	0.258722	Unigene0000485(--);Unigene0003150(SOCS5);Unigene0005588(ATOH7);Unigene0006929(KSR2);Unigene0007276(sgl);Unigene0010297(IGF1R);Unigene0010397(Nrg);Unigene0020748(STARD13);Unigene0022499(KIRREL2);Unigene0024897(Src42A);Unigene0027778(Ipo7);Unigene0030614(sens);Unigene0034139(EPHB2);Unigene0035075(PIN1);Unigene0037792(insr);Unigene0039711(--);Unigene0040149(RND3);Unigene0040891(rho-1);Unigene0041084…
GO:0006468	protein phosphorylation	0.048385	0.258722	Unigene0000651(rdx);Unigene0001163(EFTUD2);Unigene0001229(TRAF4);Unigene0001968(pat-4);Unigene0002981(ATG9A);Unigene0003589(RAPGEF4);Unigene0004240(Npy2r);Unigene0006929(KSR2);Unigene0007753(Cad96Ca);Unigene0008033(CAD);Unigene0008464(Flt1);Unigene0008597(RAPGEF4);Unigene0008728(Dop1R2);Unigene0009523(ROR1);Unigene0009703(Su(H));Unigene0009751(N);Unigene0010297(IGF1R);Unigene0010515(DDR2);Unigene…
GO:0002164	larval development	0.0485684	0.258722	Unigene0003901(an3);Unigene0004323(DDX10);Unigene0008015(alpha-Spec);Unigene0009374(MYO15A);Unigene0009751(N);Unigene0010758(CDK16);Unigene0021931(CAO);Unigene0026266(WNT-1);Unigene0027021(Elp3);Unigene0030877(STIP1);Unigene0031052(SENP1);Unigene0035543(Elp3);Unigene0036446(pam16);Unigene0036709(gsp-2);Unigene0041906(MLLT10);Unigene0042009(N);Unigene0042527(gcm);Unigene0058973(eogt);Unigene005897…
GO:0002520	immune system development	0.0485684	0.258722	Unigene0000221(asrij);Unigene0001898(ISL1);Unigene0002619(GATA5);Unigene0004998(Gale);Unigene0009591(Antp);Unigene0009703(Su(H));Unigene0009751(N);Unigene0026266(WNT-1);Unigene0027021(Elp3);Unigene0029100(BMP4);Unigene0030614(sens);Unigene0030877(STIP1);Unigene0031052(SENP1);Unigene0031246(Pdcd2);Unigene0035543(Elp3);Unigene0037053(sup-17);Unigene0042009(N);Unigene0042527(gcm);Unigene0046842(Antp…
GO:0048534	hematopoietic or lymphoid organ development	0.0485684	0.258722	Unigene0000221(asrij);Unigene0001898(ISL1);Unigene0002619(GATA5);Unigene0004998(Gale);Unigene0009591(Antp);Unigene0009703(Su(H));Unigene0009751(N);Unigene0026266(WNT-1);Unigene0027021(Elp3);Unigene0029100(BMP4);Unigene0030614(sens);Unigene0030877(STIP1);Unigene0031052(SENP1);Unigene0031246(Pdcd2);Unigene0035543(Elp3);Unigene0037053(sup-17);Unigene0042009(N);Unigene0042527(gcm);Unigene0046842(Antp…
GO:0000702	oxidized base lesion DNA N-glycosylase activity	0.0487086	0.3482	Unigene0070103(rps3);Unigene0070104(rps3)
GO:0004806	triglyceride lipase activity	0.0487086	0.3482	Unigene0020460(Dagla);Unigene0025337(Dagla)
GO:0005249	voltage-gated potassium channel activity	0.0487086	0.3482	Unigene0091003(Shab);Unigene0091004(Shab)
GO:0008649	rRNA methyltransferase activity	0.0487086	0.3482	Unigene0070355(Dimt1);Unigene0070356(Dimt1)
GO:0016413	O-acetyltransferase activity	0.0487086	0.3482	Unigene0105590(GNPAT);Unigene0114189(GNPAT)
GO:0016843	amine-lyase activity	0.0487086	0.3482	Unigene0040014(apmap);Unigene0090715(apmap)
GO:0016848	carbon-halide lyase activity	0.0487086	0.3482	Unigene0033513(GstD1);Unigene0093581(GstD1)
GO:0030515	snoRNA binding	0.0487086	0.3482	Unigene0083300(Rrp9);Unigene0083301(Rrp9)
GO:0032576	O-linoleoyltransferase activity	0.0487086	0.3482	Unigene0026649(TAZ);Unigene0097772(TAZ)
GO:0047555	3',5'-cyclic-GMP phosphodiesterase activity	0.0487086	0.3482	Unigene0051435(Pde1c);Unigene0116139(Pde1c)
GO:0051183	vitamin transporter activity	0.0487086	0.3482	Unigene0001770(SLC25A32);Unigene0031367(Slc25a32)
GO:0097506	deaminated base DNA N-glycosylase activity	0.0487086	0.3482	Unigene0046977(Ung);Unigene0072586(Ung)
GO:0010562	positive regulation of phosphorus metabolic process	0.0501435	0.258722	Unigene0000651(rdx);Unigene0001163(EFTUD2);Unigene0001229(TRAF4);Unigene0002981(ATG9A);Unigene0004240(Npy2r);Unigene0006929(KSR2);Unigene0012795(rdx);Unigene0012796(rdx);Unigene0014292(Men1);Unigene0017354(CSNK1A1);Unigene0026281(shoc2);Unigene0036709(gsp-2);Unigene0051072(CNK3/IPCEF1);Unigene0051204(NPR1);Unigene0051261(ave);Unigene0051504(ATOH1);Unigene0051997(MAP2K7);Unigene0054909(CSNK1A1);Un…
GO:0042327	positive regulation of phosphorylation	0.0501435	0.258722	Unigene0000651(rdx);Unigene0001163(EFTUD2);Unigene0001229(TRAF4);Unigene0002981(ATG9A);Unigene0004240(Npy2r);Unigene0006929(KSR2);Unigene0012795(rdx);Unigene0012796(rdx);Unigene0014292(Men1);Unigene0017354(CSNK1A1);Unigene0026281(shoc2);Unigene0036709(gsp-2);Unigene0051072(CNK3/IPCEF1);Unigene0051204(NPR1);Unigene0051261(ave);Unigene0051504(ATOH1);Unigene0051997(MAP2K7);Unigene0054909(CSNK1A1);Un…
GO:0045937	positive regulation of phosphate metabolic process	0.0501435	0.258722	Unigene0000651(rdx);Unigene0001163(EFTUD2);Unigene0001229(TRAF4);Unigene0002981(ATG9A);Unigene0004240(Npy2r);Unigene0006929(KSR2);Unigene0012795(rdx);Unigene0012796(rdx);Unigene0014292(Men1);Unigene0017354(CSNK1A1);Unigene0026281(shoc2);Unigene0036709(gsp-2);Unigene0051072(CNK3/IPCEF1);Unigene0051204(NPR1);Unigene0051261(ave);Unigene0051504(ATOH1);Unigene0051997(MAP2K7);Unigene0054909(CSNK1A1);Un…
GO:0008354	germ cell migration	0.0509761	0.258722	Unigene0001905(Abd-B);Unigene0040495(abd-A);Unigene0040496(abd-A);Unigene0051715(Ihh);Unigene0071029(Hmgcr);Unigene0078301(Eya2);Unigene0078302(Eya2);Unigene0091930(zfh1)
GO:0072593	reactive oxygen species metabolic process	0.0509761	0.258722	Unigene0008178(Cat);Unigene0042578(Jafrac1);Unigene0060417(PRDX6);Unigene0068271(PRDX6);Unigene0071964(Jafrac1);Unigene0071965(Jafrac1);Unigene0112216(SOD1);Unigene0112217(SOD1)
GO:0031032	actomyosin structure organization	0.0516884	0.258722	Unigene0022350(up);Unigene0027048(zip);Unigene0027767(if);Unigene0028496(Actn);Unigene0028596(mys);Unigene0034619(Act5C);Unigene0040149(RND3);Unigene0040891(rho-1);Unigene0074749(up);Unigene0075729(TANC2);Unigene0079410(zip);Unigene0090040(TANC2);Unigene0108850(Rho1);Unigene0108851(RHO);Unigene0122076(rho-1);Unigene0122077(rho-1);Unigene0122078(rho-1)
GO:0050877	neurological system process	0.0523232	0.258722	Unigene0001457(--);Unigene0003150(SOCS5);Unigene0004036(ago4);Unigene0005080(PSPC1);Unigene0005588(ATOH7);Unigene0009608(ABCG14);Unigene0009619(EcR);Unigene0009703(Su(H));Unigene0009751(N);Unigene0010330(SAMD5);Unigene0010527(--);Unigene0015159(PLCB4);Unigene0017703(--);Unigene0018806(cpeb3);Unigene0019800(--);Unigene0026266(WNT-1);Unigene0026361(Pka-C3);Unigene0026498(trpa-1);Unigene0027767(if);…
GO:0009725	response to hormone	0.0528935	0.258722	Unigene0006186(NR2E1);Unigene0009619(EcR);Unigene0010946(svp);Unigene0029371(Hr38);Unigene0033030(E75);Unigene0034469(Hr3);Unigene0041290(Tagln2);Unigene0057956(eg);Unigene0057957(eg);Unigene0064735(E75);Unigene0085031(Hr3);Unigene0087609(Hr4);Unigene0089748(NR5A2);Unigene0096680(tgo);Unigene0126852(hnf4a)
GO:0000076	DNA replication checkpoint	0.053207	0.258722	Unigene0058325(Chek1);Unigene0058326(Chek1)
GO:0001659	temperature homeostasis	0.053207	0.258722	Unigene0073886(per);Unigene0073887(per)
GO:0002098	tRNA wobble uridine modification	0.053207	0.258722	Unigene0119999(Uba4);Unigene0120000(Uba4)
GO:0006298	mismatch repair	0.053207	0.258722	Unigene0053922(MSH6);Unigene0053923(Msh6)
GO:0006547	histidine metabolic process	0.053207	0.258722	Unigene0098832(Hal);Unigene0098834(Hal)
GO:0006655	phosphatidylglycerol biosynthetic process	0.053207	0.258722	Unigene0026649(TAZ);Unigene0097772(TAZ)
GO:0006972	hyperosmotic response	0.053207	0.258722	Unigene0085541(MAP3K1);Unigene0085542(Map3k1)
GO:0009651	response to salt stress	0.053207	0.258722	Unigene0085541(MAP3K1);Unigene0085542(Map3k1)
GO:0014017	neuroblast fate commitment	0.053207	0.258722	Unigene0000808(brat);Unigene0051321(pros)
GO:0014074	response to purine-containing compound	0.053207	0.258722	Unigene0043631(RAD51);Unigene0115340(Cyp3a41a)
GO:0019344	cysteine biosynthetic process	0.053207	0.258722	Unigene0031164(Cbs);Unigene0077258(CBS)
GO:0030908	protein splicing	0.053207	0.258722	Unigene0008178(Cat);Unigene0051715(Ihh)
GO:0032529	follicle cell microvillus organization	0.053207	0.258722	Unigene0066276(Cad99C);Unigene0066277(Cad99C)
GO:0032530	regulation of microvillus organization	0.053207	0.258722	Unigene0066276(Cad99C);Unigene0066277(Cad99C)
GO:0032531	regulation of follicle cell microvillus organization	0.053207	0.258722	Unigene0066276(Cad99C);Unigene0066277(Cad99C)
GO:0040020	regulation of meiotic nuclear division	0.053207	0.258722	Unigene0034726(BOLL);Unigene0086399(bol)
GO:0042428	serotonin metabolic process	0.053207	0.258722	Unigene0029514(trh);Unigene0046417(TPH1)
GO:0042538	hyperosmotic salinity response	0.053207	0.258722	Unigene0085541(MAP3K1);Unigene0085542(Map3k1)
GO:0042755	eating behavior	0.053207	0.258722	Unigene0070284(GNB5);Unigene0070285(gnb5a)
GO:0043392	negative regulation of DNA binding	0.053207	0.258722	Unigene0073886(per);Unigene0073887(per)
GO:0046471	phosphatidylglycerol metabolic process	0.053207	0.258722	Unigene0026649(TAZ);Unigene0097772(TAZ)
GO:0051100	negative regulation of binding	0.053207	0.258722	Unigene0073886(per);Unigene0073887(per)
GO:0051101	regulation of DNA binding	0.053207	0.258722	Unigene0073886(per);Unigene0073887(per)
GO:0051701	interaction with host	0.053207	0.258722	Unigene0041924(--);Unigene0043631(RAD51)
GO:0052803	imidazole-containing compound metabolic process	0.053207	0.258722	Unigene0098832(Hal);Unigene0098834(Hal)
GO:0060259	regulation of feeding behavior	0.053207	0.258722	Unigene0070284(GNB5);Unigene0070285(gnb5a)
GO:1903998	regulation of eating behavior	0.053207	0.258722	Unigene0070284(GNB5);Unigene0070285(gnb5a)
GO:0006030	chitin metabolic process	0.0540464	0.258722	Unigene0030423(Skeletor);Unigene0051776(chs-2);Unigene0116020(chs-2);Unigene0126986(Skeletor)
GO:0006031	chitin biosynthetic process	0.0540464	0.258722	Unigene0030423(Skeletor);Unigene0051776(chs-2);Unigene0116020(chs-2);Unigene0126986(Skeletor)
GO:0007472	wing disc morphogenesis	0.0540464	0.258722	Unigene0029125(pygo);Unigene0036514(pygo);Unigene0045847(pygo);Unigene0103866(pygo)
GO:0007476	imaginal disc-derived wing morphogenesis	0.0540464	0.258722	Unigene0029125(pygo);Unigene0036514(pygo);Unigene0045847(pygo);Unigene0103866(pygo)
GO:0031111	negative regulation of microtubule polymerization or depolymerization	0.0540464	0.258722	Unigene0008015(alpha-Spec);Unigene0028160(dar1);Unigene0056685(beta-Spec);Unigene0123548(beta-Spec)
GO:0034605	cellular response to heat	0.0540464	0.258722	Unigene0038953(Hsp68);Unigene0046679(Hsp68);Unigene0046680(Hsp68);Unigene0048590(Parp)
GO:0035120	post-embryonic appendage morphogenesis	0.0540464	0.258722	Unigene0029125(pygo);Unigene0036514(pygo);Unigene0045847(pygo);Unigene0103866(pygo)
GO:0042480	negative regulation of eye photoreceptor cell development	0.0540464	0.258722	Unigene0009751(N);Unigene0035067(ETV6);Unigene0042009(N);Unigene0066929(ETV6)
GO:0045676	regulation of R7 cell differentiation	0.0540464	0.258722	Unigene0003150(SOCS5);Unigene0033921(--);Unigene0035067(ETV6);Unigene0066929(ETV6)
GO:0046148	pigment biosynthetic process	0.0540464	0.258722	Unigene0001641(Tp53inp2);Unigene0009608(ABCG14);Unigene0071105(COX10);Unigene0119266(COX10)
GO:0046349	amino sugar biosynthetic process	0.0540464	0.258722	Unigene0030423(Skeletor);Unigene0051776(chs-2);Unigene0116020(chs-2);Unigene0126986(Skeletor)
GO:0046533	negative regulation of photoreceptor cell differentiation	0.0540464	0.258722	Unigene0009751(N);Unigene0035067(ETV6);Unigene0042009(N);Unigene0066929(ETV6)
GO:1901073	glucosamine-containing compound biosynthetic process	0.0540464	0.258722	Unigene0030423(Skeletor);Unigene0051776(chs-2);Unigene0116020(chs-2);Unigene0126986(Skeletor)
GO:0000915	actomyosin contractile ring assembly	0.0542952	0.258722	Unigene0040149(RND3);Unigene0040891(rho-1);Unigene0108850(Rho1);Unigene0108851(RHO);Unigene0122076(rho-1);Unigene0122077(rho-1);Unigene0122078(rho-1)
GO:0044837	actomyosin contractile ring organization	0.0542952	0.258722	Unigene0040149(RND3);Unigene0040891(rho-1);Unigene0108850(Rho1);Unigene0108851(RHO);Unigene0122076(rho-1);Unigene0122077(rho-1);Unigene0122078(rho-1)
GO:1902414	protein localization to cell junction	0.0542952	0.258722	Unigene0040149(RND3);Unigene0040891(rho-1);Unigene0108850(Rho1);Unigene0108851(RHO);Unigene0122076(rho-1);Unigene0122077(rho-1);Unigene0122078(rho-1)
GO:0031225	anchored component of membrane	0.0545696	0.706962	Unigene0026239(--);Unigene0051777(Tf)
GO:0045495	pole plasm	0.0545696	0.706962	Unigene0001433(Rap1gap);Unigene0002658(RAP1GAP)
GO:0005198	structural molecule activity	0.0554493	0.391103	Unigene0006108(TUBB4B);Unigene0007455(RpL36);Unigene0008472(npas4a);Unigene0008759(COL4A1);Unigene0011412(RpL38);Unigene0011598(RpS10b);Unigene0013200(mrpl14);Unigene0014098(rla-1);Unigene0014763(RpS29);Unigene0017140(rpl13);Unigene0024469(Rplp2);Unigene0030213(rpsL);Unigene0030274(RpS16);Unigene0030846(RpL13A);Unigene0032232(act-2);Unigene0033235(RPL3L);Unigene0033607(RPL35);Unigene0033680(mRpS2…
GO:0044452	nucleolar part	0.0563521	0.706962	Unigene0019688(Fbll1);Unigene0030981(Polr1c);Unigene0049162(Polr1c);Unigene0062819(fbl)
GO:0006584	catecholamine metabolic process	0.0568161	0.266622	Unigene0019233(TH);Unigene0032972(DDC);Unigene0035564(Manf);Unigene0092546(Ddc);Unigene0095805(ple);Unigene0104061(SLC6A5)
GO:0009311	oligosaccharide metabolic process	0.0568161	0.266622	Unigene0002537(gly-10);Unigene0051373(Pgant7);Unigene0051665(--);Unigene0069476(Pgant7);Unigene0119575(Pgant3);Unigene0119576(Pgant3)
GO:0046667	compound eye retinal cell programmed cell death	0.0568161	0.266622	Unigene0015122(APC);Unigene0015159(PLCB4);Unigene0026266(WNT-1);Unigene0052301(Egfr);Unigene0113075(--);Unigene0113076(--)
GO:0046669	regulation of compound eye retinal cell programmed cell death	0.0568161	0.266622	Unigene0015122(APC);Unigene0015159(PLCB4);Unigene0026266(WNT-1);Unigene0052301(Egfr);Unigene0113075(--);Unigene0113076(--)
GO:0040003	chitin-based cuticle development	0.0568294	0.266622	Unigene0009619(EcR);Unigene0015666(--);Unigene0028323(--);Unigene0030423(Skeletor);Unigene0051776(chs-2);Unigene0116020(chs-2);Unigene0120179(--);Unigene0120180(--);Unigene0120239(--);Unigene0126986(Skeletor)
GO:0043648	dicarboxylic acid metabolic process	0.0568294	0.266622	Unigene0000877(Fh);Unigene0002980(slgA);Unigene0003904(ALDH4A1);Unigene0009772(glt1);Unigene0016451(Gs2);Unigene0043161(GLUL);Unigene0043276(Gad1);Unigene0093749(Gs2);Unigene0098832(Hal);Unigene0098834(Hal)
GO:0061351	neural precursor cell proliferation	0.0568294	0.266622	Unigene0000808(brat);Unigene0015122(APC);Unigene0040149(RND3);Unigene0040891(rho-1);Unigene0051321(pros);Unigene0108850(Rho1);Unigene0108851(RHO);Unigene0122076(rho-1);Unigene0122077(rho-1);Unigene0122078(rho-1)
GO:0008283	cell proliferation	0.0572893	0.26819	Unigene0000808(brat);Unigene0000943(SelD);Unigene0001677(R3HDM2);Unigene0004036(ago4);Unigene0004573(ascl1b);Unigene0005325(ddx4);Unigene0005698(CPEB1);Unigene0008015(alpha-Spec);Unigene0009613(Dl);Unigene0009751(N);Unigene0009992(ft);Unigene0010297(IGF1R);Unigene0010946(svp);Unigene0013795(inx2);Unigene0014387(Dgcr8);Unigene0015122(APC);Unigene0021904(Inx2);Unigene0026266(WNT-1);Unigene0027288(l…
GO:0042430	indole-containing compound metabolic process	0.057501	0.26859	Unigene0029514(trh);Unigene0032972(DDC);Unigene0038594(--);Unigene0046417(TPH1);Unigene0092546(Ddc)
GO:0042692	muscle cell differentiation	0.0586963	0.272382	Unigene0007814(caup);Unigene0010112(LanB1);Unigene0026326(rst);Unigene0033921(--);Unigene0034619(Act5C);Unigene0035067(ETV6);Unigene0066929(ETV6);Unigene0081358(nhl-1);Unigene0081359(nhl-1);Unigene0093126(RAC1);Unigene0093127(RAC1);Unigene0109838(Mp20);Unigene0115998(let-2);Unigene0122078(rho-1)
GO:0019730	antimicrobial humoral response	0.0587265	0.272382	Unigene0000186(vvl);Unigene0002619(GATA5);Unigene0004573(ascl1b);Unigene0009613(Dl);Unigene0025624(FAF1);Unigene0028905(Dsp1);Unigene0030010(JUND);Unigene0030199(Tl);Unigene0036441(ASCL2);Unigene0038831(--);Unigene0043850(ASCL1);Unigene0048590(Parp);Unigene0077311(Bcl3);Unigene0077312(Bcl3);Unigene0099694(Dsp1);Unigene0102481(CDX1);Unigene0102482(CDX1);Unigene0113304(MAP3K7);Unigene0122140(GATA5)
GO:0007224	smoothened signaling pathway	0.0588244	0.272382	Unigene0000651(rdx);Unigene0012795(rdx);Unigene0012796(rdx);Unigene0017354(CSNK1A1);Unigene0026095(tle4);Unigene0026361(Pka-C3);Unigene0040716(Pka-C1);Unigene0051715(Ihh);Unigene0054909(CSNK1A1);Unigene0112384(rdx);Unigene0116571(FBXW11);Unigene0117288(uba3)
GO:0008589	regulation of smoothened signaling pathway	0.0588244	0.272382	Unigene0000651(rdx);Unigene0012795(rdx);Unigene0012796(rdx);Unigene0017354(CSNK1A1);Unigene0026095(tle4);Unigene0026361(Pka-C3);Unigene0040716(Pka-C1);Unigene0051715(Ihh);Unigene0054909(CSNK1A1);Unigene0112384(rdx);Unigene0116571(FBXW11);Unigene0117288(uba3)
GO:0008417	fucosyltransferase activity	0.0606007	0.410997	Unigene0000206(FucTA);Unigene0027025(O-fut1);Unigene0041721(--);Unigene0041929(FucTC);Unigene0083477(FUT4);Unigene0083479(FUT4);Unigene0093794(O-fut1)
GO:0015293	symporter activity	0.0606007	0.410997	Unigene0005657(NAAT1);Unigene0045437(NAAT1);Unigene0050071(SLC1A2);Unigene0051833(SLC12A2);Unigene0058912(SLC1A2);Unigene0071228(SLC12A6);Unigene0105181(SLC12A6)
GO:0015297	antiporter activity	0.0606007	0.410997	Unigene0016046(SLC9A3);Unigene0043968(SLC4A10);Unigene0090924(SLC9A2);Unigene0090925(SLC9A2);Unigene0104497(LETM1);Unigene0104498(LETM1);Unigene0110845(SLC4A10)
GO:0004702	receptor signaling protein serine/threonine kinase activity	0.0616492	0.412816	Unigene0017354(CSNK1A1);Unigene0036653(NLK);Unigene0051204(NPR1);Unigene0054909(CSNK1A1);Unigene0085541(MAP3K1);Unigene0085542(Map3k1);Unigene0092267(CSNK1G3);Unigene0103243(wnk-1);Unigene0103244(wnk-1);Unigene0113304(MAP3K7);Unigene0126041(NLK)
GO:0090066	regulation of anatomical structure size	0.0617079	0.285115	Unigene0000184(Mpp6);Unigene0000474(HS3ST6);Unigene0001230(Lar);Unigene0006212(dpn);Unigene0007753(Cad96Ca);Unigene0007837(--);Unigene0008554(--);Unigene0009619(EcR);Unigene0010297(IGF1R);Unigene0010397(Nrg);Unigene0026266(WNT-1);Unigene0027993(Cad96Ca);Unigene0029355(dpn);Unigene0030423(Skeletor);Unigene0034066(Hs3st5);Unigene0037702(--);Unigene0040149(RND3);Unigene0040891(rho-1);Unigene0042706(…
GO:0048102	autophagic cell death	0.0625201	0.288242	Unigene0001229(TRAF4);Unigene0002403(Eip74EF);Unigene0003313(mafaa);Unigene0009619(EcR);Unigene0009723(CTSL);Unigene0023281(Mmp2);Unigene0028212(CG4091);Unigene0031485(Cp1);Unigene0031647(CTSL);Unigene0034298(eif4e1a);Unigene0035740(AGAP007347);Unigene0039432(Cp1);Unigene0039711(--);Unigene0043796(GLB1);Unigene0046348(Scarb2);Unigene0054967(Cp1);Unigene0071139(Scarb2);Unigene0072582(Cp1);Unigene0…
GO:0033993	response to lipid	0.0637353	0.29321	Unigene0003901(an3);Unigene0009619(EcR);Unigene0023575(PHC3);Unigene0027048(zip);Unigene0032862(--);Unigene0033030(E75);Unigene0039350(KDM6A);Unigene0046336(Prdm1);Unigene0052914(PHC1);Unigene0064735(E75);Unigene0079410(zip);Unigene0089748(NR5A2);Unigene0098594(PHC3);Unigene0113304(MAP3K7);Unigene0121379(Med27)
GO:0050794	regulation of cellular process	0.0642017	0.294719	Unigene0000028(ADGRE4P);Unigene0000050(Mug1);Unigene0000100(CNOT7);Unigene0000186(vvl);Unigene0000206(FucTA);Unigene0000255(CRYAB);Unigene0000278(--);Unigene0000315(NKX6-2);Unigene0000318(KIF20B);Unigene0000359(RBL1);Unigene0000370(meis3-a);Unigene0000474(HS3ST6);Unigene0000485(--);Unigene0000512(--);Unigene0000651(rdx);Unigene0000707(SIN3A);Unigene0000778(Arntl);Unigene0000808(brat);Unigene00008…
GO:0010927	cellular component assembly involved in morphogenesis	0.065172	0.297902	Unigene0022350(up);Unigene0027048(zip);Unigene0027767(if);Unigene0034619(Act5C);Unigene0040149(RND3);Unigene0040891(rho-1);Unigene0051715(Ihh);Unigene0074749(up);Unigene0079410(zip);Unigene0081358(nhl-1);Unigene0081359(nhl-1);Unigene0099725(KAP115);Unigene0099726(KAP115);Unigene0108850(Rho1);Unigene0108851(RHO);Unigene0122076(rho-1);Unigene0122077(rho-1);Unigene0122078(rho-1)
GO:0007517	muscle organ development	0.0651748	0.297902	Unigene0001905(Abd-B);Unigene0002768(Syne1);Unigene0008898(NPHS1);Unigene0013174(BMPR1B);Unigene0023040(snu13);Unigene0026266(WNT-1);Unigene0026326(rst);Unigene0032194(Ubx);Unigene0040495(abd-A);Unigene0040496(abd-A);Unigene0081391(Ubx)
GO:0015294	solute:cation symporter activity	0.0670086	0.443094	Unigene0005657(NAAT1);Unigene0050071(SLC1A2);Unigene0051833(SLC12A2);Unigene0058912(SLC1A2);Unigene0071228(SLC12A6);Unigene0105181(SLC12A6)
GO:0007450	dorsal/ventral pattern formation, imaginal disc	0.0682867	0.310942	Unigene0000474(HS3ST6);Unigene0003233(rab11fip4a);Unigene0006212(dpn);Unigene0009613(Dl);Unigene0009703(Su(H));Unigene0009751(N);Unigene0026266(WNT-1);Unigene0029355(dpn);Unigene0030337(HBP1);Unigene0034066(Hs3st5);Unigene0039711(--);Unigene0040266(HBP1);Unigene0042009(N);Unigene0048088(fng);Unigene0095420(HS3ST3A1);Unigene0098942(HS3ST3A1)
GO:0035285	appendage segmentation	0.0683197	0.310942	Unigene0009613(Dl);Unigene0009751(N);Unigene0027969(LMO1);Unigene0027970(LMO1);Unigene0039652(LMO1);Unigene0042009(N);Unigene0048088(fng);Unigene0051733(Ahr)
GO:0005057	receptor signaling protein activity	0.0706787	0.458987	Unigene0003751(SMAD3);Unigene0017354(CSNK1A1);Unigene0036653(NLK);Unigene0051204(NPR1);Unigene0051997(MAP2K7);Unigene0054909(CSNK1A1);Unigene0085541(MAP3K1);Unigene0085542(Map3k1);Unigene0092267(CSNK1G3);Unigene0103243(wnk-1);Unigene0103244(wnk-1);Unigene0113304(MAP3K7);Unigene0126041(NLK)
GO:0006955	immune response	0.0707789	0.320609	Unigene0000186(vvl);Unigene0001457(--);Unigene0002619(GATA5);Unigene0004573(ascl1b);Unigene0008313(efnb2a);Unigene0008439(--);Unigene0009613(Dl);Unigene0010397(Nrg);Unigene0015159(PLCB4);Unigene0017703(--);Unigene0019800(--);Unigene0025624(FAF1);Unigene0028905(Dsp1);Unigene0030010(JUND);Unigene0030199(Tl);Unigene0030877(STIP1);Unigene0031295(--);Unigene0032376(gl);Unigene0033030(E75);Unigene00364…
GO:0001752	compound eye photoreceptor fate commitment	0.0708952	0.320609	Unigene0007847(fzd1);Unigene0009613(Dl);Unigene0009751(N);Unigene0010946(svp);Unigene0030010(JUND);Unigene0033921(--);Unigene0035067(ETV6);Unigene0042009(N);Unigene0051321(pros);Unigene0051504(ATOH1);Unigene0051999(FZD10);Unigene0066929(ETV6);Unigene0070964(HSP90AA1);Unigene0070965(HSP90AA1)
GO:0032870	cellular response to hormone stimulus	0.0708952	0.320609	Unigene0006186(NR2E1);Unigene0009619(EcR);Unigene0010946(svp);Unigene0029371(Hr38);Unigene0033030(E75);Unigene0034469(Hr3);Unigene0041290(Tagln2);Unigene0057956(eg);Unigene0057957(eg);Unigene0064735(E75);Unigene0085031(Hr3);Unigene0087609(Hr4);Unigene0089748(NR5A2);Unigene0126852(hnf4a)
GO:0030054	cell junction	0.0723301	0.867961	Unigene0000184(Mpp6);Unigene0001230(Lar);Unigene0004115(PPP1R13B);Unigene0008898(NPHS1);Unigene0009613(Dl);Unigene0009751(N);Unigene0010397(Nrg);Unigene0013795(inx2);Unigene0013920(CPAMD8);Unigene0018773(Caskin1);Unigene0021755(Patj);Unigene0021904(Inx2);Unigene0022499(KIRREL2);Unigene0024897(Src42A);Unigene0026326(rst);Unigene0027767(if);Unigene0028496(Actn);Unigene0028596(mys);Unigene0032793(Th…
GO:0035148	tube formation	0.0725131	0.327231	Unigene0029514(trh);Unigene0030423(Skeletor);Unigene0040149(RND3);Unigene0040891(rho-1);Unigene0046417(TPH1);Unigene0051776(chs-2);Unigene0108850(Rho1);Unigene0108851(RHO);Unigene0116020(chs-2);Unigene0122076(rho-1);Unigene0122077(rho-1);Unigene0122078(rho-1)
GO:0016812	hydrolase activity, acting on carbon-nitrogen (but not peptide) bonds, in cyclic amides	0.0730532	0.458987	Unigene0008033(CAD);Unigene0022299(DIRAS2);Unigene0036908(DPYSL2);Unigene0040511(amdhd1);Unigene0117281(RAP2A)
GO:0030522	intracellular receptor signaling pathway	0.0744907	0.33333	Unigene0004715(DDX17);Unigene0009619(EcR);Unigene0029371(Hr38);Unigene0050540(Ddx17);Unigene0050541(DDX17);Unigene0075778(DDX17);Unigene0087609(Hr4)
GO:0050769	positive regulation of neurogenesis	0.0744907	0.33333	Unigene0009235(HES4);Unigene0029355(dpn);Unigene0039855(Hey);Unigene0042527(gcm);Unigene0103836(E(spl)mgamma-HLH);Unigene0113075(--);Unigene0113076(--)
GO:0051240	positive regulation of multicellular organismal process	0.0744907	0.33333	Unigene0009235(HES4);Unigene0029355(dpn);Unigene0039855(Hey);Unigene0042527(gcm);Unigene0103836(E(spl)mgamma-HLH);Unigene0113075(--);Unigene0113076(--)
GO:0051962	positive regulation of nervous system development	0.0744907	0.33333	Unigene0009235(HES4);Unigene0029355(dpn);Unigene0039855(Hey);Unigene0042527(gcm);Unigene0103836(E(spl)mgamma-HLH);Unigene0113075(--);Unigene0113076(--)
GO:0015296	anion:cation symporter activity	0.075038	0.458987	Unigene0051833(SLC12A2);Unigene0071228(SLC12A6);Unigene0105181(SLC12A6)
GO:0015377	cation:chloride symporter activity	0.075038	0.458987	Unigene0051833(SLC12A2);Unigene0071228(SLC12A6);Unigene0105181(SLC12A6)
GO:0022843	voltage-gated cation channel activity	0.075038	0.458987	Unigene0044235(Cacna1g);Unigene0091003(Shab);Unigene0091004(Shab)
GO:0044390	ubiquitin-like protein conjugating enzyme binding	0.075038	0.458987	Unigene0035821(Rpn10);Unigene0053235(Prkn);Unigene0053236(Prkn)
GO:0043473	pigmentation	0.0761114	0.339868	Unigene0001641(Tp53inp2);Unigene0001905(Abd-B);Unigene0003150(SOCS5);Unigene0007428(TBX4);Unigene0009608(ABCG14);Unigene0019233(TH);Unigene0026266(WNT-1);Unigene0032972(DDC);Unigene0039909(SNAI1);Unigene0040711(ovo);Unigene0044405(Hn);Unigene0046417(TPH1);Unigene0051715(Ihh);Unigene0051765(bi);Unigene0092546(Ddc);Unigene0095805(ple);Unigene0104061(SLC6A5);Unigene0110390(TBX2)
GO:0044702	single organism reproductive process	0.0767289	0.341909	Unigene0000271(Helq);Unigene0000318(KIF20B);Unigene0000697(--);Unigene0001230(Lar);Unigene0001677(R3HDM2);Unigene0001744(RNaseZ);Unigene0001905(Abd-B);Unigene0002403(Eip74EF);Unigene0002768(Syne1);Unigene0003150(SOCS5);Unigene0003313(mafaa);Unigene0003648(--);Unigene0003901(an3);Unigene0004036(ago4);Unigene0005195(TMEM64);Unigene0005325(ddx4);Unigene0005698(CPEB1);Unigene0007593(Tdrd9);Unigene000…
GO:0003988	acetyl-CoA C-acyltransferase activity	0.0772209	0.458987	Unigene0000573(acat1-a);Unigene0089991(--);Unigene0089992(acat1-a);Unigene0089993(acat1-a)
GO:0019209	kinase activator activity	0.0772209	0.458987	Unigene0004115(PPP1R13B);Unigene0020039(pgam-5);Unigene0038449(pgam5);Unigene0081220(pgam-5)
GO:0030295	protein kinase activator activity	0.0772209	0.458987	Unigene0004115(PPP1R13B);Unigene0020039(pgam-5);Unigene0038449(pgam5);Unigene0081220(pgam-5)
GO:0051146	striated muscle cell differentiation	0.0789653	0.35114	Unigene0010112(LanB1);Unigene0026326(rst);Unigene0033921(--);Unigene0034619(Act5C);Unigene0035067(ETV6);Unigene0066929(ETV6);Unigene0081358(nhl-1);Unigene0081359(nhl-1);Unigene0093126(RAC1);Unigene0093127(RAC1);Unigene0109838(Mp20);Unigene0115998(let-2);Unigene0122078(rho-1)
GO:0010638	positive regulation of organelle organization	0.0805144	0.354621	Unigene0001457(--);Unigene0001812(SYT4);Unigene0005153(SYT10);Unigene0009453(FHOD3);Unigene0010526(PLD1);Unigene0011203(tada2b);Unigene0020039(pgam-5);Unigene0038449(pgam5);Unigene0039909(SNAI1);Unigene0053235(Prkn);Unigene0053236(Prkn);Unigene0081220(pgam-5);Unigene0088658(Cbx3);Unigene0092267(CSNK1G3);Unigene0117690(FIS1);Unigene0119518(tada2b)
GO:0019207	kinase regulator activity	0.0805803	0.473633	Unigene0003589(RAPGEF4);Unigene0004115(PPP1R13B);Unigene0008101(CG7766);Unigene0008597(RAPGEF4);Unigene0017607(CCNH);Unigene0020039(pgam-5);Unigene0027021(Elp3);Unigene0035543(Elp3);Unigene0038449(pgam5);Unigene0039551(Prkar1b);Unigene0054801(Prkar1a);Unigene0081220(pgam-5)
GO:0006026	aminoglycan catabolic process	0.0805957	0.354621	Unigene0005895(Chia);Unigene0021651(CHIT1);Unigene0028225(Chia);Unigene0028504(Cht10);Unigene0043425(Chia);Unigene0099962(Chia)
GO:0009408	response to heat	0.0805957	0.354621	Unigene0038953(Hsp68);Unigene0046679(Hsp68);Unigene0046680(Hsp68);Unigene0048590(Parp);Unigene0085541(MAP3K1);Unigene0085542(Map3k1)
GO:0009826	unidimensional cell growth	0.0807471	0.354621	Unigene0013174(BMPR1B);Unigene0026266(WNT-1);Unigene0040149(RND3);Unigene0040891(rho-1);Unigene0093126(RAC1);Unigene0093127(RAC1);Unigene0108850(Rho1);Unigene0108851(RHO);Unigene0122076(rho-1);Unigene0122077(rho-1);Unigene0122078(rho-1)
GO:0033674	positive regulation of kinase activity	0.0807471	0.354621	Unigene0017354(CSNK1A1);Unigene0051204(NPR1);Unigene0051504(ATOH1);Unigene0051997(MAP2K7);Unigene0054909(CSNK1A1);Unigene0081702(CYTH2);Unigene0081703(CYTH2);Unigene0092267(CSNK1G3);Unigene0103243(wnk-1);Unigene0103244(wnk-1);Unigene0113304(MAP3K7)
GO:0045860	positive regulation of protein kinase activity	0.0807471	0.354621	Unigene0017354(CSNK1A1);Unigene0051204(NPR1);Unigene0051504(ATOH1);Unigene0051997(MAP2K7);Unigene0054909(CSNK1A1);Unigene0081702(CYTH2);Unigene0081703(CYTH2);Unigene0092267(CSNK1G3);Unigene0103243(wnk-1);Unigene0103244(wnk-1);Unigene0113304(MAP3K7)
GO:0001700	embryonic development via the syncytial blastoderm	0.0825045	0.355388	Unigene0001898(ISL1);Unigene0009101(sad);Unigene0009619(EcR);Unigene0011888(shd);Unigene0013920(CPAMD8);Unigene0015122(APC);Unigene0020748(STARD13);Unigene0027048(zip);Unigene0040149(RND3);Unigene0040756(ENAH);Unigene0040891(rho-1);Unigene0079410(zip);Unigene0093126(RAC1);Unigene0093127(RAC1);Unigene0108850(Rho1);Unigene0108851(RHO);Unigene0112391(RAB33B);Unigene0122076(rho-1);Unigene0122077(rho-…
GO:0044085	cellular component biogenesis	0.0839744	0.355388	Unigene0000184(Mpp6);Unigene0000318(KIF20B);Unigene0000869(ACSL3);Unigene0001230(Lar);Unigene0001374(BMS1);Unigene0001457(--);Unigene0001677(R3HDM2);Unigene0003383(NMD3);Unigene0003751(SMAD3);Unigene0004036(ago4);Unigene0005153(SYT10);Unigene0005698(CPEB1);Unigene0006108(TUBB4B);Unigene0007593(Tdrd9);Unigene0007837(--);Unigene0008033(CAD);Unigene0008583(Invadolysin);Unigene0008898(NPHS1);Unigene0…
GO:0001743	optic placode formation	0.0841691	0.355388	Unigene0032716(six1a);Unigene0078301(Eya2);Unigene0078302(Eya2)
GO:0006821	chloride transport	0.0841691	0.355388	Unigene0071228(SLC12A6);Unigene0075279(tty);Unigene0105181(SLC12A6)
GO:0007413	axonal fasciculation	0.0841691	0.355388	Unigene0077029(TBX20);Unigene0092499(MMP1);Unigene0092500(MMP1)
GO:0010004	gastrulation involving germ band extension	0.0841691	0.355388	Unigene0001457(--);Unigene0039909(SNAI1);Unigene0040005(Gsx2)
GO:0016334	establishment or maintenance of polarity of follicular epithelium	0.0841691	0.355388	Unigene0048950(AKAP1);Unigene0052301(Egfr);Unigene0113404(AKAP1)
GO:0030516	regulation of axon extension	0.0841691	0.355388	Unigene0001230(Lar);Unigene0051136(Lar);Unigene0078756(Lar)
GO:0035482	gastric motility	0.0841691	0.355388	Unigene0027969(LMO1);Unigene0027970(LMO1);Unigene0039652(LMO1)
GO:0050918	positive chemotaxis	0.0841691	0.355388	Unigene0007499(NTN1);Unigene0027584(SEMA-2A);Unigene0120392(Ten-a)
GO:0051090	regulation of sequence-specific DNA binding transcription factor activity	0.0841691	0.355388	Unigene0026361(Pka-C3);Unigene0040716(Pka-C1);Unigene0051715(Ihh)
GO:0051091	positive regulation of sequence-specific DNA binding transcription factor activity	0.0841691	0.355388	Unigene0026361(Pka-C3);Unigene0040716(Pka-C1);Unigene0051715(Ihh)
GO:0060788	ectodermal placode formation	0.0841691	0.355388	Unigene0032716(six1a);Unigene0078301(Eya2);Unigene0078302(Eya2)
GO:0061318	renal filtration cell differentiation	0.0841691	0.355388	Unigene0008898(NPHS1);Unigene0026326(rst);Unigene0091930(zfh1)
GO:0061319	nephrocyte differentiation	0.0841691	0.355388	Unigene0008898(NPHS1);Unigene0026326(rst);Unigene0091930(zfh1)
GO:0061387	regulation of extent of cell growth	0.0841691	0.355388	Unigene0001230(Lar);Unigene0051136(Lar);Unigene0078756(Lar)
GO:0071696	ectodermal placode development	0.0841691	0.355388	Unigene0032716(six1a);Unigene0078301(Eya2);Unigene0078302(Eya2)
GO:0071697	ectodermal placode morphogenesis	0.0841691	0.355388	Unigene0032716(six1a);Unigene0078301(Eya2);Unigene0078302(Eya2)
GO:0002682	regulation of immune system process	0.0849648	0.355388	Unigene0000186(vvl);Unigene0000707(SIN3A);Unigene0002619(GATA5);Unigene0004573(ascl1b);Unigene0006186(NR2E1);Unigene0007847(fzd1);Unigene0008178(Cat);Unigene0009613(Dl);Unigene0009619(EcR);Unigene0009751(N);Unigene0013554(--);Unigene0025624(FAF1);Unigene0026266(WNT-1);Unigene0028905(Dsp1);Unigene0030010(JUND);Unigene0030199(Tl);Unigene0030877(STIP1);Unigene0031052(SENP1);Unigene0033921(--);Unigen…
GO:0006541	glutamine metabolic process	0.085927	0.355388	Unigene0008033(CAD);Unigene0016451(Gs2);Unigene0093749(Gs2);Unigene0102481(CDX1);Unigene0117281(RAP2A)
GO:0007427	epithelial cell migration, open tracheal system	0.085927	0.355388	Unigene0017087(sli);Unigene0019233(TH);Unigene0040829(fgf9);Unigene0051715(Ihh);Unigene0095805(ple)
GO:0007564	regulation of chitin-based cuticle tanning	0.085927	0.355388	Unigene0019233(TH);Unigene0029371(Hr38);Unigene0032972(DDC);Unigene0092546(Ddc);Unigene0095805(ple)
GO:0007593	chitin-based cuticle sclerotization	0.085927	0.355388	Unigene0019233(TH);Unigene0029371(Hr38);Unigene0032972(DDC);Unigene0092546(Ddc);Unigene0095805(ple)
GO:0010002	cardioblast differentiation	0.085927	0.355388	Unigene0001905(Abd-B);Unigene0009751(N);Unigene0026266(WNT-1);Unigene0042009(N);Unigene0077029(TBX20)
GO:0022404	molting cycle process	0.085927	0.355388	Unigene0019233(TH);Unigene0029371(Hr38);Unigene0032972(DDC);Unigene0092546(Ddc);Unigene0095805(ple)
GO:0051017	actin filament bundle assembly	0.085927	0.355388	Unigene0009453(FHOD3);Unigene0027767(if);Unigene0028596(mys);Unigene0101697(sn);Unigene0101699(sn)
GO:0061572	actin filament bundle organization	0.085927	0.355388	Unigene0009453(FHOD3);Unigene0027767(if);Unigene0028596(mys);Unigene0101697(sn);Unigene0101699(sn)
GO:0071684	organism emergence from protective structure	0.085927	0.355388	Unigene0002752(asah2);Unigene0004277(LDB2);Unigene0009619(EcR);Unigene0025125(asah2);Unigene0025888(Cubn)
GO:1901989	positive regulation of cell cycle phase transition	0.085927	0.355388	Unigene0009703(Su(H));Unigene0009751(N);Unigene0011833(Glis3);Unigene0042009(N);Unigene0087981(Glis3)
GO:1901992	positive regulation of mitotic cell cycle phase transition	0.085927	0.355388	Unigene0009703(Su(H));Unigene0009751(N);Unigene0011833(Glis3);Unigene0042009(N);Unigene0087981(Glis3)
GO:0008038	neuron recognition	0.0869612	0.358968	Unigene0007499(NTN1);Unigene0007688(TLL1);Unigene0008015(alpha-Spec);Unigene0008385(pk);Unigene0008649(Plxna4);Unigene0009573(Ptp99A);Unigene0009847(PlexB);Unigene0010109(Neo1);Unigene0010674(Trim9);Unigene0017087(sli);Unigene0027767(if);Unigene0027936(acj6);Unigene0028477(vangl2);Unigene0028758(Hmcn2);Unigene0040149(RND3);Unigene0040891(rho-1);Unigene0045260(--);Unigene0056685(beta-Spec);Unigene…
GO:0048037	cofactor binding	0.0874861	0.508573	Unigene0002980(slgA);Unigene0004715(DDX17);Unigene0004998(Gale);Unigene0007276(sgl);Unigene0010930(CCR1);Unigene0044353(YDR541C);Unigene0050540(Ddx17);Unigene0050541(DDX17);Unigene0071029(Hmgcr);Unigene0075778(DDX17);Unigene0078866(--);Unigene0078867(--);Unigene0082142(CCR1);Unigene0125277(GALE)
GO:0021782	glial cell development	0.0887531	0.361188	Unigene0010397(Nrg);Unigene0026863(--);Unigene0042527(gcm);Unigene0051215(nrv2)
GO:0042446	hormone biosynthetic process	0.0887531	0.361188	Unigene0008559(SCD);Unigene0024247(SCD);Unigene0051545(D11DS);Unigene0124712(SCD5)
GO:0046686	response to cadmium ion	0.0887531	0.361188	Unigene0051997(MAP2K7);Unigene0052389(--);Unigene0085541(MAP3K1);Unigene0085542(Map3k1)
GO:0051890	regulation of cardioblast differentiation	0.0887531	0.361188	Unigene0001905(Abd-B);Unigene0009751(N);Unigene0026266(WNT-1);Unigene0042009(N)
GO:0060795	cell fate commitment involved in formation of primary germ layer	0.0887531	0.361188	Unigene0001457(--);Unigene0003751(SMAD3);Unigene0013174(BMPR1B);Unigene0039909(SNAI1)
GO:2000736	regulation of stem cell differentiation	0.0887531	0.361188	Unigene0001905(Abd-B);Unigene0009751(N);Unigene0026266(WNT-1);Unigene0042009(N)
GO:0009639	response to red or far red light	0.0888556	0.361188	Unigene0001457(--);Unigene0017703(--);Unigene0019800(--);Unigene0031295(--);Unigene0032376(gl);Unigene0048490(--);Unigene0050667(--);Unigene0080226(--)
GO:0030866	cortical actin cytoskeleton organization	0.0888556	0.361188	Unigene0020748(STARD13);Unigene0040149(RND3);Unigene0040891(rho-1);Unigene0108850(Rho1);Unigene0108851(RHO);Unigene0122076(rho-1);Unigene0122077(rho-1);Unigene0122078(rho-1)
GO:1901700	response to oxygen-containing compound	0.0897531	0.363256	Unigene0003901(an3);Unigene0008178(Cat);Unigene0008559(SCD);Unigene0009619(EcR);Unigene0023575(PHC3);Unigene0024247(SCD);Unigene0027048(zip);Unigene0032862(--);Unigene0033030(E75);Unigene0039350(KDM6A);Unigene0039551(Prkar1b);Unigene0042756(ALDH1A1);Unigene0043941(ALDH2);Unigene0046336(Prdm1);Unigene0051545(D11DS);Unigene0052914(PHC1);Unigene0054801(Prkar1a);Unigene0064735(E75);Unigene0065052(ald…
GO:0043062	extracellular structure organization	0.0900466	0.363256	Unigene0010112(LanB1);Unigene0023281(Mmp2);Unigene0029031(dnajc22);Unigene0051997(MAP2K7);Unigene0080293(ost-1);Unigene0080294(ost-1);Unigene0092499(MMP1);Unigene0092500(MMP1);Unigene0119575(Pgant3);Unigene0119576(Pgant3)
GO:0048489	synaptic vesicle transport	0.0900466	0.363256	Unigene0001457(--);Unigene0017703(--);Unigene0019800(--);Unigene0031295(--);Unigene0032376(gl);Unigene0048490(--);Unigene0050667(--);Unigene0066400(Aplip1);Unigene0080226(--);Unigene0110768(Aplip1)
GO:0097480	establishment of synaptic vesicle localization	0.0900466	0.363256	Unigene0001457(--);Unigene0017703(--);Unigene0019800(--);Unigene0031295(--);Unigene0032376(gl);Unigene0048490(--);Unigene0050667(--);Unigene0066400(Aplip1);Unigene0080226(--);Unigene0110768(Aplip1)
GO:0007154	cell communication	0.091364	0.367555	Unigene0000028(ADGRE4P);Unigene0000206(FucTA);Unigene0000278(--);Unigene0000318(KIF20B);Unigene0000474(HS3ST6);Unigene0000485(--);Unigene0000651(rdx);Unigene0000707(SIN3A);Unigene0000838(RRAD);Unigene0000869(ACSL3);Unigene0001163(EFTUD2);Unigene0001213(MIB2);Unigene0001229(TRAF4);Unigene0001230(Lar);Unigene0001464(ceh-19);Unigene0001641(Tp53inp2);Unigene0001645(--);Unigene0001674(MIB1);Unigene000…
GO:2000027	regulation of organ morphogenesis	0.0914574	0.367555	Unigene0001905(Abd-B);Unigene0003150(SOCS5);Unigene0003751(SMAD3);Unigene0009751(N);Unigene0010881(ds);Unigene0013174(BMPR1B);Unigene0015122(APC);Unigene0015159(PLCB4);Unigene0026266(WNT-1);Unigene0028477(vangl2);Unigene0033921(--);Unigene0035067(ETV6);Unigene0042009(N);Unigene0048368(--);Unigene0052301(Egfr);Unigene0066929(ETV6);Unigene0092267(CSNK1G3);Unigene0113075(--);Unigene0113076(--)
GO:0005635	nuclear envelope	0.0923038	1	Unigene0002768(Syne1);Unigene0004728(Syne1);Unigene0026859(Syne1);Unigene0107353(Syne1)
GO:0030036	actin cytoskeleton organization	0.0927484	0.372042	Unigene0000088(NAV2);Unigene0002768(Syne1);Unigene0003233(rab11fip4a);Unigene0006805(RAB35);Unigene0007847(fzd1);Unigene0008015(alpha-Spec);Unigene0008536(DAG1);Unigene0009453(FHOD3);Unigene0009613(Dl);Unigene0009751(N);Unigene0020748(STARD13);Unigene0020774(PIP4K2A);Unigene0022350(up);Unigene0022499(KIRREL2);Unigene0024541(Sra-1);Unigene0026095(tle4);Unigene0027048(zip);Unigene0027767(if);Unigen…
GO:0005342	organic acid transmembrane transporter activity	0.0970456	0.548203	Unigene0002079(SLC13A5);Unigene0005440(Slc25a15);Unigene0005657(NAAT1);Unigene0005661(CG17119);Unigene0006542(SLC1A2);Unigene0016483(Slc17a6);Unigene0026884(SLC13A3);Unigene0036908(DPYSL2);Unigene0040076(SLC7A9);Unigene0043583(SLC1A2);Unigene0045437(NAAT1);Unigene0050071(SLC1A2);Unigene0052055(SLC7A8);Unigene0058912(SLC1A2);Unigene0063065(Slc7a6);Unigene0071228(SLC12A6);Unigene0090409(SLC13A5);Un…
GO:0046943	carboxylic acid transmembrane transporter activity	0.0970456	0.548203	Unigene0002079(SLC13A5);Unigene0005440(Slc25a15);Unigene0005657(NAAT1);Unigene0005661(CG17119);Unigene0006542(SLC1A2);Unigene0016483(Slc17a6);Unigene0026884(SLC13A3);Unigene0036908(DPYSL2);Unigene0040076(SLC7A9);Unigene0043583(SLC1A2);Unigene0045437(NAAT1);Unigene0050071(SLC1A2);Unigene0052055(SLC7A8);Unigene0058912(SLC1A2);Unigene0063065(Slc7a6);Unigene0071228(SLC12A6);Unigene0090409(SLC13A5);Un…
GO:0009968	negative regulation of signal transduction	0.0970556	0.388587	Unigene0000707(SIN3A);Unigene0003150(SOCS5);Unigene0005622(Rgs7);Unigene0008473(nkd);Unigene0009992(ft);Unigene0014292(Men1);Unigene0015122(APC);Unigene0022297(--);Unigene0026095(tle4);Unigene0026222(Rgs7);Unigene0033921(--);Unigene0035067(ETV6);Unigene0036653(NLK);Unigene0036709(gsp-2);Unigene0040149(RND3);Unigene0040891(rho-1);Unigene0053235(Prkn);Unigene0053236(Prkn);Unigene0062171(Rgs7);Unige…
GO:0004721	phosphoprotein phosphatase activity	0.0974123	0.548203	Unigene0001230(Lar);Unigene0003751(SMAD3);Unigene0004113(CDC14A);Unigene0008937(memo1);Unigene0009573(Ptp99A);Unigene0010953(PTPRM);Unigene0028496(Actn);Unigene0036353(PTRHD1);Unigene0036709(gsp-2);Unigene0045343(PPTC7);Unigene0051101(Ptpn21);Unigene0051136(Lar);Unigene0055077(PPP5C);Unigene0056685(beta-Spec);Unigene0071277(PDP2);Unigene0071278(PDP2);Unigene0072368(Timm50);Unigene0073043(Timm50);…
GO:0007365	periodic partitioning	0.0984405	0.391191	Unigene0004036(ago4);Unigene0008473(nkd);Unigene0017739(en2-a);Unigene0023770(prd);Unigene0026266(WNT-1);Unigene0032776(AGO2);Unigene0036055(AGO7);Unigene0040825(gsb-n);Unigene0051715(Ihh);Unigene0052301(Egfr);Unigene0101207(en2-a)
GO:0051347	positive regulation of transferase activity	0.0984405	0.391191	Unigene0017354(CSNK1A1);Unigene0051204(NPR1);Unigene0051504(ATOH1);Unigene0051997(MAP2K7);Unigene0054909(CSNK1A1);Unigene0081702(CYTH2);Unigene0081703(CYTH2);Unigene0092267(CSNK1G3);Unigene0103243(wnk-1);Unigene0103244(wnk-1);Unigene0113304(MAP3K7)
GO:0055001	muscle cell development	0.0984405	0.391191	Unigene0010112(LanB1);Unigene0033921(--);Unigene0034619(Act5C);Unigene0035067(ETV6);Unigene0066929(ETV6);Unigene0081358(nhl-1);Unigene0081359(nhl-1);Unigene0093126(RAC1);Unigene0093127(RAC1);Unigene0115998(let-2);Unigene0122078(rho-1)
GO:0055002	striated muscle cell development	0.0984405	0.391191	Unigene0010112(LanB1);Unigene0033921(--);Unigene0034619(Act5C);Unigene0035067(ETV6);Unigene0066929(ETV6);Unigene0081358(nhl-1);Unigene0081359(nhl-1);Unigene0093126(RAC1);Unigene0093127(RAC1);Unigene0115998(let-2);Unigene0122078(rho-1)
GO:0051301	cell division	0.0998707	0.396105	Unigene0000318(KIF20B);Unigene0000808(brat);Unigene0001677(R3HDM2);Unigene0002624(mam);Unigene0003751(SMAD3);Unigene0004497(ANKFN1);Unigene0005185(RIC8A);Unigene0006805(RAB35);Unigene0007847(fzd1);Unigene0008583(Invadolysin);Unigene0009235(HES4);Unigene0009703(Su(H));Unigene0009751(N);Unigene0010297(IGF1R);Unigene0010757(PLK2);Unigene0013174(BMPR1B);Unigene0014548(Sep2);Unigene0018806(cpeb3);Unig…
GO:0034613	cellular protein localization	0.100049	0.396105	Unigene0000318(KIF20B);Unigene0000651(rdx);Unigene0001457(--);Unigene0010296(cas);Unigene0012795(rdx);Unigene0012796(rdx);Unigene0017703(--);Unigene0019800(--);Unigene0025888(Cubn);Unigene0027048(zip);Unigene0027778(Ipo7);Unigene0028109(Tnpo3);Unigene0028315(--);Unigene0029181(KPNB1);Unigene0030877(STIP1);Unigene0031198(Tim9a);Unigene0031295(--);Unigene0031696(RCC1);Unigene0032232(act-2);Unigene0…
GO:0000139	Golgi membrane	0.104032	1	Unigene0000206(FucTA);Unigene0005372(CHSY1);Unigene0027025(O-fut1);Unigene0048088(fng);Unigene0083477(FUT4);Unigene0083479(FUT4);Unigene0093794(O-fut1)
GO:0016811	hydrolase activity, acting on carbon-nitrogen (but not peptide) bonds, in linear amides	0.104377	0.570761	Unigene0002752(asah2);Unigene0010109(Neo1);Unigene0025125(asah2);Unigene0031121(PGRP-SC1a);Unigene0032601(ASAH1);Unigene0032649(Cndp2);Unigene0033396(Aspg);Unigene0051299(Igdcc4);Unigene0072383(sirt2);Unigene0083008(--);Unigene0083009(--);Unigene0083398(NTAN1);Unigene0098563(Cndp2);Unigene0099637(NTAN1);Unigene0122949(Hdac6)
GO:0031406	carboxylic acid binding	0.104658	0.570761	Unigene0002527(Ftcd);Unigene0008033(CAD);Unigene0022299(DIRAS2);Unigene0044405(Hn);Unigene0046417(TPH1);Unigene0107291(Grm1);Unigene0117281(RAP2A)
GO:0043177	organic acid binding	0.104658	0.570761	Unigene0002527(Ftcd);Unigene0008033(CAD);Unigene0022299(DIRAS2);Unigene0044405(Hn);Unigene0046417(TPH1);Unigene0107291(Grm1);Unigene0117281(RAP2A)
GO:0004553	hydrolase activity, hydrolyzing O-glycosyl compounds	0.105969	0.572014	Unigene0000206(FucTA);Unigene0004537(Gaa);Unigene0004568(Gaa);Unigene0005895(Chia);Unigene0006015(GAA);Unigene0009573(Ptp99A);Unigene0021651(CHIT1);Unigene0028225(Chia);Unigene0028504(Cht10);Unigene0034631(MAN2C1);Unigene0043425(Chia);Unigene0043506(HEXA);Unigene0052165(AGAP007347);Unigene0073440(Man2a2);Unigene0073441(Man2a2);Unigene0099962(Chia)
GO:0010604	positive regulation of macromolecule metabolic process	0.107924	0.426488	Unigene0000651(rdx);Unigene0001163(EFTUD2);Unigene0001229(TRAF4);Unigene0001457(--);Unigene0002981(ATG9A);Unigene0004240(Npy2r);Unigene0005325(ddx4);Unigene0005588(ATOH7);Unigene0005698(CPEB1);Unigene0006929(KSR2);Unigene0011203(tada2b);Unigene0012795(rdx);Unigene0012796(rdx);Unigene0014292(Men1);Unigene0017354(CSNK1A1);Unigene0026281(shoc2);Unigene0026361(Pka-C3);Unigene0032194(Ubx);Unigene00367…
GO:0046668	regulation of retinal cell programmed cell death	0.109063	0.430192	Unigene0015122(APC);Unigene0015159(PLCB4);Unigene0026266(WNT-1);Unigene0052301(Egfr);Unigene0113075(--);Unigene0113076(--)
GO:0030414	peptidase inhibitor activity	0.110148	0.579242	Unigene0000940(Serpinb1a);Unigene0014133(Serpinb1a);Unigene0027402(Ppn);Unigene0028212(CG4091);Unigene0033263(SERPINB1);Unigene0041924(--);Unigene0051435(Pde1c);Unigene0079944(SERPINB4);Unigene0095099(Serpinb1a);Unigene0107621(Serpinb1a);Unigene0116139(Pde1c)
GO:0032147	activation of protein kinase activity	0.110236	0.433214	Unigene0017354(CSNK1A1);Unigene0051204(NPR1);Unigene0051504(ATOH1);Unigene0054909(CSNK1A1);Unigene0081702(CYTH2);Unigene0081703(CYTH2);Unigene0092267(CSNK1G3);Unigene0103243(wnk-1);Unigene0103244(wnk-1);Unigene0113304(MAP3K7)
GO:0097479	synaptic vesicle localization	0.110236	0.433214	Unigene0001457(--);Unigene0017703(--);Unigene0019800(--);Unigene0031295(--);Unigene0032376(gl);Unigene0048490(--);Unigene0050667(--);Unigene0066400(Aplip1);Unigene0080226(--);Unigene0110768(Aplip1)
GO:0010646	regulation of cell communication	0.110449	0.433253	Unigene0000485(--);Unigene0000651(rdx);Unigene0000707(SIN3A);Unigene0000869(ACSL3);Unigene0001163(EFTUD2);Unigene0001213(MIB2);Unigene0001229(TRAF4);Unigene0001812(SYT4);Unigene0001968(pat-4);Unigene0002981(ATG9A);Unigene0003150(SOCS5);Unigene0003387(trbd);Unigene0003648(--);Unigene0004240(Npy2r);Unigene0005153(SYT10);Unigene0005622(Rgs7);Unigene0006212(dpn);Unigene0006805(RAB35);Unigene0006929(K…
GO:0008088	axo-dendritic transport	0.111662	0.437206	Unigene0001457(--);Unigene0006805(RAB35);Unigene0017703(--);Unigene0019800(--);Unigene0031295(--);Unigene0032376(gl);Unigene0048490(--);Unigene0050667(--);Unigene0066400(Aplip1);Unigene0080226(--);Unigene0099725(KAP115);Unigene0099726(KAP115);Unigene0110768(Aplip1)
GO:0007165	signal transduction	0.112444	0.438316	Unigene0000028(ADGRE4P);Unigene0000206(FucTA);Unigene0000278(--);Unigene0000318(KIF20B);Unigene0000474(HS3ST6);Unigene0000485(--);Unigene0000651(rdx);Unigene0000707(SIN3A);Unigene0000838(RRAD);Unigene0000869(ACSL3);Unigene0001163(EFTUD2);Unigene0001213(MIB2);Unigene0001229(TRAF4);Unigene0001464(ceh-19);Unigene0001674(MIB1);Unigene0001956(WDR17);Unigene0001968(pat-4);Unigene0002619(GATA5);Unigene0…
GO:0030011	maintenance of cell polarity	0.112563	0.438316	Unigene0040149(RND3);Unigene0040891(rho-1);Unigene0101646(--);Unigene0108850(Rho1);Unigene0108851(RHO);Unigene0122076(rho-1);Unigene0122077(rho-1);Unigene0122078(rho-1)
GO:0046666	retinal cell programmed cell death	0.112563	0.438316	Unigene0009751(N);Unigene0015122(APC);Unigene0015159(PLCB4);Unigene0026266(WNT-1);Unigene0042009(N);Unigene0052301(Egfr);Unigene0113075(--);Unigene0113076(--)
GO:0023052	signaling	0.113169	0.439071	Unigene0000028(ADGRE4P);Unigene0000206(FucTA);Unigene0000278(--);Unigene0000318(KIF20B);Unigene0000474(HS3ST6);Unigene0000485(--);Unigene0000651(rdx);Unigene0000707(SIN3A);Unigene0000838(RRAD);Unigene0000869(ACSL3);Unigene0001163(EFTUD2);Unigene0001213(MIB2);Unigene0001229(TRAF4);Unigene0001464(ceh-19);Unigene0001645(--);Unigene0001674(MIB1);Unigene0001744(RNaseZ);Unigene0001812(SYT4);Unigene0001…
GO:0044700	single organism signaling	0.113169	0.439071	Unigene0000028(ADGRE4P);Unigene0000206(FucTA);Unigene0000278(--);Unigene0000318(KIF20B);Unigene0000474(HS3ST6);Unigene0000485(--);Unigene0000651(rdx);Unigene0000707(SIN3A);Unigene0000838(RRAD);Unigene0000869(ACSL3);Unigene0001163(EFTUD2);Unigene0001213(MIB2);Unigene0001229(TRAF4);Unigene0001464(ceh-19);Unigene0001645(--);Unigene0001674(MIB1);Unigene0001744(RNaseZ);Unigene0001812(SYT4);Unigene0001…
GO:0030031	cell projection assembly	0.113807	0.440743	Unigene0008033(CAD);Unigene0009751(N);Unigene0022299(DIRAS2);Unigene0026266(WNT-1);Unigene0028596(mys);Unigene0040149(RND3);Unigene0040756(ENAH);Unigene0040829(fgf9);Unigene0040891(rho-1);Unigene0042009(N);Unigene0051997(MAP2K7);Unigene0093126(RAC1);Unigene0093127(RAC1);Unigene0099725(KAP115);Unigene0099726(KAP115);Unigene0101697(sn);Unigene0101699(sn);Unigene0108850(Rho1);Unigene0108851(RHO);Uni…
GO:0016853	isomerase activity	0.114271	0.579242	Unigene0000200(tpi1b);Unigene0004998(Gale);Unigene0005879(Pus1);Unigene0014046(GLCE);Unigene0018925(--);Unigene0020438(--);Unigene0027677(Grpel1);Unigene0028005(TOP2A);Unigene0032012(Nop60B);Unigene0033010(MIF);Unigene0033695(PPIB);Unigene0035075(PIN1);Unigene0035368(CYPA);Unigene0036545(pin4);Unigene0041466(TOP2A);Unigene0044839(FKBP12);Unigene0054158(TOP2A);Unigene0062090(calub);Unigene0073388(…
GO:0016717	oxidoreductase activity, acting on paired donors, with oxidation of a pair of donors resulting in the reduction of molecular oxygen to two molecules of water	0.115411	0.579242	Unigene0008559(SCD);Unigene0024247(SCD);Unigene0051545(D11DS);Unigene0124712(SCD5)
GO:0016765	transferase activity, transferring alkyl or aryl (other than methyl) groups	0.116496	0.579242	Unigene0015104(Ggps1);Unigene0033756(GstD4);Unigene0034183(Gstm3);Unigene0040231(GSTO1);Unigene0046297(SMS);Unigene0063855(SMS);Unigene0064777(Srm);Unigene0071105(COX10);Unigene0093581(GstD1);Unigene0112266(Gstz1);Unigene0112268(Gstz1);Unigene0116772(PDSS1);Unigene0119266(COX10)
GO:0023051	regulation of signaling	0.11798	0.453529	Unigene0000485(--);Unigene0000651(rdx);Unigene0000707(SIN3A);Unigene0000869(ACSL3);Unigene0001163(EFTUD2);Unigene0001213(MIB2);Unigene0001229(TRAF4);Unigene0001812(SYT4);Unigene0002981(ATG9A);Unigene0003150(SOCS5);Unigene0003387(trbd);Unigene0003648(--);Unigene0004240(Npy2r);Unigene0005153(SYT10);Unigene0005622(Rgs7);Unigene0006212(dpn);Unigene0006805(RAB35);Unigene0006929(KSR2);Unigene0007847(fz…
GO:0070161	anchoring junction	0.119019	1	Unigene0001230(Lar);Unigene0004115(PPP1R13B);Unigene0009613(Dl);Unigene0009751(N);Unigene0018773(Caskin1);Unigene0021755(Patj);Unigene0022499(KIRREL2);Unigene0024897(Src42A);Unigene0026326(rst);Unigene0027767(if);Unigene0028496(Actn);Unigene0028596(mys);Unigene0032793(Thbs3);Unigene0040356(SDC3);Unigene0040756(ENAH);Unigene0042009(N);Unigene0044224(SPTBN5);Unigene0048545(CTNND2);Unigene0051136(La…
GO:0009966	regulation of signal transduction	0.119474	0.453529	Unigene0000485(--);Unigene0000651(rdx);Unigene0000707(SIN3A);Unigene0000869(ACSL3);Unigene0001163(EFTUD2);Unigene0001213(MIB2);Unigene0001229(TRAF4);Unigene0002981(ATG9A);Unigene0003150(SOCS5);Unigene0003387(trbd);Unigene0003648(--);Unigene0004240(Npy2r);Unigene0005622(Rgs7);Unigene0006212(dpn);Unigene0006929(KSR2);Unigene0007847(fzd1);Unigene0008033(CAD);Unigene0008385(pk);Unigene0008473(nkd);Un…
GO:0003973	(S)-2-hydroxy-acid oxidase activity	0.120195	0.579242	Unigene0004306(GLO2);Unigene0031391(HAO1);Unigene0094551(GLO1);Unigene0094552(GLO1);Unigene0098773(Hao1);Unigene0113807(Hao1)
GO:0016408	C-acyltransferase activity	0.120195	0.579242	Unigene0000573(acat1-a);Unigene0027131(4CLL7);Unigene0032799(SCP2);Unigene0089991(--);Unigene0089992(acat1-a);Unigene0089993(acat1-a)
GO:0003014	renal system process	0.120302	0.453529	Unigene0008898(NPHS1);Unigene0026326(rst);Unigene0093126(RAC1);Unigene0093127(RAC1);Unigene0122078(rho-1)
GO:0006493	protein O-linked glycosylation	0.120302	0.453529	Unigene0027025(O-fut1);Unigene0052012(slc35b4);Unigene0093794(O-fut1);Unigene0119575(Pgant3);Unigene0119576(Pgant3)
GO:0030334	regulation of cell migration	0.120302	0.453529	Unigene0000707(SIN3A);Unigene0009453(FHOD3);Unigene0017087(sli);Unigene0028596(mys);Unigene0040756(ENAH)
GO:0031058	positive regulation of histone modification	0.120302	0.453529	Unigene0001457(--);Unigene0011203(tada2b);Unigene0039909(SNAI1);Unigene0088658(Cbx3);Unigene0119518(tada2b)
GO:0045787	positive regulation of cell cycle	0.120302	0.453529	Unigene0009703(Su(H));Unigene0009751(N);Unigene0011833(Glis3);Unigene0042009(N);Unigene0087981(Glis3)
GO:0045931	positive regulation of mitotic cell cycle	0.120302	0.453529	Unigene0009703(Su(H));Unigene0009751(N);Unigene0011833(Glis3);Unigene0042009(N);Unigene0087981(Glis3)
GO:0051270	regulation of cellular component movement	0.120302	0.453529	Unigene0000707(SIN3A);Unigene0009453(FHOD3);Unigene0017087(sli);Unigene0028596(mys);Unigene0040756(ENAH)
GO:0060911	cardiac cell fate commitment	0.120302	0.453529	Unigene0001905(Abd-B);Unigene0002619(GATA5);Unigene0010946(svp);Unigene0026266(WNT-1);Unigene0122140(GATA5)
GO:0090068	positive regulation of cell cycle process	0.120302	0.453529	Unigene0009703(Su(H));Unigene0009751(N);Unigene0011833(Glis3);Unigene0042009(N);Unigene0087981(Glis3)
GO:0097205	renal filtration	0.120302	0.453529	Unigene0008898(NPHS1);Unigene0026326(rst);Unigene0093126(RAC1);Unigene0093127(RAC1);Unigene0122078(rho-1)
GO:1903310	positive regulation of chromatin modification	0.120302	0.453529	Unigene0001457(--);Unigene0011203(tada2b);Unigene0039909(SNAI1);Unigene0088658(Cbx3);Unigene0119518(tada2b)
GO:2000145	regulation of cell motility	0.120302	0.453529	Unigene0000707(SIN3A);Unigene0009453(FHOD3);Unigene0017087(sli);Unigene0028596(mys);Unigene0040756(ENAH)
GO:2001252	positive regulation of chromosome organization	0.120302	0.453529	Unigene0001457(--);Unigene0011203(tada2b);Unigene0039909(SNAI1);Unigene0088658(Cbx3);Unigene0119518(tada2b)
GO:0000768	syncytium formation by plasma membrane fusion	0.121381	0.455178	Unigene0000200(tpi1b);Unigene0008898(NPHS1);Unigene0011833(Glis3);Unigene0026326(rst);Unigene0027288(lbx1);Unigene0034845(SIX4);Unigene0036929(--);Unigene0075729(TANC2);Unigene0087981(Glis3);Unigene0090040(TANC2);Unigene0093126(RAC1);Unigene0093127(RAC1);Unigene0109838(Mp20);Unigene0122078(rho-1);Unigene0126765(Hem)
GO:0002118	aggressive behavior	0.121381	0.455178	Unigene0001433(Rap1gap);Unigene0002658(RAP1GAP);Unigene0007276(sgl);Unigene0017354(CSNK1A1);Unigene0027969(LMO1);Unigene0027970(LMO1);Unigene0038727(cyb5r2);Unigene0039652(LMO1);Unigene0045497(DBH);Unigene0046347(5-HT1B);Unigene0054909(CSNK1A1);Unigene0079247(Ppp1r9a);Unigene0100536(Ppp1r9a);Unigene0108196(NR2E1);Unigene0108197(NR2E1)
GO:0006949	syncytium formation	0.121381	0.455178	Unigene0000200(tpi1b);Unigene0008898(NPHS1);Unigene0011833(Glis3);Unigene0026326(rst);Unigene0027288(lbx1);Unigene0034845(SIX4);Unigene0036929(--);Unigene0075729(TANC2);Unigene0087981(Glis3);Unigene0090040(TANC2);Unigene0093126(RAC1);Unigene0093127(RAC1);Unigene0109838(Mp20);Unigene0122078(rho-1);Unigene0126765(Hem)
GO:0003712	transcription cofactor activity	0.122254	0.579242	Unigene0001457(--);Unigene0003751(SMAD3);Unigene0010537(SAMD11);Unigene0026095(tle4);Unigene0027936(acj6);Unigene0029125(pygo);Unigene0036514(pygo);Unigene0039909(SNAI1);Unigene0045847(pygo);Unigene0048569(SMARCC2);Unigene0051665(--);Unigene0061877(exd);Unigene0073886(per);Unigene0073887(per);Unigene0079056(Bgb);Unigene0103866(pygo);Unigene0118802(CtBP);Unigene0118803(CtBP)
GO:0006520	cellular amino acid metabolic process	0.123094	0.46079	Unigene0000943(SelD);Unigene0002448(Gldc);Unigene0002814(Lars1);Unigene0002980(slgA);Unigene0003904(ALDH4A1);Unigene0005586(Hars1);Unigene0008033(CAD);Unigene0009772(glt1);Unigene0012436(Iars2);Unigene0016451(Gs2);Unigene0016570(Psat1);Unigene0019233(TH);Unigene0019955(bhmt);Unigene0022299(DIRAS2);Unigene0025557(mars1);Unigene0027874(EPRS1);Unigene0030429(ass1);Unigene0030981(Polr1c);Unigene00311…
GO:0001221	transcription cofactor binding	0.124638	0.579242	Unigene0009619(EcR);Unigene0077029(TBX20)
GO:0001228	transcriptional activator activity, RNA polymerase II transcription regulatory region sequence-specific binding	0.124638	0.579242	Unigene0011833(Glis3);Unigene0087981(Glis3)
GO:0004311	farnesyltranstransferase activity	0.124638	0.579242	Unigene0071105(COX10);Unigene0119266(COX10)
GO:0004559	alpha-mannosidase activity	0.124638	0.579242	Unigene0073440(Man2a2);Unigene0073441(Man2a2)
GO:0015924	mannosyl-oligosaccharide mannosidase activity	0.124638	0.579242	Unigene0073440(Man2a2);Unigene0073441(Man2a2)
GO:0016670	oxidoreductase activity, acting on a sulfur group of donors, oxygen as acceptor	0.124638	0.579242	Unigene0042578(Jafrac1);Unigene0071965(Jafrac1)
GO:0034481	chondroitin sulfotransferase activity	0.124638	0.579242	Unigene0011223(Chst11);Unigene0081644(Chst11)
GO:0044708	single-organism behavior	0.124998	0.466016	Unigene0003150(SOCS5);Unigene0004036(ago4);Unigene0007276(sgl);Unigene0008629(SEMA5A);Unigene0009100(Dll);Unigene0009608(ABCG14);Unigene0009619(EcR);Unigene0009703(Su(H));Unigene0009751(N);Unigene0012794(ddx20);Unigene0013795(inx2);Unigene0018806(cpeb3);Unigene0021904(Inx2);Unigene0026266(WNT-1);Unigene0026361(Pka-C3);Unigene0029760(Sim1);Unigene0030877(STIP1);Unigene0032646(llph);Unigene0032776(…
GO:0002759	regulation of antimicrobial humoral response	0.125263	0.466016	Unigene0000186(vvl);Unigene0002619(GATA5);Unigene0004573(ascl1b);Unigene0009613(Dl);Unigene0025624(FAF1);Unigene0028905(Dsp1);Unigene0030010(JUND);Unigene0036441(ASCL2);Unigene0038831(--);Unigene0043850(ASCL1);Unigene0048590(Parp);Unigene0099694(Dsp1);Unigene0102481(CDX1);Unigene0102482(CDX1);Unigene0113304(MAP3K7);Unigene0122140(GATA5)
GO:0002920	regulation of humoral immune response	0.125263	0.466016	Unigene0000186(vvl);Unigene0002619(GATA5);Unigene0004573(ascl1b);Unigene0009613(Dl);Unigene0025624(FAF1);Unigene0028905(Dsp1);Unigene0030010(JUND);Unigene0036441(ASCL2);Unigene0038831(--);Unigene0043850(ASCL1);Unigene0048590(Parp);Unigene0099694(Dsp1);Unigene0102481(CDX1);Unigene0102482(CDX1);Unigene0113304(MAP3K7);Unigene0122140(GATA5)
GO:0015151	alpha-glucoside transmembrane transporter activity	0.125922	0.579242	Unigene0018975(Tret1);Unigene0045429(slc2a10);Unigene0093511(Tret1)
GO:0042947	glucoside transmembrane transporter activity	0.125922	0.579242	Unigene0018975(Tret1);Unigene0045429(slc2a10);Unigene0093511(Tret1)
GO:0090599	alpha-glucosidase activity	0.125922	0.579242	Unigene0004537(Gaa);Unigene0004568(Gaa);Unigene0006015(GAA)
GO:0006023	aminoglycan biosynthetic process	0.12624	0.466016	Unigene0007276(sgl);Unigene0030423(Skeletor);Unigene0041460(ttv);Unigene0051417(DRAM1);Unigene0051776(chs-2);Unigene0116020(chs-2);Unigene0126986(Skeletor)
GO:0008406	gonad development	0.12624	0.466016	Unigene0001905(Abd-B);Unigene0003313(mafaa);Unigene0021793(SOX9);Unigene0037049(ct);Unigene0051755(Sall1);Unigene0078301(Eya2);Unigene0078302(Eya2)
GO:0035296	regulation of tube diameter	0.12624	0.466016	Unigene0009619(EcR);Unigene0030423(Skeletor);Unigene0051195(Arcn1);Unigene0051215(nrv2);Unigene0051417(DRAM1);Unigene0051776(chs-2);Unigene0116020(chs-2)
GO:0045137	development of primary sexual characteristics	0.12624	0.466016	Unigene0001905(Abd-B);Unigene0003313(mafaa);Unigene0021793(SOX9);Unigene0037049(ct);Unigene0051755(Sall1);Unigene0078301(Eya2);Unigene0078302(Eya2)
GO:0070252	actin-mediated cell contraction	0.12624	0.466016	Unigene0001229(TRAF4);Unigene0028773(--);Unigene0030877(STIP1);Unigene0051976(--);Unigene0063866(STIP1);Unigene0088375(Alg8);Unigene0088378(Alg8)
GO:0005773	vacuole	0.126586	1	Unigene0009723(CTSL);Unigene0009751(N);Unigene0031485(Cp1);Unigene0031647(CTSL);Unigene0039432(Cp1);Unigene0042009(N);Unigene0054967(Cp1);Unigene0072582(Cp1);Unigene0072583(Cp1);Unigene0072584(Cp1);Unigene0117339(MAP1LC3A)
GO:0048523	negative regulation of cellular process	0.127462	0.469711	Unigene0000050(Mug1);Unigene0000474(HS3ST6);Unigene0000707(SIN3A);Unigene0000808(brat);Unigene0000940(Serpinb1a);Unigene0000943(SelD);Unigene0001185(Ago2);Unigene0001230(Lar);Unigene0003150(SOCS5);Unigene0004440(AGO2);Unigene0005195(TMEM64);Unigene0005622(Rgs7);Unigene0006862(NELFCD);Unigene0008015(alpha-Spec);Unigene0008473(nkd);Unigene0009235(HES4);Unigene0009613(Dl);Unigene0009619(EcR);Unigene…
GO:0019827	stem cell population maintenance	0.129826	0.472474	Unigene0002624(mam);Unigene0003150(SOCS5);Unigene0003751(SMAD3);Unigene0004036(ago4);Unigene0006212(dpn);Unigene0008033(CAD);Unigene0009613(Dl);Unigene0009751(N);Unigene0010594(Bmp7);Unigene0013174(BMPR1B);Unigene0022299(DIRAS2);Unigene0028596(mys);Unigene0029100(BMP4);Unigene0029355(dpn);Unigene0032776(AGO2);Unigene0036055(AGO7);Unigene0039909(SNAI1);Unigene0042009(N);Unigene0048088(fng);Unigene…
GO:0098727	maintenance of cell number	0.129826	0.472474	Unigene0002624(mam);Unigene0003150(SOCS5);Unigene0003751(SMAD3);Unigene0004036(ago4);Unigene0006212(dpn);Unigene0008033(CAD);Unigene0009613(Dl);Unigene0009751(N);Unigene0010594(Bmp7);Unigene0013174(BMPR1B);Unigene0022299(DIRAS2);Unigene0028596(mys);Unigene0029100(BMP4);Unigene0029355(dpn);Unigene0032776(AGO2);Unigene0036055(AGO7);Unigene0039909(SNAI1);Unigene0042009(N);Unigene0048088(fng);Unigene…
GO:0050795	regulation of behavior	0.13059	0.472474	Unigene0026361(Pka-C3);Unigene0029514(trh);Unigene0040716(Pka-C1);Unigene0046347(5-HT1B);Unigene0046417(TPH1);Unigene0070284(GNB5);Unigene0070285(gnb5a);Unigene0070964(HSP90AA1);Unigene0070965(HSP90AA1);Unigene0073886(per);Unigene0073887(per);Unigene0078324(Cul3);Unigene0104061(SLC6A5)
GO:0005813	centrosome	0.131435	1	Unigene0001457(--);Unigene0017703(--);Unigene0019800(--);Unigene0028315(--);Unigene0031295(--);Unigene0032376(gl);Unigene0048490(--);Unigene0050667(--);Unigene0080226(--)
GO:0006586	indolalkylamine metabolic process	0.131485	0.472474	Unigene0032972(DDC);Unigene0038594(--);Unigene0046417(TPH1);Unigene0092546(Ddc)
GO:0060571	morphogenesis of an epithelial fold	0.131485	0.472474	Unigene0013554(--);Unigene0026266(WNT-1);Unigene0037049(ct);Unigene0051263(Kr)
GO:0060572	morphogenesis of an epithelial bud	0.131485	0.472474	Unigene0013554(--);Unigene0026266(WNT-1);Unigene0037049(ct);Unigene0051263(Kr)
GO:0004536	deoxyribonuclease activity	0.131715	0.590353	Unigene0034395(RpLP0);Unigene0036469(Ogg1);Unigene0049603(tatD);Unigene0052012(slc35b4);Unigene0070103(rps3);Unigene0070104(rps3);Unigene0072654(Ogg1)
GO:0015171	amino acid transmembrane transporter activity	0.131715	0.590353	Unigene0005657(NAAT1);Unigene0005661(CG17119);Unigene0045437(NAAT1);Unigene0050071(SLC1A2);Unigene0058912(SLC1A2);Unigene0122232(SLC6A7);Unigene0122233(SLC6A7)
GO:0016899	oxidoreductase activity, acting on the CH-OH group of donors, oxygen as acceptor	0.131715	0.590353	Unigene0004306(GLO2);Unigene0031391(HAO1);Unigene0045567(Gld);Unigene0094551(GLO1);Unigene0094552(GLO1);Unigene0098773(Hao1);Unigene0113807(Hao1)
GO:0006260	DNA replication	0.132766	0.472474	Unigene0000226(cdt1);Unigene0001849(pol);Unigene0006577(HLF);Unigene0007422(POL);Unigene0012819(pol);Unigene0018698(--);Unigene0021241(pol);Unigene0022147(pol);Unigene0022713(--);Unigene0024219(pol);Unigene0024585(pol);Unigene0029480(pol);Unigene0034798(--);Unigene0040254(pol);Unigene0043736(pol);Unigene0045074(pol);Unigene0046142(pol);Unigene0051375(pol);Unigene0052150(TWNK);Unigene0056428(--);U…
GO:0016628	oxidoreductase activity, acting on the CH-CH group of donors, NAD or NADP as acceptor	0.132802	0.590353	Unigene0002448(Gldc);Unigene0003536(HSPH1);Unigene0004692(CAM);Unigene0010647(Slc30a2);Unigene0011835(Hspa14);Unigene0013249(TOX);Unigene0015191(Abcc1);Unigene0018975(Tret1);Unigene0022298(Abcc10);Unigene0026552(HSPA9);Unigene0027435(Cyb5d2);Unigene0027914(Abcc1);Unigene0028213(sox14);Unigene0029549(cam1);Unigene0033370(DWF5);Unigene0037887(SOX3);Unigene0038953(Hsp68);Unigene0043114(ERC2);Unigene…
GO:0006525	arginine metabolic process	0.135088	0.472474	Unigene0030429(ass1);Unigene0091589(ASL)
GO:0006596	polyamine biosynthetic process	0.135088	0.472474	Unigene0046297(SMS);Unigene0063855(SMS)
GO:0006783	heme biosynthetic process	0.135088	0.472474	Unigene0071105(COX10);Unigene0119266(COX10)
GO:0009309	amine biosynthetic process	0.135088	0.472474	Unigene0046297(SMS);Unigene0063855(SMS)
GO:0014016	neuroblast differentiation	0.135088	0.472474	Unigene0000808(brat);Unigene0051321(pros)
GO:0021675	nerve development	0.135088	0.472474	Unigene0009100(Dll);Unigene0010397(Nrg)
GO:0022606	establishment of proximal/distal cell polarity	0.135088	0.472474	Unigene0007847(fzd1);Unigene0051999(FZD10)
GO:0035050	embryonic heart tube development	0.135088	0.472474	Unigene0032194(Ubx);Unigene0081391(Ubx)
GO:0035054	embryonic heart tube anterior/posterior pattern specification	0.135088	0.472474	Unigene0032194(Ubx);Unigene0081391(Ubx)
GO:0035337	fatty-acyl-CoA metabolic process	0.135088	0.472474	Unigene0001338(BCKDHA);Unigene0027131(4CLL7)
GO:0042074	cell migration involved in gastrulation	0.135088	0.472474	Unigene0030877(STIP1);Unigene0063866(STIP1)
GO:0042168	heme metabolic process	0.135088	0.472474	Unigene0071105(COX10);Unigene0119266(COX10)
GO:0042401	cellular biogenic amine biosynthetic process	0.135088	0.472474	Unigene0046297(SMS);Unigene0063855(SMS)
GO:0042688	crystal cell differentiation	0.135088	0.472474	Unigene0026266(WNT-1);Unigene0042527(gcm)
GO:0045144	meiotic sister chromatid segregation	0.135088	0.472474	Unigene0005325(ddx4);Unigene0095068(ddx4)
GO:0048070	regulation of developmental pigmentation	0.135088	0.472474	Unigene0026266(WNT-1);Unigene0039909(SNAI1)
GO:0048073	regulation of eye pigmentation	0.135088	0.472474	Unigene0026266(WNT-1);Unigene0039909(SNAI1)
GO:0048866	stem cell fate specification	0.135088	0.472474	Unigene0008473(nkd);Unigene0077029(TBX20)
GO:0051177	meiotic sister chromatid cohesion	0.135088	0.472474	Unigene0005325(ddx4);Unigene0095068(ddx4)
GO:0060797	transforming growth factor beta receptor signaling pathway involved in primary germ layer cell fate commitment	0.135088	0.472474	Unigene0003751(SMAD3);Unigene0013174(BMPR1B)
GO:0061162	establishment of monopolar cell polarity	0.135088	0.472474	Unigene0007847(fzd1);Unigene0051999(FZD10)
GO:0061339	establishment or maintenance of monopolar cell polarity	0.135088	0.472474	Unigene0007847(fzd1);Unigene0051999(FZD10)
GO:0070192	chromosome organization involved in meiotic cell cycle	0.135088	0.472474	Unigene0005325(ddx4);Unigene0095068(ddx4)
GO:0071526	semaphorin-plexin signaling pathway	0.135088	0.472474	Unigene0008649(Plxna4);Unigene0009847(PlexB)
GO:0007416	synapse assembly	0.135341	0.472583	Unigene0000869(ACSL3);Unigene0001230(Lar);Unigene0003751(SMAD3);Unigene0012729(SMAD6);Unigene0013174(BMPR1B);Unigene0024402(Bmpr2);Unigene0024897(Src42A);Unigene0026266(WNT-1);Unigene0027021(Elp3);Unigene0029502(SMAD6);Unigene0030010(JUND);Unigene0030067(LACS8);Unigene0035543(Elp3);Unigene0036653(NLK);Unigene0040356(SDC3);Unigene0040756(ENAH);Unigene0045247(NRXN3);Unigene0051136(Lar);Unigene00512…
GO:0005871	kinesin complex	0.138235	1	Unigene0099725(KAP115);Unigene0099726(KAP115)
GO:0036379	myofilament	0.138235	1	Unigene0022350(up);Unigene0074749(up)
GO:0015604	organic phosphonate transmembrane transporter activity	0.138476	0.605403	Unigene0002419(Abcg1);Unigene0019937(ABCG4);Unigene0039332(ABCG5);Unigene0061001(Abcg1);Unigene0101868(ABCG5)
GO:0099516	ion antiporter activity	0.138476	0.605403	Unigene0016046(SLC9A3);Unigene0043968(SLC4A10);Unigene0104497(LETM1);Unigene0104498(LETM1);Unigene0110845(SLC4A10)
GO:0003779	actin binding	0.139711	0.605797	Unigene0009374(MYO15A);Unigene0018449(USH1C);Unigene0028496(Actn);Unigene0049661(USH1C);Unigene0056685(beta-Spec);Unigene0101697(sn);Unigene0101699(sn);Unigene0123548(beta-Spec)
GO:0006970	response to osmotic stress	0.140063	0.482165	Unigene0014292(Men1);Unigene0085541(MAP3K1);Unigene0085542(Map3k1)
GO:0007586	digestion	0.140063	0.482165	Unigene0027969(LMO1);Unigene0027970(LMO1);Unigene0039652(LMO1)
GO:0010884	positive regulation of lipid storage	0.140063	0.482165	Unigene0000869(ACSL3);Unigene0030067(LACS8);Unigene0104802(ACSL4)
GO:0022600	digestive system process	0.140063	0.482165	Unigene0027969(LMO1);Unigene0027970(LMO1);Unigene0039652(LMO1)
GO:0046685	response to arsenic-containing substance	0.140063	0.482165	Unigene0051997(MAP2K7);Unigene0085541(MAP3K1);Unigene0085542(Map3k1)
GO:0050770	regulation of axonogenesis	0.140063	0.482165	Unigene0001230(Lar);Unigene0051136(Lar);Unigene0078756(Lar)
GO:0060913	cardiac cell fate determination	0.140063	0.482165	Unigene0002619(GATA5);Unigene0010946(svp);Unigene0122140(GATA5)
GO:0072175	epithelial tube formation	0.140063	0.482165	Unigene0030423(Skeletor);Unigene0051776(chs-2);Unigene0116020(chs-2)
GO:0016198	axon choice point recognition	0.140122	0.482165	Unigene0008015(alpha-Spec);Unigene0008649(Plxna4);Unigene0009847(PlexB);Unigene0010109(Neo1);Unigene0010674(Trim9);Unigene0017087(sli);Unigene0056685(beta-Spec);Unigene0093126(RAC1);Unigene0093127(RAC1);Unigene0122078(rho-1);Unigene0123548(beta-Spec)
GO:0034249	negative regulation of cellular amide metabolic process	0.141923	0.487575	Unigene0025624(FAF1);Unigene0030938(Zfp36l1);Unigene0039835(--);Unigene0040356(SDC3);Unigene0085636(Zfp36l1);Unigene0120665(lin-28)
GO:0009416	response to light stimulus	0.14343	0.491959	Unigene0001457(--);Unigene0002980(slgA);Unigene0005080(PSPC1);Unigene0010946(svp);Unigene0015159(PLCB4);Unigene0017703(--);Unigene0019800(--);Unigene0020186(--);Unigene0027584(SEMA-2A);Unigene0028315(--);Unigene0031295(--);Unigene0032376(gl);Unigene0036709(gsp-2);Unigene0048490(--);Unigene0050667(--);Unigene0051313(MYO3A);Unigene0051600(ADH5);Unigene0071092(dlg1);Unigene0073886(per);Unigene007388…
GO:0008219	cell death	0.147531	0.505209	Unigene0000651(rdx);Unigene0001229(TRAF4);Unigene0002403(Eip74EF);Unigene0003313(mafaa);Unigene0003901(an3);Unigene0004573(ascl1b);Unigene0008728(Dop1R2);Unigene0009261(Ect4);Unigene0009453(FHOD3);Unigene0009619(EcR);Unigene0009723(CTSL);Unigene0009751(N);Unigene0012795(rdx);Unigene0012796(rdx);Unigene0015122(APC);Unigene0015159(PLCB4);Unigene0015226(--);Unigene0015604(ISCW019144);Unigene0022442(…
GO:0004866	endopeptidase inhibitor activity	0.149231	0.641815	Unigene0000940(Serpinb1a);Unigene0014133(Serpinb1a);Unigene0028212(CG4091);Unigene0033263(SERPINB1);Unigene0041924(--);Unigene0051435(Pde1c);Unigene0079944(SERPINB4);Unigene0095099(Serpinb1a);Unigene0107621(Serpinb1a);Unigene0116139(Pde1c)
GO:0048066	developmental pigmentation	0.151185	0.516893	Unigene0001641(Tp53inp2);Unigene0001905(Abd-B);Unigene0003150(SOCS5);Unigene0009608(ABCG14);Unigene0019233(TH);Unigene0026266(WNT-1);Unigene0032972(DDC);Unigene0039909(SNAI1);Unigene0040711(ovo);Unigene0044405(Hn);Unigene0046417(TPH1);Unigene0092546(Ddc);Unigene0095805(ple)
GO:0022607	cellular component assembly	0.153245	0.523096	Unigene0000184(Mpp6);Unigene0000318(KIF20B);Unigene0000869(ACSL3);Unigene0001230(Lar);Unigene0001457(--);Unigene0003751(SMAD3);Unigene0004036(ago4);Unigene0005698(CPEB1);Unigene0006108(TUBB4B);Unigene0007593(Tdrd9);Unigene0007837(--);Unigene0008033(CAD);Unigene0008583(Invadolysin);Unigene0008898(NPHS1);Unigene0009453(FHOD3);Unigene0009751(N);Unigene0010112(LanB1);Unigene0010397(Nrg);Unigene001052…
GO:0004871	signal transducer activity	0.15396	0.656814	Unigene0000028(ADGRE4P);Unigene0000278(--);Unigene0003026(NPFR);Unigene0003751(SMAD3);Unigene0004240(Npy2r);Unigene0004715(DDX17);Unigene0006186(NR2E1);Unigene0006402(ESRRB);Unigene0007847(fzd1);Unigene0008385(pk);Unigene0008649(Plxna4);Unigene0008728(Dop1R2);Unigene0009523(ROR1);Unigene0009619(EcR);Unigene0009751(N);Unigene0010157(GRM3);Unigene0010297(IGF1R);Unigene0010946(svp);Unigene0013174(BM…
GO:0060560	developmental growth involved in morphogenesis	0.155104	0.528596	Unigene0001230(Lar);Unigene0007847(fzd1);Unigene0010397(Nrg);Unigene0013174(BMPR1B);Unigene0026191(al);Unigene0026266(WNT-1);Unigene0036701(PRRX2);Unigene0038859(Rx);Unigene0040149(RND3);Unigene0040891(rho-1);Unigene0051136(Lar);Unigene0051997(MAP2K7);Unigene0051999(FZD10);Unigene0078756(Lar);Unigene0093126(RAC1);Unigene0093127(RAC1);Unigene0097044(Ank3);Unigene0108850(Rho1);Unigene0108851(RHO);U…
GO:0030588	pseudocleavage	0.157428	0.535657	Unigene0040149(RND3);Unigene0040891(rho-1);Unigene0108850(Rho1);Unigene0108851(RHO);Unigene0122076(rho-1);Unigene0122077(rho-1);Unigene0122078(rho-1)
GO:0006486	protein glycosylation	0.158838	0.537485	Unigene0002537(gly-10);Unigene0027025(O-fut1);Unigene0032156(PARP2);Unigene0046465(BRSK2);Unigene0048088(fng);Unigene0048590(Parp);Unigene0052012(slc35b4);Unigene0052592(PARP2);Unigene0058973(eogt);Unigene0058974(eogt);Unigene0088375(Alg8);Unigene0093794(O-fut1);Unigene0100046(BRSK2);Unigene0119575(Pgant3);Unigene0119576(Pgant3)
GO:0043413	macromolecule glycosylation	0.158838	0.537485	Unigene0002537(gly-10);Unigene0027025(O-fut1);Unigene0032156(PARP2);Unigene0046465(BRSK2);Unigene0048088(fng);Unigene0048590(Parp);Unigene0052012(slc35b4);Unigene0052592(PARP2);Unigene0058973(eogt);Unigene0058974(eogt);Unigene0088375(Alg8);Unigene0093794(O-fut1);Unigene0100046(BRSK2);Unigene0119575(Pgant3);Unigene0119576(Pgant3)
GO:0000165	MAPK cascade	0.158975	0.537485	Unigene0000651(rdx);Unigene0001163(EFTUD2);Unigene0001229(TRAF4);Unigene0002981(ATG9A);Unigene0004240(Npy2r);Unigene0006929(KSR2);Unigene0008033(CAD);Unigene0012795(rdx);Unigene0012796(rdx);Unigene0014292(Men1);Unigene0022299(DIRAS2);Unigene0024897(Src42A);Unigene0026281(shoc2);Unigene0030010(JUND);Unigene0035067(ETV6);Unigene0036709(gsp-2);Unigene0051072(CNK3/IPCEF1);Unigene0051261(ave);Unigene0…
GO:0023014	signal transduction by protein phosphorylation	0.158975	0.537485	Unigene0000651(rdx);Unigene0001163(EFTUD2);Unigene0001229(TRAF4);Unigene0002981(ATG9A);Unigene0004240(Npy2r);Unigene0006929(KSR2);Unigene0008033(CAD);Unigene0012795(rdx);Unigene0012796(rdx);Unigene0014292(Men1);Unigene0022299(DIRAS2);Unigene0024897(Src42A);Unigene0026281(shoc2);Unigene0030010(JUND);Unigene0035067(ETV6);Unigene0036709(gsp-2);Unigene0051072(CNK3/IPCEF1);Unigene0051261(ave);Unigene0…
GO:0051494	negative regulation of cytoskeleton organization	0.159981	0.540032	Unigene0008015(alpha-Spec);Unigene0028160(dar1);Unigene0056685(beta-Spec);Unigene0084120(Gel);Unigene0123548(beta-Spec)
GO:0016421	CoA carboxylase activity	0.160062	0.677383	Unigene0039855(Hey);Unigene0051733(Ahr);Unigene0096679(tgo);Unigene0096680(tgo)
GO:0016265	death	0.162453	0.547508	Unigene0000651(rdx);Unigene0001229(TRAF4);Unigene0002403(Eip74EF);Unigene0003313(mafaa);Unigene0003901(an3);Unigene0004573(ascl1b);Unigene0008728(Dop1R2);Unigene0009261(Ect4);Unigene0009453(FHOD3);Unigene0009619(EcR);Unigene0009723(CTSL);Unigene0009751(N);Unigene0012795(rdx);Unigene0012796(rdx);Unigene0015122(APC);Unigene0015159(PLCB4);Unigene0015226(--);Unigene0015604(ISCW019144);Unigene0022442(…
GO:0008514	organic anion transmembrane transporter activity	0.164533	0.690778	Unigene0002079(SLC13A5);Unigene0005440(Slc25a15);Unigene0005657(NAAT1);Unigene0005661(CG17119);Unigene0006542(SLC1A2);Unigene0016483(Slc17a6);Unigene0026884(SLC13A3);Unigene0036908(DPYSL2);Unigene0040076(SLC7A9);Unigene0043583(SLC1A2);Unigene0045437(NAAT1);Unigene0050071(SLC1A2);Unigene0052012(slc35b4);Unigene0052055(SLC7A8);Unigene0058912(SLC1A2);Unigene0063065(Slc7a6);Unigene0071228(SLC12A6);Un…
GO:0043087	regulation of GTPase activity	0.166208	0.559278	Unigene0001433(Rap1gap);Unigene0002658(RAP1GAP);Unigene0003531(plc-1);Unigene0003589(RAPGEF4);Unigene0005958(sif);Unigene0008597(RAPGEF4);Unigene0011076(Rapgef2);Unigene0014794(PLEKHG4B);Unigene0020344(DOCK7);Unigene0023275(rasgrf2);Unigene0038907(PLEKHG4B);Unigene0045826(Mcf2l);Unigene0073501(sif);Unigene0081702(CYTH2);Unigene0081703(CYTH2);Unigene0109531(Mcf2l);Unigene0111265(MCF2L);Unigene0111…
GO:0060089	molecular transducer activity	0.166718	0.694441	Unigene0000028(ADGRE4P);Unigene0000278(--);Unigene0002850(GluRIA);Unigene0003026(NPFR);Unigene0004240(Npy2r);Unigene0004715(DDX17);Unigene0006186(NR2E1);Unigene0006402(ESRRB);Unigene0007847(fzd1);Unigene0008385(pk);Unigene0008472(npas4a);Unigene0008649(Plxna4);Unigene0008728(Dop1R2);Unigene0009523(ROR1);Unigene0009619(EcR);Unigene0009751(N);Unigene0009992(ft);Unigene0010157(GRM3);Unigene0010297(I…
GO:0012501	programmed cell death	0.167985	0.564367	Unigene0000651(rdx);Unigene0001229(TRAF4);Unigene0002403(Eip74EF);Unigene0003313(mafaa);Unigene0003901(an3);Unigene0004573(ascl1b);Unigene0009453(FHOD3);Unigene0009619(EcR);Unigene0009723(CTSL);Unigene0009751(N);Unigene0012795(rdx);Unigene0012796(rdx);Unigene0015122(APC);Unigene0015159(PLCB4);Unigene0015226(--);Unigene0015604(ISCW019144);Unigene0022442(--);Unigene0023281(Mmp2);Unigene0026266(WNT-…
GO:0071944	cell periphery	0.16855	1	Unigene0000184(Mpp6);Unigene0000808(brat);Unigene0001213(MIB2);Unigene0001229(TRAF4);Unigene0001812(SYT4);Unigene0002850(GluRIA);Unigene0003233(rab11fip4a);Unigene0008014(sas);Unigene0008270(mew);Unigene0008536(DAG1);Unigene0008898(NPHS1);Unigene0009613(Dl);Unigene0010282(Cad87A);Unigene0010397(Nrg);Unigene0013795(inx2);Unigene0013920(CPAMD8);Unigene0021755(Patj);Unigene0021904(Inx2);Unigene00258…
GO:0034502	protein localization to chromosome	0.168925	0.56663	Unigene0001457(--);Unigene0017703(--);Unigene0019800(--);Unigene0031295(--);Unigene0032376(gl);Unigene0048490(--);Unigene0050667(--);Unigene0080226(--)
GO:0009314	response to radiation	0.171306	0.572887	Unigene0001457(--);Unigene0002980(slgA);Unigene0005080(PSPC1);Unigene0010946(svp);Unigene0013795(inx2);Unigene0014292(Men1);Unigene0015159(PLCB4);Unigene0017703(--);Unigene0019800(--);Unigene0020186(--);Unigene0021904(Inx2);Unigene0027584(SEMA-2A);Unigene0028315(--);Unigene0029164(Suz12);Unigene0031295(--);Unigene0032376(gl);Unigene0036709(gsp-2);Unigene0039350(KDM6A);Unigene0039997(RAD54B);Unige…
GO:0007420	brain development	0.171328	0.572887	Unigene0007276(sgl);Unigene0007418(MCPH1);Unigene0007432(DACH1);Unigene0008313(efnb2a);Unigene0008629(SEMA5A);Unigene0009100(Dll);Unigene0009619(EcR);Unigene0010296(cas);Unigene0010397(Nrg);Unigene0011926(ROBO2);Unigene0011927(ROBO2);Unigene0013486(PAX6);Unigene0014387(Dgcr8);Unigene0015122(APC);Unigene0020313(ROBO2);Unigene0034469(Hr3);Unigene0045935(pax6a);Unigene0072432(ROBO2);Unigene0085031(H…
GO:0002775	antimicrobial peptide production	0.173377	0.575593	Unigene0000186(vvl);Unigene0002619(GATA5);Unigene0004573(ascl1b);Unigene0009613(Dl);Unigene0025624(FAF1);Unigene0036441(ASCL2);Unigene0038831(--);Unigene0043850(ASCL1);Unigene0048590(Parp);Unigene0102481(CDX1);Unigene0102482(CDX1);Unigene0113304(MAP3K7);Unigene0122140(GATA5)
GO:0002784	regulation of antimicrobial peptide production	0.173377	0.575593	Unigene0000186(vvl);Unigene0002619(GATA5);Unigene0004573(ascl1b);Unigene0009613(Dl);Unigene0025624(FAF1);Unigene0036441(ASCL2);Unigene0038831(--);Unigene0043850(ASCL1);Unigene0048590(Parp);Unigene0102481(CDX1);Unigene0102482(CDX1);Unigene0113304(MAP3K7);Unigene0122140(GATA5)
GO:0016311	dephosphorylation	0.173435	0.575593	Unigene0001230(Lar);Unigene0004113(CDC14A);Unigene0008015(alpha-Spec);Unigene0008937(memo1);Unigene0009573(Ptp99A);Unigene0010953(PTPRM);Unigene0020039(pgam-5);Unigene0021755(Patj);Unigene0028496(Actn);Unigene0036353(PTRHD1);Unigene0038449(pgam5);Unigene0045826(Mcf2l);Unigene0051101(Ptpn21);Unigene0051136(Lar);Unigene0051252(ARPP19);Unigene0056685(beta-Spec);Unigene0078301(Eya2);Unigene0078302(Ey…
GO:0031098	stress-activated protein kinase signaling cascade	0.173489	0.575593	Unigene0000651(rdx);Unigene0001229(TRAF4);Unigene0002981(ATG9A);Unigene0008033(CAD);Unigene0012795(rdx);Unigene0012796(rdx);Unigene0014292(Men1);Unigene0022299(DIRAS2);Unigene0024897(Src42A);Unigene0030010(JUND);Unigene0035067(ETV6);Unigene0036709(gsp-2);Unigene0051997(MAP2K7);Unigene0053235(Prkn);Unigene0053236(Prkn);Unigene0066400(Aplip1);Unigene0066929(ETV6);Unigene0085541(MAP3K1);Unigene00855…
GO:0051403	stress-activated MAPK cascade	0.173489	0.575593	Unigene0000651(rdx);Unigene0001229(TRAF4);Unigene0002981(ATG9A);Unigene0008033(CAD);Unigene0012795(rdx);Unigene0012796(rdx);Unigene0014292(Men1);Unigene0022299(DIRAS2);Unigene0024897(Src42A);Unigene0030010(JUND);Unigene0035067(ETV6);Unigene0036709(gsp-2);Unigene0051997(MAP2K7);Unigene0053235(Prkn);Unigene0053236(Prkn);Unigene0066400(Aplip1);Unigene0066929(ETV6);Unigene0085541(MAP3K1);Unigene00855…
GO:0016903	oxidoreductase activity, acting on the aldehyde or oxo group of donors	0.173812	0.710752	Unigene0001338(BCKDHA);Unigene0003904(ALDH4A1);Unigene0026213(CG5065);Unigene0037919(CG5065);Unigene0042756(ALDH1A1);Unigene0043941(ALDH2);Unigene0052221(CG5065);Unigene0057956(eg);Unigene0057957(eg);Unigene0065052(aldh1l1);Unigene0084807(Aldh8a1);Unigene0084808(ALDH8A1);Unigene0096810(ALDH1A1);Unigene0102558(Far2);Unigene0113236(BCKDHA);Unigene0127052(CG5065)
GO:0016667	oxidoreductase activity, acting on a sulfur group of donors	0.174085	0.710752	Unigene0023056(--);Unigene0025926(Txnrd2);Unigene0040231(GSTO1);Unigene0042578(Jafrac1);Unigene0052641(Txnrd1);Unigene0066205(Sh3beta);Unigene0071965(Jafrac1);Unigene0073388(PTGES2);Unigene0073389(PTGES2);Unigene0116659(Eip71CD)
GO:0016620	oxidoreductase activity, acting on the aldehyde or oxo group of donors, NAD or NADP as acceptor	0.176031	0.710752	Unigene0026213(CG5065);Unigene0037919(CG5065);Unigene0042756(ALDH1A1);Unigene0043941(ALDH2);Unigene0052221(CG5065);Unigene0057956(eg);Unigene0057957(eg);Unigene0065052(aldh1l1);Unigene0084808(ALDH8A1);Unigene0096810(ALDH1A1);Unigene0102558(Far2);Unigene0127052(CG5065)
GO:0016485	protein processing	0.177656	0.586679	Unigene0000940(Serpinb1a);Unigene0008178(Cat);Unigene0011541(CalpB);Unigene0033263(SERPINB1);Unigene0051715(Ihh);Unigene0079944(SERPINB4);Unigene0095099(Serpinb1a);Unigene0107621(Serpinb1a);Unigene0119844(CalpA)
GO:0043954	cellular component maintenance	0.177656	0.586679	Unigene0008015(alpha-Spec);Unigene0021755(Patj);Unigene0043114(ERC2);Unigene0048545(CTNND2);Unigene0056685(beta-Spec);Unigene0093126(RAC1);Unigene0093127(RAC1);Unigene0122078(rho-1);Unigene0123548(beta-Spec)
GO:0051604	protein maturation	0.177656	0.586679	Unigene0000940(Serpinb1a);Unigene0008178(Cat);Unigene0011541(CalpB);Unigene0033263(SERPINB1);Unigene0051715(Ihh);Unigene0079944(SERPINB4);Unigene0095099(Serpinb1a);Unigene0107621(Serpinb1a);Unigene0119844(CalpA)
GO:0016860	intramolecular oxidoreductase activity	0.17818	0.710752	Unigene0000200(tpi1b);Unigene0018925(--);Unigene0073388(PTGES2);Unigene0073389(PTGES2);Unigene0082770(Gnpda1)
GO:0009069	serine family amino acid metabolic process	0.178705	0.589228	Unigene0000943(SelD);Unigene0002448(Gldc);Unigene0016570(Psat1);Unigene0031164(Cbs);Unigene0057060(cdo1);Unigene0077258(CBS)
GO:0015849	organic acid transport	0.179605	0.58977	Unigene0001770(SLC25A32);Unigene0005440(Slc25a15);Unigene0005657(NAAT1);Unigene0006542(SLC1A2);Unigene0031367(Slc25a32);Unigene0036908(DPYSL2);Unigene0043583(SLC1A2);Unigene0045437(NAAT1);Unigene0050071(SLC1A2);Unigene0052055(SLC7A8);Unigene0058912(SLC1A2);Unigene0063065(Slc7a6);Unigene0071228(SLC12A6);Unigene0122232(SLC6A7);Unigene0122233(SLC6A7)
GO:0046942	carboxylic acid transport	0.179605	0.58977	Unigene0001770(SLC25A32);Unigene0005440(Slc25a15);Unigene0005657(NAAT1);Unigene0006542(SLC1A2);Unigene0031367(Slc25a32);Unigene0036908(DPYSL2);Unigene0043583(SLC1A2);Unigene0045437(NAAT1);Unigene0050071(SLC1A2);Unigene0052055(SLC7A8);Unigene0058912(SLC1A2);Unigene0063065(Slc7a6);Unigene0071228(SLC12A6);Unigene0122232(SLC6A7);Unigene0122233(SLC6A7)
GO:0006457	protein folding	0.180808	0.58977	Unigene0038561(groL);Unigene0051788(Hsp60A);Unigene0091742(Hspe1);Unigene0100184(VBP1)
GO:0007135	meiosis II	0.180808	0.58977	Unigene0005325(ddx4);Unigene0010757(PLK2);Unigene0046317(Plk1);Unigene0095068(ddx4)
GO:0007368	determination of left/right symmetry	0.180808	0.58977	Unigene0028558(myo1d);Unigene0093126(RAC1);Unigene0093127(RAC1);Unigene0122078(rho-1)
GO:0010669	epithelial structure maintenance	0.180808	0.58977	Unigene0020748(STARD13);Unigene0027767(if);Unigene0028596(mys);Unigene0052301(Egfr)
GO:0031110	regulation of microtubule polymerization or depolymerization	0.180808	0.58977	Unigene0008015(alpha-Spec);Unigene0028160(dar1);Unigene0056685(beta-Spec);Unigene0123548(beta-Spec)
GO:0050776	regulation of immune response	0.183717	0.596953	Unigene0000186(vvl);Unigene0002619(GATA5);Unigene0004573(ascl1b);Unigene0009613(Dl);Unigene0025624(FAF1);Unigene0028905(Dsp1);Unigene0030010(JUND);Unigene0030199(Tl);Unigene0036441(ASCL2);Unigene0038831(--);Unigene0043850(ASCL1);Unigene0048590(Parp);Unigene0099694(Dsp1);Unigene0102481(CDX1);Unigene0102482(CDX1);Unigene0113304(MAP3K7);Unigene0122140(GATA5)
GO:0051241	negative regulation of multicellular organismal process	0.183717	0.596953	Unigene0000808(brat);Unigene0009619(EcR);Unigene0009751(N);Unigene0010757(PLK2);Unigene0026266(WNT-1);Unigene0033921(--);Unigene0035067(ETV6);Unigene0035593(FEZF2);Unigene0039644(erm);Unigene0041924(--);Unigene0042009(N);Unigene0046317(Plk1);Unigene0048368(--);Unigene0048569(SMARCC2);Unigene0051321(pros);Unigene0066929(ETV6);Unigene0121379(Med27)
GO:0016310	phosphorylation	0.18385	0.596953	Unigene0000651(rdx);Unigene0001163(EFTUD2);Unigene0001229(TRAF4);Unigene0001968(pat-4);Unigene0002981(ATG9A);Unigene0003589(RAPGEF4);Unigene0004240(Npy2r);Unigene0006929(KSR2);Unigene0007753(Cad96Ca);Unigene0008033(CAD);Unigene0008464(Flt1);Unigene0008597(RAPGEF4);Unigene0008728(Dop1R2);Unigene0009523(ROR1);Unigene0009703(Su(H));Unigene0009751(N);Unigene0010297(IGF1R);Unigene0010515(DDR2);Unigene…
GO:0046822	regulation of nucleocytoplasmic transport	0.184399	0.597825	Unigene0000651(rdx);Unigene0010296(cas);Unigene0012795(rdx);Unigene0012796(rdx);Unigene0029181(KPNB1);Unigene0032232(act-2);Unigene0051715(Ihh);Unigene0051791(--);Unigene0112384(rdx);Unigene0116571(FBXW11)
GO:0044763	single-organism cellular process	0.185207	0.59953	Unigene0000028(ADGRE4P);Unigene0000088(NAV2);Unigene0000100(CNOT7);Unigene0000109(Slc24a5);Unigene0000184(Mpp6);Unigene0000186(vvl);Unigene0000200(tpi1b);Unigene0000206(FucTA);Unigene0000226(cdt1);Unigene0000254(slc23a2);Unigene0000271(Helq);Unigene0000278(--);Unigene0000293(5NUC);Unigene0000315(NKX6-2);Unigene0000318(KIF20B);Unigene0000370(meis3-a);Unigene0000474(HS3ST6);Unigene0000485(--);Unige…
GO:0000217	DNA secondary structure binding	0.185414	0.710752	Unigene0028005(TOP2A);Unigene0041466(TOP2A);Unigene0054158(TOP2A)
GO:0004952	dopamine neurotransmitter receptor activity	0.185414	0.710752	Unigene0008728(Dop1R2);Unigene0026896(Oamb);Unigene0124070(Dop1R1)
GO:0005451	monovalent cation:proton antiporter activity	0.185414	0.710752	Unigene0016046(SLC9A3);Unigene0104497(LETM1);Unigene0104498(LETM1)
GO:0015491	cation:cation antiporter activity	0.185414	0.710752	Unigene0016046(SLC9A3);Unigene0104497(LETM1);Unigene0104498(LETM1)
GO:0015923	mannosidase activity	0.185414	0.710752	Unigene0034631(MAN2C1);Unigene0073440(Man2a2);Unigene0073441(Man2a2)
GO:0030594	neurotransmitter receptor activity	0.185414	0.710752	Unigene0008728(Dop1R2);Unigene0026896(Oamb);Unigene0124070(Dop1R1)
GO:0099528	G-protein coupled neurotransmitter receptor activity	0.185414	0.710752	Unigene0008728(Dop1R2);Unigene0026896(Oamb);Unigene0124070(Dop1R1)
GO:0048522	positive regulation of cellular process	0.185532	0.599672	Unigene0000485(--);Unigene0000651(rdx);Unigene0001163(EFTUD2);Unigene0001229(TRAF4);Unigene0001457(--);Unigene0001812(SYT4);Unigene0001905(Abd-B);Unigene0002981(ATG9A);Unigene0003387(trbd);Unigene0003901(an3);Unigene0004240(Npy2r);Unigene0005153(SYT10);Unigene0005325(ddx4);Unigene0005588(ATOH7);Unigene0005698(CPEB1);Unigene0006212(dpn);Unigene0006805(RAB35);Unigene0006929(KSR2);Unigene0008015(alp…
GO:0030016	myofibril	0.185561	1	Unigene0000200(tpi1b);Unigene0022350(up);Unigene0027048(zip);Unigene0028496(Actn);Unigene0028596(mys);Unigene0036929(--);Unigene0044390(sls);Unigene0074749(up);Unigene0075729(TANC2);Unigene0079410(zip);Unigene0081358(nhl-1);Unigene0081359(nhl-1);Unigene0090040(TANC2)
GO:0070085	glycosylation	0.186356	0.601421	Unigene0000206(FucTA);Unigene0002537(gly-10);Unigene0027025(O-fut1);Unigene0032156(PARP2);Unigene0041929(FucTC);Unigene0046465(BRSK2);Unigene0048088(fng);Unigene0048590(Parp);Unigene0052012(slc35b4);Unigene0052592(PARP2);Unigene0058973(eogt);Unigene0058974(eogt);Unigene0083477(FUT4);Unigene0083479(FUT4);Unigene0088375(Alg8);Unigene0093794(O-fut1);Unigene0100046(BRSK2);Unigene0119575(Pgant3);Unige…
GO:0016829	lyase activity	0.187616	0.712629	Unigene0000877(Fh);Unigene0002527(Ftcd);Unigene0006879(ODC1);Unigene0008970(GUCY1A2);Unigene0010417(Adcy9);Unigene0018489(CRY1);Unigene0026945(Gucy1b1);Unigene0028511(GUCY2D);Unigene0030017(Odc1);Unigene0030107(GstD1);Unigene0031628(ISCW003308);Unigene0031947(GstD1);Unigene0032012(Nop60B);Unigene0032933(Gst4);Unigene0032972(DDC);Unigene0033229(Pcbd2);Unigene0033513(GstD1);Unigene0040014(apmap);Un…
GO:0006959	humoral immune response	0.188417	0.607152	Unigene0000186(vvl);Unigene0002619(GATA5);Unigene0004573(ascl1b);Unigene0009613(Dl);Unigene0025624(FAF1);Unigene0028905(Dsp1);Unigene0030010(JUND);Unigene0030199(Tl);Unigene0033030(E75);Unigene0036441(ASCL2);Unigene0038831(--);Unigene0043850(ASCL1);Unigene0048590(Parp);Unigene0064735(E75);Unigene0077311(Bcl3);Unigene0077312(Bcl3);Unigene0091930(zfh1);Unigene0099694(Dsp1);Unigene0102481(CDX1);Unig…
GO:0008376	acetylgalactosaminyltransferase activity	0.188597	0.712629	Unigene0002537(gly-10);Unigene0005372(CHSY1);Unigene0051373(Pgant7);Unigene0069476(Pgant7);Unigene0119575(Pgant3);Unigene0119576(Pgant3)
GO:0048583	regulation of response to stimulus	0.189296	0.609065	Unigene0000186(vvl);Unigene0000485(--);Unigene0000651(rdx);Unigene0000707(SIN3A);Unigene0000869(ACSL3);Unigene0001163(EFTUD2);Unigene0001213(MIB2);Unigene0001229(TRAF4);Unigene0002619(GATA5);Unigene0002981(ATG9A);Unigene0003150(SOCS5);Unigene0003387(trbd);Unigene0003648(--);Unigene0004240(Npy2r);Unigene0004573(ascl1b);Unigene0005622(Rgs7);Unigene0006212(dpn);Unigene0006929(KSR2);Unigene0007753(Ca…
GO:0006338	chromatin remodeling	0.191714	0.614986	Unigene0009412(ASH1L);Unigene0044602(cri-3);Unigene0048569(SMARCC2);Unigene0085541(MAP3K1);Unigene0085542(Map3k1);Unigene0088658(Cbx3);Unigene0122502(cri-3)
GO:0048069	eye pigmentation	0.191714	0.614986	Unigene0001641(Tp53inp2);Unigene0003150(SOCS5);Unigene0009608(ABCG14);Unigene0026266(WNT-1);Unigene0039909(SNAI1);Unigene0044405(Hn);Unigene0046417(TPH1)
GO:1902580	single-organism cellular localization	0.192591	0.616869	Unigene0000651(rdx);Unigene0001457(--);Unigene0003383(NMD3);Unigene0004497(ANKFN1);Unigene0005698(CPEB1);Unigene0007593(Tdrd9);Unigene0009552(AAEL000794);Unigene0010296(cas);Unigene0012795(rdx);Unigene0012796(rdx);Unigene0017703(--);Unigene0019800(--);Unigene0025888(Cubn);Unigene0027778(Ipo7);Unigene0028109(Tnpo3);Unigene0028315(--);Unigene0029181(KPNB1);Unigene0029470(casc3);Unigene0030877(STIP1…
GO:0033043	regulation of organelle organization	0.195462	0.623609	Unigene0001457(--);Unigene0001812(SYT4);Unigene0005153(SYT10);Unigene0007847(fzd1);Unigene0008015(alpha-Spec);Unigene0008583(Invadolysin);Unigene0009235(HES4);Unigene0009453(FHOD3);Unigene0010526(PLD1);Unigene0011203(tada2b);Unigene0020039(pgam-5);Unigene0027767(if);Unigene0028160(dar1);Unigene0028596(mys);Unigene0029355(dpn);Unigene0030614(sens);Unigene0034726(BOLL);Unigene0038449(pgam5);Unigene…
GO:0005911	cell-cell junction	0.19601	1	Unigene0000184(Mpp6);Unigene0008898(NPHS1);Unigene0010397(Nrg);Unigene0013795(inx2);Unigene0013920(CPAMD8);Unigene0021755(Patj);Unigene0021904(Inx2);Unigene0026326(rst);Unigene0037702(--);Unigene0043758(inx2);Unigene0045557(inx2);Unigene0051072(CNK3/IPCEF1);Unigene0051215(nrv2);Unigene0051777(Tf);Unigene0071092(dlg1);Unigene0094515(inx2)
GO:0008227	G-protein coupled amine receptor activity	0.198247	0.714494	Unigene0008728(Dop1R2);Unigene0026896(Oamb);Unigene0042047(--);Unigene0046347(5-HT1B);Unigene0052844(ADRA1B);Unigene0097307(gar-2);Unigene0097308(gar-2);Unigene0124070(Dop1R1)
GO:0008565	protein transporter activity	0.198247	0.714494	Unigene0027778(Ipo7);Unigene0029181(KPNB1);Unigene0031198(Tim9a);Unigene0036446(pam16);Unigene0036684(Tim8);Unigene0039819(Tom40);Unigene0051190(Timm44);Unigene0065861(timm13-b)
GO:0071840	cellular component organization or biogenesis	0.199121	0.623609	Unigene0000088(NAV2);Unigene0000184(Mpp6);Unigene0000186(vvl);Unigene0000226(cdt1);Unigene0000271(Helq);Unigene0000318(KIF20B);Unigene0000474(HS3ST6);Unigene0000573(acat1-a);Unigene0000679(KAT2A);Unigene0000707(SIN3A);Unigene0000808(brat);Unigene0000869(ACSL3);Unigene0000943(SelD);Unigene0001229(TRAF4);Unigene0001230(Lar);Unigene0001374(BMS1);Unigene0001457(--);Unigene0001641(Tp53inp2);Unigene000…
GO:0005310	dicarboxylic acid transmembrane transporter activity	0.200064	0.714494	Unigene0002079(SLC13A5);Unigene0006542(SLC1A2);Unigene0016483(Slc17a6);Unigene0036908(DPYSL2);Unigene0043583(SLC1A2);Unigene0050071(SLC1A2);Unigene0058912(SLC1A2);Unigene0096346(SLC13A5);Unigene0101214(SLC13A5)
GO:0061135	endopeptidase regulator activity	0.200726	0.714494	Unigene0000940(Serpinb1a);Unigene0014133(Serpinb1a);Unigene0028212(CG4091);Unigene0033263(SERPINB1);Unigene0041924(--);Unigene0051435(Pde1c);Unigene0079944(SERPINB4);Unigene0095099(Serpinb1a);Unigene0107621(Serpinb1a);Unigene0116139(Pde1c)
GO:0007635	chemosensory behavior	0.201636	0.623609	Unigene0007276(sgl);Unigene0008629(SEMA5A);Unigene0009100(Dll);Unigene0013795(inx2);Unigene0021904(Inx2);Unigene0034199(--);Unigene0035601(--);Unigene0039909(SNAI1);Unigene0043758(inx2);Unigene0045557(inx2);Unigene0051665(--);Unigene0079247(Ppp1r9a);Unigene0089748(NR5A2);Unigene0094515(inx2);Unigene0100536(Ppp1r9a)
GO:0051716	cellular response to stimulus	0.203502	0.623609	Unigene0000028(ADGRE4P);Unigene0000100(CNOT7);Unigene0000206(FucTA);Unigene0000271(Helq);Unigene0000278(--);Unigene0000318(KIF20B);Unigene0000474(HS3ST6);Unigene0000485(--);Unigene0000651(rdx);Unigene0000707(SIN3A);Unigene0000838(RRAD);Unigene0000869(ACSL3);Unigene0001163(EFTUD2);Unigene0001213(MIB2);Unigene0001229(TRAF4);Unigene0001374(BMS1);Unigene0001464(ceh-19);Unigene0001641(Tp53inp2);Unigen…
GO:0000096	sulfur amino acid metabolic process	0.204084	0.623609	Unigene0019955(bhmt);Unigene0031164(Cbs);Unigene0052211(Enoph1);Unigene0057060(cdo1);Unigene0077258(CBS)
GO:0001894	tissue homeostasis	0.204084	0.623609	Unigene0001898(ISL1);Unigene0020748(STARD13);Unigene0027767(if);Unigene0028596(mys);Unigene0052301(Egfr)
GO:0000122	negative regulation of transcription from RNA polymerase II promoter	0.204576	0.623609	Unigene0006862(NELFCD);Unigene0028905(Dsp1);Unigene0099694(Dsp1)
GO:0001672	regulation of chromatin assembly or disassembly	0.204576	0.623609	Unigene0085541(MAP3K1);Unigene0085542(Map3k1);Unigene0088658(Cbx3)
GO:0002780	antibacterial peptide biosynthetic process	0.204576	0.623609	Unigene0009613(Dl);Unigene0025624(FAF1);Unigene0113304(MAP3K7)
GO:0002808	regulation of antibacterial peptide biosynthetic process	0.204576	0.623609	Unigene0009613(Dl);Unigene0025624(FAF1);Unigene0113304(MAP3K7)
GO:0003156	regulation of organ formation	0.204576	0.623609	Unigene0001905(Abd-B);Unigene0003751(SMAD3);Unigene0013174(BMPR1B)
GO:0006568	tryptophan metabolic process	0.204576	0.623609	Unigene0032972(DDC);Unigene0038594(--);Unigene0092546(Ddc)
GO:0007414	axonal defasciculation	0.204576	0.623609	Unigene0007688(TLL1);Unigene0009573(Ptp99A);Unigene0101646(--)
GO:0007432	salivary gland boundary specification	0.204576	0.623609	Unigene0001905(Abd-B);Unigene0003751(SMAD3);Unigene0013174(BMPR1B)
GO:0007522	visceral muscle development	0.204576	0.623609	Unigene0008898(NPHS1);Unigene0026266(WNT-1);Unigene0026326(rst)
GO:0010847	regulation of chromatin assembly	0.204576	0.623609	Unigene0085541(MAP3K1);Unigene0085542(Map3k1);Unigene0088658(Cbx3)
GO:0031445	regulation of heterochromatin assembly	0.204576	0.623609	Unigene0085541(MAP3K1);Unigene0085542(Map3k1);Unigene0088658(Cbx3)
GO:0031507	heterochromatin assembly	0.204576	0.623609	Unigene0085541(MAP3K1);Unigene0085542(Map3k1);Unigene0088658(Cbx3)
GO:0032231	regulation of actin filament bundle assembly	0.204576	0.623609	Unigene0009453(FHOD3);Unigene0027767(if);Unigene0028596(mys)
GO:0034976	response to endoplasmic reticulum stress	0.204576	0.623609	Unigene0085541(MAP3K1);Unigene0085542(Map3k1);Unigene0091959(cdk5)
GO:0045704	regulation of salivary gland boundary specification	0.204576	0.623609	Unigene0001905(Abd-B);Unigene0003751(SMAD3);Unigene0013174(BMPR1B)
GO:0050806	positive regulation of synaptic transmission	0.204576	0.623609	Unigene0008015(alpha-Spec);Unigene0056685(beta-Spec);Unigene0123548(beta-Spec)
GO:0010721	negative regulation of cell development	0.2052	0.623609	Unigene0000474(HS3ST6);Unigene0000808(brat);Unigene0009613(Dl);Unigene0009619(EcR);Unigene0009751(N);Unigene0010757(PLK2);Unigene0034066(Hs3st5);Unigene0035067(ETV6);Unigene0035593(FEZF2);Unigene0039644(erm);Unigene0042009(N);Unigene0046317(Plk1);Unigene0048569(SMARCC2);Unigene0051321(pros);Unigene0066929(ETV6);Unigene0095420(HS3ST3A1);Unigene0098942(HS3ST3A1);Unigene0121379(Med27)
GO:0000912	assembly of actomyosin apparatus involved in cytokinesis	0.207996	0.623609	Unigene0010757(PLK2);Unigene0040149(RND3);Unigene0040891(rho-1);Unigene0046317(Plk1);Unigene0108850(Rho1);Unigene0108851(RHO);Unigene0122076(rho-1);Unigene0122077(rho-1);Unigene0122078(rho-1)
GO:0006576	cellular biogenic amine metabolic process	0.207996	0.623609	Unigene0006879(ODC1);Unigene0009608(ABCG14);Unigene0030017(Odc1);Unigene0032972(DDC);Unigene0038594(--);Unigene0046297(SMS);Unigene0046417(TPH1);Unigene0063855(SMS);Unigene0092546(Ddc)
GO:0090092	regulation of transmembrane receptor protein serine/threonine kinase signaling pathway	0.207996	0.623609	Unigene0000869(ACSL3);Unigene0009332(hs6st1b);Unigene0030067(LACS8);Unigene0039711(--);Unigene0041084(tsg);Unigene0064892(nwk);Unigene0064893(nwk);Unigene0104802(ACSL4);Unigene0116571(FBXW11)
GO:0016885	ligase activity, forming carbon-carbon bonds	0.209782	0.714494	Unigene0039855(Hey);Unigene0051733(Ahr);Unigene0096679(tgo);Unigene0096680(tgo)
GO:1901135	carbohydrate derivative metabolic process	0.211	0.623609	Unigene0002537(gly-10);Unigene0005895(Chia);Unigene0007276(sgl);Unigene0008970(GUCY1A2);Unigene0010417(Adcy9);Unigene0011362(awd);Unigene0014895(--);Unigene0015610(obst-E);Unigene0021651(CHIT1);Unigene0026394(--);Unigene0026945(Gucy1b1);Unigene0027025(O-fut1);Unigene0028225(Chia);Unigene0028504(Cht10);Unigene0028511(GUCY2D);Unigene0029760(Sim1);Unigene0030423(Skeletor);Unigene0031121(PGRP-SC1a);U…
GO:0009308	amine metabolic process	0.213161	0.623609	Unigene0006879(ODC1);Unigene0009608(ABCG14);Unigene0019233(TH);Unigene0030017(Odc1);Unigene0032972(DDC);Unigene0038594(--);Unigene0046297(SMS);Unigene0046417(TPH1);Unigene0063855(SMS);Unigene0092546(Ddc)
GO:0044106	cellular amine metabolic process	0.213161	0.623609	Unigene0006879(ODC1);Unigene0009608(ABCG14);Unigene0019233(TH);Unigene0030017(Odc1);Unigene0032972(DDC);Unigene0038594(--);Unigene0046297(SMS);Unigene0046417(TPH1);Unigene0063855(SMS);Unigene0092546(Ddc)
GO:0051646	mitochondrion localization	0.213161	0.623609	Unigene0001457(--);Unigene0009552(AAEL000794);Unigene0017703(--);Unigene0019800(--);Unigene0031295(--);Unigene0032376(gl);Unigene0041460(ttv);Unigene0048490(--);Unigene0050667(--);Unigene0080226(--)
GO:0051650	establishment of vesicle localization	0.213161	0.623609	Unigene0001457(--);Unigene0017703(--);Unigene0019800(--);Unigene0031295(--);Unigene0032376(gl);Unigene0048490(--);Unigene0050667(--);Unigene0066400(Aplip1);Unigene0080226(--);Unigene0110768(Aplip1)
GO:1903827	regulation of cellular protein localization	0.213161	0.623609	Unigene0000651(rdx);Unigene0010296(cas);Unigene0012795(rdx);Unigene0012796(rdx);Unigene0029181(KPNB1);Unigene0032232(act-2);Unigene0051321(pros);Unigene0051715(Ihh);Unigene0112384(rdx);Unigene0116571(FBXW11)
GO:0005326	neurotransmitter transporter activity	0.213406	0.714494	Unigene0122232(SLC6A7);Unigene0122233(SLC6A7)
GO:0015037	peptide disulfide oxidoreductase activity	0.213406	0.714494	Unigene0025926(Txnrd2);Unigene0040231(GSTO1)
GO:0015038	glutathione disulfide oxidoreductase activity	0.213406	0.714494	Unigene0025926(Txnrd2);Unigene0040231(GSTO1)
GO:0016211	ammonia ligase activity	0.213406	0.714494	Unigene0016451(Gs2);Unigene0093749(Gs2)
GO:0016861	intramolecular oxidoreductase activity, interconverting aldoses and ketoses	0.213406	0.714494	Unigene0000200(tpi1b);Unigene0082770(Gnpda1)
GO:0022603	regulation of anatomical structure morphogenesis	0.215769	0.623609	Unigene0000186(vvl);Unigene0001230(Lar);Unigene0001905(Abd-B);Unigene0003150(SOCS5);Unigene0003751(SMAD3);Unigene0006805(RAB35);Unigene0008015(alpha-Spec);Unigene0008033(CAD);Unigene0009453(FHOD3);Unigene0009751(N);Unigene0010881(ds);Unigene0013174(BMPR1B);Unigene0015122(APC);Unigene0015159(PLCB4);Unigene0020748(STARD13);Unigene0020774(PIP4K2A);Unigene0022299(DIRAS2);Unigene0024049(RAB40C);Unigen…
GO:0042462	eye photoreceptor cell development	0.215973	0.623609	Unigene0000485(--);Unigene0001230(Lar);Unigene0001457(--);Unigene0007432(DACH1);Unigene0009751(N);Unigene0017703(--);Unigene0019800(--);Unigene0022442(--);Unigene0026191(al);Unigene0027778(Ipo7);Unigene0028315(--);Unigene0030614(sens);Unigene0031295(--);Unigene0032376(gl);Unigene0035067(ETV6);Unigene0042009(N);Unigene0048490(--);Unigene0050667(--);Unigene0051076(MUSK);Unigene0051136(Lar);Unigene0…
GO:0010941	regulation of cell death	0.216995	0.623609	Unigene0000651(rdx);Unigene0001229(TRAF4);Unigene0003901(an3);Unigene0004573(ascl1b);Unigene0008728(Dop1R2);Unigene0009261(Ect4);Unigene0009619(EcR);Unigene0012795(rdx);Unigene0012796(rdx);Unigene0015122(APC);Unigene0015159(PLCB4);Unigene0015604(ISCW019144);Unigene0022442(--);Unigene0026266(WNT-1);Unigene0027048(zip);Unigene0027778(Ipo7);Unigene0030614(sens);Unigene0036441(ASCL2);Unigene0038831(-…
GO:0042745	circadian sleep/wake cycle	0.217045	0.623609	Unigene0026361(Pka-C3);Unigene0029514(trh);Unigene0040716(Pka-C1);Unigene0046347(5-HT1B);Unigene0046417(TPH1);Unigene0070964(HSP90AA1);Unigene0070965(HSP90AA1);Unigene0073886(per);Unigene0073887(per);Unigene0078324(Cul3);Unigene0104061(SLC6A5)
GO:0048135	female germ-line cyst formation	0.217045	0.623609	Unigene0004036(ago4);Unigene0008015(alpha-Spec);Unigene0013795(inx2);Unigene0014387(Dgcr8);Unigene0021904(Inx2);Unigene0032776(AGO2);Unigene0036055(AGO7);Unigene0043758(inx2);Unigene0045557(inx2);Unigene0094515(inx2);Unigene0116571(FBXW11)
GO:0022804	active transmembrane transporter activity	0.217348	0.714494	Unigene0000217(Abcc3);Unigene0005657(NAAT1);Unigene0006542(SLC1A2);Unigene0009608(ABCG14);Unigene0013500(odd);Unigene0015191(Abcc1);Unigene0016046(SLC9A3);Unigene0020119(SLC6A9);Unigene0022298(Abcc10);Unigene0027914(Abcc1);Unigene0029158(SLC6A1);Unigene0031730(ATP2B3);Unigene0036446(pam16);Unigene0037845(SLC6A1);Unigene0040642(slc29a4);Unigene0043583(SLC1A2);Unigene0043631(RAD51);Unigene0043968(S…
GO:0030010	establishment of cell polarity	0.218801	0.623609	Unigene0004497(ANKFN1);Unigene0007847(fzd1);Unigene0027048(zip);Unigene0051999(FZD10);Unigene0079410(zip);Unigene0116571(FBXW11)
GO:1901607	alpha-amino acid biosynthetic process	0.218801	0.623609	Unigene0000943(SelD);Unigene0031164(Cbs);Unigene0044840(PYCR3);Unigene0052211(Enoph1);Unigene0077258(CBS);Unigene0091589(ASL)
GO:0099512	supramolecular fiber	0.220157	1	Unigene0000318(KIF20B);Unigene0001457(--);Unigene0010757(PLK2);Unigene0011035(--);Unigene0011362(awd);Unigene0017703(--);Unigene0019800(--);Unigene0021244(Gas2);Unigene0023770(prd);Unigene0028315(--);Unigene0031295(--);Unigene0032376(gl);Unigene0044831(awd);Unigene0046317(Plk1);Unigene0048490(--);Unigene0050667(--);Unigene0080226(--)
GO:0099513	polymeric cytoskeletal fiber	0.220157	1	Unigene0000318(KIF20B);Unigene0001457(--);Unigene0010757(PLK2);Unigene0011035(--);Unigene0011362(awd);Unigene0017703(--);Unigene0019800(--);Unigene0021244(Gas2);Unigene0023770(prd);Unigene0028315(--);Unigene0031295(--);Unigene0032376(gl);Unigene0044831(awd);Unigene0046317(Plk1);Unigene0048490(--);Unigene0050667(--);Unigene0080226(--)
GO:0023057	negative regulation of signaling	0.220203	0.623609	Unigene0000707(SIN3A);Unigene0003150(SOCS5);Unigene0005622(Rgs7);Unigene0008473(nkd);Unigene0009992(ft);Unigene0014292(Men1);Unigene0015122(APC);Unigene0022297(--);Unigene0026095(tle4);Unigene0026222(Rgs7);Unigene0033921(--);Unigene0035067(ETV6);Unigene0036653(NLK);Unigene0036709(gsp-2);Unigene0040149(RND3);Unigene0040891(rho-1);Unigene0053235(Prkn);Unigene0053236(Prkn);Unigene0062171(Rgs7);Unige…
GO:0001223	transcription coactivator binding	0.220741	0.714494	Unigene0009619(EcR)
GO:0003823	antigen binding	0.220741	0.714494	Unigene0045260(--)
GO:0004869	cysteine-type endopeptidase inhibitor activity	0.220741	0.714494	Unigene0028212(CG4091)
GO:0005006	epidermal growth factor-activated receptor activity	0.220741	0.714494	Unigene0052301(Egfr)
GO:0005201	extracellular matrix structural constituent	0.220741	0.714494	Unigene0115998(let-2)
GO:0008097	5S rRNA binding	0.220741	0.714494	Unigene0057916(SSB)
GO:0015462	protein-transmembrane transporting ATPase activity	0.220741	0.714494	Unigene0036446(pam16)
GO:0015930	glutamate synthase activity	0.220741	0.714494	Unigene0009772(glt1)
GO:0016642	oxidoreductase activity, acting on the CH-NH2 group of donors, disulfide as acceptor	0.220741	0.714494	Unigene0002448(Gldc)
GO:0031072	heat shock protein binding	0.220741	0.714494	Unigene0038795(Samui)
GO:0045181	glutamate synthase activity, NAD(P)H as acceptor	0.220741	0.714494	Unigene0009772(glt1)
GO:0070547	L-tyrosine aminotransferase activity	0.220741	0.714494	Unigene0078835(Tat)
GO:0015142	tricarboxylic acid transmembrane transporter activity	0.221507	0.714494	Unigene0002079(SLC13A5);Unigene0026884(SLC13A3);Unigene0090409(SLC13A5);Unigene0096346(SLC13A5);Unigene0101214(SLC13A5)
GO:0030705	cytoskeleton-dependent intracellular transport	0.222136	0.623609	Unigene0001457(--);Unigene0006805(RAB35);Unigene0017703(--);Unigene0019800(--);Unigene0031295(--);Unigene0032376(gl);Unigene0048490(--);Unigene0050667(--);Unigene0066400(Aplip1);Unigene0080226(--);Unigene0099725(KAP115);Unigene0099726(KAP115);Unigene0110768(Aplip1)
GO:0042752	regulation of circadian rhythm	0.222136	0.623609	Unigene0004497(ANKFN1);Unigene0009619(EcR);Unigene0026361(Pka-C3);Unigene0029514(trh);Unigene0040716(Pka-C1);Unigene0046347(5-HT1B);Unigene0046417(TPH1);Unigene0070964(HSP90AA1);Unigene0070965(HSP90AA1);Unigene0073886(per);Unigene0073887(per);Unigene0078324(Cul3);Unigene0104061(SLC6A5)
GO:0042051	compound eye photoreceptor development	0.223713	0.623609	Unigene0000485(--);Unigene0001230(Lar);Unigene0001457(--);Unigene0009751(N);Unigene0017703(--);Unigene0019800(--);Unigene0026191(al);Unigene0027778(Ipo7);Unigene0028315(--);Unigene0031295(--);Unigene0032376(gl);Unigene0035067(ETV6);Unigene0042009(N);Unigene0048490(--);Unigene0050667(--);Unigene0051076(MUSK);Unigene0051136(Lar);Unigene0066929(ETV6);Unigene0078756(Lar);Unigene0080226(--);Unigene009…
GO:0035006	melanization defense response	0.223721	0.623609	Unigene0001457(--);Unigene0008313(efnb2a);Unigene0010397(Nrg);Unigene0017703(--);Unigene0019800(--);Unigene0031295(--);Unigene0032376(gl);Unigene0048490(--);Unigene0050667(--);Unigene0080226(--);Unigene0091959(cdk5);Unigene0093126(RAC1);Unigene0093127(RAC1);Unigene0122078(rho-1)
GO:0038127	ERBB signaling pathway	0.225028	0.623609	Unigene0000485(--);Unigene0003150(SOCS5);Unigene0005588(ATOH7);Unigene0010397(Nrg);Unigene0020748(STARD13);Unigene0022499(KIRREL2);Unigene0024897(Src42A);Unigene0027778(Ipo7);Unigene0030614(sens);Unigene0035075(PIN1);Unigene0040149(RND3);Unigene0040891(rho-1);Unigene0051261(ave);Unigene0051504(ATOH1);Unigene0052301(Egfr);Unigene0082271(mago);Unigene0092688(esrp2);Unigene0108850(Rho1);Unigene01088…
GO:0035075	response to ecdysone	0.228651	0.623609	Unigene0003901(an3);Unigene0009619(EcR);Unigene0027048(zip);Unigene0039350(KDM6A);Unigene0046336(Prdm1);Unigene0079410(zip);Unigene0121379(Med27)
GO:1901654	response to ketone	0.228651	0.623609	Unigene0003901(an3);Unigene0009619(EcR);Unigene0027048(zip);Unigene0039350(KDM6A);Unigene0046336(Prdm1);Unigene0079410(zip);Unigene0121379(Med27)
GO:0097367	carbohydrate derivative binding	0.229315	0.730796	Unigene0000217(Abcc3);Unigene0000838(RRAD);Unigene0000943(SelD);Unigene0001163(EFTUD2);Unigene0001374(BMS1);Unigene0001834(Syn);Unigene0001968(pat-4);Unigene0002419(Abcg1);Unigene0002814(Lars1);Unigene0003517(Papss1);Unigene0003536(HSPH1);Unigene0003901(an3);Unigene0004323(DDX10);Unigene0004528(Gtpbp2);Unigene0004715(DDX17);Unigene0004953(Ddx54);Unigene0004958(Gnl2);Unigene0005895(Chia);Unigene00…
GO:0000724	double-strand break repair via homologous recombination	0.229589	0.623609	Unigene0039997(RAD54B);Unigene0043631(RAD51)
GO:0002097	tRNA wobble base modification	0.229589	0.623609	Unigene0119999(Uba4);Unigene0120000(Uba4)
GO:0006359	regulation of transcription from RNA polymerase III promoter	0.229589	0.623609	Unigene0006270(maf1);Unigene0071820(maf1)
GO:0006662	glycerol ether metabolic process	0.229589	0.623609	Unigene0105590(GNPAT);Unigene0114189(GNPAT)
GO:0006672	ceramide metabolic process	0.229589	0.623609	Unigene0002752(asah2);Unigene0025125(asah2)
GO:0008053	mitochondrial fusion	0.229589	0.623609	Unigene0053235(Prkn);Unigene0053236(Prkn)
GO:0010565	regulation of cellular ketone metabolic process	0.229589	0.623609	Unigene0033030(E75);Unigene0064735(E75)
GO:0010635	regulation of mitochondrial fusion	0.229589	0.623609	Unigene0053235(Prkn);Unigene0053236(Prkn)
GO:0032102	negative regulation of response to external stimulus	0.229589	0.623609	Unigene0025624(FAF1);Unigene0041924(--)
GO:0032528	microvillus organization	0.229589	0.623609	Unigene0066276(Cad99C);Unigene0066277(Cad99C)
GO:0034332	adherens junction organization	0.229589	0.623609	Unigene0008898(NPHS1);Unigene0026326(rst)
GO:0034333	adherens junction assembly	0.229589	0.623609	Unigene0008898(NPHS1);Unigene0026326(rst)
GO:0036445	neuronal stem cell division	0.229589	0.623609	Unigene0108196(NR2E1);Unigene0108197(NR2E1)
GO:0043112	receptor metabolic process	0.229589	0.623609	Unigene0064892(nwk);Unigene0064893(nwk)
GO:0046485	ether lipid metabolic process	0.229589	0.623609	Unigene0105590(GNPAT);Unigene0114189(GNPAT)
GO:0048103	somatic stem cell division	0.229589	0.623609	Unigene0108196(NR2E1);Unigene0108197(NR2E1)
GO:0048546	digestive tract morphogenesis	0.229589	0.623609	Unigene0060658(LanB2);Unigene0060659(LanB2)
GO:1901160	primary amino compound metabolic process	0.229589	0.623609	Unigene0029514(trh);Unigene0046417(TPH1)
GO:0005088	Ras guanyl-nucleotide exchange factor activity	0.230233	0.730796	Unigene0005958(sif);Unigene0014794(PLEKHG4B);Unigene0023275(rasgrf2);Unigene0038907(PLEKHG4B);Unigene0045826(Mcf2l);Unigene0073501(sif);Unigene0109531(Mcf2l);Unigene0111265(MCF2L);Unigene0111266(MCF2L)
GO:0016859	cis-trans isomerase activity	0.230705	0.730796	Unigene0033695(PPIB);Unigene0035075(PIN1);Unigene0035368(CYPA);Unigene0036545(pin4);Unigene0044839(FKBP12);Unigene0110043(CYPA);Unigene0112266(Gstz1);Unigene0112268(Gstz1)
GO:0000054	ribosomal subunit export from nucleus	0.230706	0.623609	Unigene0003383(NMD3)
GO:0001408	guanine nucleotide transport	0.230706	0.623609	Unigene0009608(ABCG14)
GO:0002698	negative regulation of immune effector process	0.230706	0.623609	Unigene0025624(FAF1)
GO:0002701	negative regulation of production of molecular mediator of immune response	0.230706	0.623609	Unigene0025624(FAF1)
GO:0002785	negative regulation of antimicrobial peptide production	0.230706	0.623609	Unigene0025624(FAF1)
GO:0002787	negative regulation of antibacterial peptide production	0.230706	0.623609	Unigene0025624(FAF1)
GO:0002806	negative regulation of antimicrobial peptide biosynthetic process	0.230706	0.623609	Unigene0025624(FAF1)
GO:0002809	negative regulation of antibacterial peptide biosynthetic process	0.230706	0.623609	Unigene0025624(FAF1)
GO:0002921	negative regulation of humoral immune response	0.230706	0.623609	Unigene0025624(FAF1)
GO:0006526	arginine biosynthetic process	0.230706	0.623609	Unigene0091589(ASL)
GO:0007596	blood coagulation	0.230706	0.623609	Unigene0041924(--)
GO:0007599	hemostasis	0.230706	0.623609	Unigene0041924(--)
GO:0008348	negative regulation of antimicrobial humoral response	0.230706	0.623609	Unigene0025624(FAF1)
GO:0009143	nucleoside triphosphate catabolic process	0.230706	0.623609	Unigene0037794(ITPA)
GO:0010530	positive regulation of transposition	0.230706	0.623609	Unigene0040711(ovo)
GO:0014013	regulation of gliogenesis	0.230706	0.623609	Unigene0042527(gcm)
GO:0014015	positive regulation of gliogenesis	0.230706	0.623609	Unigene0042527(gcm)
GO:0015865	purine nucleotide transport	0.230706	0.623609	Unigene0009608(ABCG14)
GO:0015868	purine ribonucleotide transport	0.230706	0.623609	Unigene0009608(ABCG14)
GO:0016202	regulation of striated muscle tissue development	0.230706	0.623609	Unigene0001905(Abd-B)
GO:0021545	cranial nerve development	0.230706	0.623609	Unigene0009100(Dll)
GO:0021952	central nervous system projection neuron axonogenesis	0.230706	0.623609	Unigene0051715(Ihh)
GO:0030193	regulation of blood coagulation	0.230706	0.623609	Unigene0041924(--)
GO:0030195	negative regulation of blood coagulation	0.230706	0.623609	Unigene0041924(--)
GO:0030682	evasion or tolerance of host defense response	0.230706	0.623609	Unigene0043631(RAD51)
GO:0032878	regulation of establishment or maintenance of cell polarity	0.230706	0.623609	Unigene0004497(ANKFN1)
GO:0042689	regulation of crystal cell differentiation	0.230706	0.623609	Unigene0026266(WNT-1)
GO:0042780	tRNA 3'-end processing	0.230706	0.623609	Unigene0001744(RNaseZ)
GO:0043570	maintenance of DNA repeat elements	0.230706	0.623609	Unigene0007671(--)
GO:0043628	ncRNA 3'-end processing	0.230706	0.623609	Unigene0001744(RNaseZ)
GO:0043696	dedifferentiation	0.230706	0.623609	Unigene0003150(SOCS5)
GO:0044413	avoidance of host defenses	0.230706	0.623609	Unigene0043631(RAD51)
GO:0044415	evasion or tolerance of host defenses	0.230706	0.623609	Unigene0043631(RAD51)
GO:0048071	sex-specific pigmentation	0.230706	0.623609	Unigene0001905(Abd-B)
GO:0050817	coagulation	0.230706	0.623609	Unigene0041924(--)
GO:0050818	regulation of coagulation	0.230706	0.623609	Unigene0041924(--)
GO:0050819	negative regulation of coagulation	0.230706	0.623609	Unigene0041924(--)
GO:0050878	regulation of body fluid levels	0.230706	0.623609	Unigene0041924(--)
GO:0051703	intraspecies interaction between organisms	0.230706	0.623609	Unigene0051946(--)
GO:0051807	evasion or tolerance of defense response of other organism involved in symbiotic interaction	0.230706	0.623609	Unigene0043631(RAD51)
GO:0051832	avoidance of defenses of other organism involved in symbiotic interaction	0.230706	0.623609	Unigene0043631(RAD51)
GO:0051834	evasion or tolerance of defenses of other organism involved in symbiotic interaction	0.230706	0.623609	Unigene0043631(RAD51)
GO:0052173	response to defenses of other organism involved in symbiotic interaction	0.230706	0.623609	Unigene0043631(RAD51)
GO:0052200	response to host defenses	0.230706	0.623609	Unigene0043631(RAD51)
GO:0061045	negative regulation of wound healing	0.230706	0.623609	Unigene0041924(--)
GO:0061085	regulation of histone H3-K27 methylation	0.230706	0.623609	Unigene0039350(KDM6A)
GO:0061086	negative regulation of histone H3-K27 methylation	0.230706	0.623609	Unigene0039350(KDM6A)
GO:0070734	histone H3-K27 methylation	0.230706	0.623609	Unigene0039350(KDM6A)
GO:0071428	rRNA-containing ribonucleoprotein complex export from nucleus	0.230706	0.623609	Unigene0003383(NMD3)
GO:0075136	response to host	0.230706	0.623609	Unigene0043631(RAD51)
GO:1900046	regulation of hemostasis	0.230706	0.623609	Unigene0041924(--)
GO:1900047	negative regulation of hemostasis	0.230706	0.623609	Unigene0041924(--)
GO:1901214	regulation of neuron death	0.230706	0.623609	Unigene0008728(Dop1R2)
GO:1901216	positive regulation of neuron death	0.230706	0.623609	Unigene0008728(Dop1R2)
GO:1901861	regulation of muscle tissue development	0.230706	0.623609	Unigene0001905(Abd-B)
GO:1903035	negative regulation of response to wounding	0.230706	0.623609	Unigene0041924(--)
GO:1903825	organic acid transmembrane transport	0.230706	0.623609	Unigene0005657(NAAT1)
GO:2000114	regulation of establishment of cell polarity	0.230706	0.623609	Unigene0004497(ANKFN1)
GO:0042461	photoreceptor cell development	0.231409	0.624715	Unigene0000485(--);Unigene0001230(Lar);Unigene0001457(--);Unigene0007432(DACH1);Unigene0009751(N);Unigene0017703(--);Unigene0019800(--);Unigene0022442(--);Unigene0026191(al);Unigene0027778(Ipo7);Unigene0028315(--);Unigene0030614(sens);Unigene0031295(--);Unigene0032376(gl);Unigene0035067(ETV6);Unigene0042009(N);Unigene0048490(--);Unigene0050667(--);Unigene0051076(MUSK);Unigene0051136(Lar);Unigene0…
GO:0005886	plasma membrane	0.231553	1	Unigene0000184(Mpp6);Unigene0001812(SYT4);Unigene0002850(GluRIA);Unigene0008014(sas);Unigene0008270(mew);Unigene0008536(DAG1);Unigene0008898(NPHS1);Unigene0009613(Dl);Unigene0010282(Cad87A);Unigene0010397(Nrg);Unigene0013795(inx2);Unigene0013920(CPAMD8);Unigene0021755(Patj);Unigene0021904(Inx2);Unigene0025888(Cubn);Unigene0025935(GLRA3);Unigene0026699(Ptchd3);Unigene0026877(GRIK3);Unigene0027767(…
GO:0038023	signaling receptor activity	0.232429	0.731873	Unigene0000028(ADGRE4P);Unigene0000278(--);Unigene0003026(NPFR);Unigene0004240(Npy2r);Unigene0004715(DDX17);Unigene0006186(NR2E1);Unigene0006402(ESRRB);Unigene0007847(fzd1);Unigene0008385(pk);Unigene0008649(Plxna4);Unigene0008728(Dop1R2);Unigene0009523(ROR1);Unigene0009619(EcR);Unigene0009751(N);Unigene0010157(GRM3);Unigene0010297(IGF1R);Unigene0010946(svp);Unigene0013174(BMPR1B);Unigene0014193(C…
GO:0008230	ecdysone receptor holocomplex	0.233665	1	Unigene0009619(EcR)
GO:0016528	sarcoplasm	0.233665	1	Unigene0034924(Jph3)
GO:0030175	filopodium	0.233665	1	Unigene0040756(ENAH)
GO:0034707	chloride channel complex	0.233665	1	Unigene0005868(GluClalpha)
GO:0008328	ionotropic glutamate receptor complex	0.234435	1	Unigene0089861(Nmdar1);Unigene0089862(Nmdar1)
GO:0034704	calcium channel complex	0.234435	1	Unigene0003234(CAC);Unigene0044235(Cacna1g)
GO:0036056	filtration diaphragm	0.234435	1	Unigene0008898(NPHS1);Unigene0026326(rst)
GO:0000097	sulfur amino acid biosynthetic process	0.235025	0.632874	Unigene0019955(bhmt);Unigene0031164(Cbs);Unigene0052211(Enoph1);Unigene0077258(CBS)
GO:0010038	response to metal ion	0.235025	0.632874	Unigene0051997(MAP2K7);Unigene0052389(--);Unigene0085541(MAP3K1);Unigene0085542(Map3k1)
GO:0006865	amino acid transport	0.235459	0.633242	Unigene0005440(Slc25a15);Unigene0005657(NAAT1);Unigene0045437(NAAT1);Unigene0052055(SLC7A8);Unigene0063065(Slc7a6);Unigene0071228(SLC12A6);Unigene0122232(SLC6A7);Unigene0122233(SLC6A7)
GO:0042578	phosphoric ester hydrolase activity	0.236495	0.740271	Unigene0000293(5NUC);Unigene0001230(Lar);Unigene0003531(plc-1);Unigene0003751(SMAD3);Unigene0003902(ALPL);Unigene0004113(CDC14A);Unigene0008937(memo1);Unigene0009573(Ptp99A);Unigene0010953(PTPRM);Unigene0015159(PLCB4);Unigene0020039(pgam-5);Unigene0020275(--);Unigene0026281(shoc2);Unigene0028496(Actn);Unigene0030199(Tl);Unigene0032012(Nop60B);Unigene0036353(PTRHD1);Unigene0036709(gsp-2);Unigene00…
GO:0043408	regulation of MAPK cascade	0.238329	0.640152	Unigene0000651(rdx);Unigene0001163(EFTUD2);Unigene0001229(TRAF4);Unigene0002981(ATG9A);Unigene0004240(Npy2r);Unigene0006929(KSR2);Unigene0008033(CAD);Unigene0012795(rdx);Unigene0012796(rdx);Unigene0014292(Men1);Unigene0022299(DIRAS2);Unigene0026281(shoc2);Unigene0036709(gsp-2);Unigene0051072(CNK3/IPCEF1);Unigene0051261(ave);Unigene0051997(MAP2K7);Unigene0053235(Prkn);Unigene0053236(Prkn);Unigene0…
GO:0010769	regulation of cell morphogenesis involved in differentiation	0.242152	0.649602	Unigene0000186(vvl);Unigene0001230(Lar);Unigene0006805(RAB35);Unigene0009453(FHOD3);Unigene0020748(STARD13);Unigene0028160(dar1);Unigene0028758(Hmcn2);Unigene0040149(RND3);Unigene0040891(rho-1);Unigene0051136(Lar);Unigene0051321(pros);Unigene0051733(Ahr);Unigene0073501(sif);Unigene0073712(Dscam2);Unigene0073713(Dscam2);Unigene0078756(Lar);Unigene0093126(RAC1);Unigene0093127(RAC1);Unigene0108850(R…
GO:0006979	response to oxidative stress	0.243594	0.651152	Unigene0002981(ATG9A);Unigene0008178(Cat);Unigene0008728(Dop1R2);Unigene0026896(Oamb);Unigene0051253(unc-51);Unigene0052389(--);Unigene0073886(per);Unigene0073887(per);Unigene0077082(GUCY1B1);Unigene0116659(Eip71CD)
GO:0009994	oocyte differentiation	0.244454	0.651152	Unigene0001677(R3HDM2);Unigene0005325(ddx4);Unigene0005698(CPEB1);Unigene0007593(Tdrd9);Unigene0008536(DAG1);Unigene0009751(N);Unigene0026361(Pka-C3);Unigene0028315(--);Unigene0029470(casc3);Unigene0040716(Pka-C1);Unigene0042009(N);Unigene0042169(gus);Unigene0052301(Egfr);Unigene0070964(HSP90AA1);Unigene0070965(HSP90AA1);Unigene0082271(mago);Unigene0093126(RAC1);Unigene0093127(RAC1);Unigene009506…
GO:0007308	oocyte construction	0.245499	0.651152	Unigene0001677(R3HDM2);Unigene0005325(ddx4);Unigene0005698(CPEB1);Unigene0007593(Tdrd9);Unigene0008536(DAG1);Unigene0009751(N);Unigene0026361(Pka-C3);Unigene0029470(casc3);Unigene0040716(Pka-C1);Unigene0042009(N);Unigene0042169(gus);Unigene0052301(Egfr);Unigene0070964(HSP90AA1);Unigene0070965(HSP90AA1);Unigene0082271(mago);Unigene0093126(RAC1);Unigene0093127(RAC1);Unigene0095068(ddx4);Unigene0103…
GO:0007309	oocyte axis specification	0.245499	0.651152	Unigene0001677(R3HDM2);Unigene0005325(ddx4);Unigene0005698(CPEB1);Unigene0007593(Tdrd9);Unigene0008536(DAG1);Unigene0009751(N);Unigene0026361(Pka-C3);Unigene0029470(casc3);Unigene0040716(Pka-C1);Unigene0042009(N);Unigene0042169(gus);Unigene0052301(Egfr);Unigene0070964(HSP90AA1);Unigene0070965(HSP90AA1);Unigene0082271(mago);Unigene0093126(RAC1);Unigene0093127(RAC1);Unigene0095068(ddx4);Unigene0103…
GO:0007528	neuromuscular junction development	0.245499	0.651152	Unigene0000869(ACSL3);Unigene0003751(SMAD3);Unigene0012729(SMAD6);Unigene0013174(BMPR1B);Unigene0024402(Bmpr2);Unigene0024897(Src42A);Unigene0029502(SMAD6);Unigene0030067(LACS8);Unigene0032232(act-2);Unigene0036653(NLK);Unigene0040356(SDC3);Unigene0040756(ENAH);Unigene0043793(gbb);Unigene0052844(ADRA1B);Unigene0064892(nwk);Unigene0064893(nwk);Unigene0071092(dlg1);Unigene0097044(Ank3);Unigene01048…
GO:0048511	rhythmic process	0.245499	0.651152	Unigene0004497(ANKFN1);Unigene0006577(HLF);Unigene0009619(EcR);Unigene0010297(IGF1R);Unigene0026361(Pka-C3);Unigene0029514(trh);Unigene0034073(cwo);Unigene0040716(Pka-C1);Unigene0046347(5-HT1B);Unigene0046417(TPH1);Unigene0051689(--);Unigene0059252(Bnc2);Unigene0059253(Bnc2);Unigene0070964(HSP90AA1);Unigene0070965(HSP90AA1);Unigene0073886(per);Unigene0073887(per);Unigene0078324(Cul3);Unigene01040…
GO:0048599	oocyte development	0.245499	0.651152	Unigene0001677(R3HDM2);Unigene0005325(ddx4);Unigene0005698(CPEB1);Unigene0007593(Tdrd9);Unigene0008536(DAG1);Unigene0009751(N);Unigene0026361(Pka-C3);Unigene0029470(casc3);Unigene0040716(Pka-C1);Unigene0042009(N);Unigene0042169(gus);Unigene0052301(Egfr);Unigene0070964(HSP90AA1);Unigene0070965(HSP90AA1);Unigene0082271(mago);Unigene0093126(RAC1);Unigene0093127(RAC1);Unigene0095068(ddx4);Unigene0103…
GO:0006913	nucleocytoplasmic transport	0.247304	0.651152	Unigene0000651(rdx);Unigene0001744(RNaseZ);Unigene0003383(NMD3);Unigene0010296(cas);Unigene0012795(rdx);Unigene0012796(rdx);Unigene0027778(Ipo7);Unigene0028109(Tnpo3);Unigene0029181(KPNB1);Unigene0030877(STIP1);Unigene0031696(RCC1);Unigene0032232(act-2);Unigene0035240(NUP50);Unigene0051715(Ihh);Unigene0051791(--);Unigene0063866(STIP1);Unigene0082271(mago);Unigene0112384(rdx);Unigene0116571(FBXW11)
GO:0032872	regulation of stress-activated MAPK cascade	0.247304	0.651152	Unigene0000651(rdx);Unigene0001229(TRAF4);Unigene0002981(ATG9A);Unigene0008033(CAD);Unigene0012795(rdx);Unigene0012796(rdx);Unigene0014292(Men1);Unigene0022299(DIRAS2);Unigene0036709(gsp-2);Unigene0051997(MAP2K7);Unigene0053235(Prkn);Unigene0053236(Prkn);Unigene0066400(Aplip1);Unigene0085541(MAP3K1);Unigene0085542(Map3k1);Unigene0110768(Aplip1);Unigene0112384(rdx);Unigene0113304(MAP3K7);Unigene01…
GO:0051169	nuclear transport	0.247304	0.651152	Unigene0000651(rdx);Unigene0001744(RNaseZ);Unigene0003383(NMD3);Unigene0010296(cas);Unigene0012795(rdx);Unigene0012796(rdx);Unigene0027778(Ipo7);Unigene0028109(Tnpo3);Unigene0029181(KPNB1);Unigene0030877(STIP1);Unigene0031696(RCC1);Unigene0032232(act-2);Unigene0035240(NUP50);Unigene0051715(Ihh);Unigene0051791(--);Unigene0063866(STIP1);Unigene0082271(mago);Unigene0112384(rdx);Unigene0116571(FBXW11)
GO:0070302	regulation of stress-activated protein kinase signaling cascade	0.247304	0.651152	Unigene0000651(rdx);Unigene0001229(TRAF4);Unigene0002981(ATG9A);Unigene0008033(CAD);Unigene0012795(rdx);Unigene0012796(rdx);Unigene0014292(Men1);Unigene0022299(DIRAS2);Unigene0036709(gsp-2);Unigene0051997(MAP2K7);Unigene0053235(Prkn);Unigene0053236(Prkn);Unigene0066400(Aplip1);Unigene0085541(MAP3K1);Unigene0085542(Map3k1);Unigene0110768(Aplip1);Unigene0112384(rdx);Unigene0113304(MAP3K7);Unigene01…
GO:0060491	regulation of cell projection assembly	0.247475	0.651152	Unigene0009751(N);Unigene0040149(RND3);Unigene0040756(ENAH);Unigene0040891(rho-1);Unigene0042009(N);Unigene0093126(RAC1);Unigene0093127(RAC1);Unigene0108850(Rho1);Unigene0108851(RHO);Unigene0122076(rho-1);Unigene0122077(rho-1);Unigene0122078(rho-1)
GO:0046578	regulation of Ras protein signal transduction	0.248588	0.651152	Unigene0001163(EFTUD2);Unigene0006929(KSR2);Unigene0009847(PlexB);Unigene0010978(PlexB);Unigene0020748(STARD13);Unigene0025871(ARHGEF17);Unigene0026281(shoc2);Unigene0026471(Mknk1);Unigene0036709(gsp-2);Unigene0051072(CNK3/IPCEF1);Unigene0051228(ARHGAP20);Unigene0051261(ave);Unigene0051373(Pgant7);Unigene0071029(Hmgcr);Unigene0082271(mago);Unigene0113075(--);Unigene0113076(--)
GO:0045087	innate immune response	0.248953	0.651152	Unigene0001457(--);Unigene0008313(efnb2a);Unigene0010397(Nrg);Unigene0017703(--);Unigene0019800(--);Unigene0031295(--);Unigene0032376(gl);Unigene0048490(--);Unigene0050667(--);Unigene0080226(--);Unigene0091959(cdk5);Unigene0093126(RAC1);Unigene0093127(RAC1);Unigene0122078(rho-1)
GO:0002831	regulation of response to biotic stimulus	0.248962	0.651152	Unigene0000186(vvl);Unigene0002619(GATA5);Unigene0004573(ascl1b);Unigene0009613(Dl);Unigene0025624(FAF1);Unigene0028905(Dsp1);Unigene0030010(JUND);Unigene0036441(ASCL2);Unigene0038831(--);Unigene0043850(ASCL1);Unigene0048590(Parp);Unigene0099694(Dsp1);Unigene0102481(CDX1);Unigene0102482(CDX1);Unigene0113304(MAP3K7);Unigene0122140(GATA5)
GO:0007623	circadian rhythm	0.248962	0.651152	Unigene0004497(ANKFN1);Unigene0009619(EcR);Unigene0010297(IGF1R);Unigene0026361(Pka-C3);Unigene0029514(trh);Unigene0034073(cwo);Unigene0040716(Pka-C1);Unigene0046347(5-HT1B);Unigene0046417(TPH1);Unigene0070964(HSP90AA1);Unigene0070965(HSP90AA1);Unigene0073886(per);Unigene0073887(per);Unigene0078324(Cul3);Unigene0104061(SLC6A5);Unigene0108529(cwo)
GO:0044723	single-organism carbohydrate metabolic process	0.249713	0.651152	Unigene0000200(tpi1b);Unigene0000206(FucTA);Unigene0002537(gly-10);Unigene0004998(Gale);Unigene0007276(sgl);Unigene0008014(sas);Unigene0021957(FUCA1);Unigene0027025(O-fut1);Unigene0032156(PARP2);Unigene0034631(MAN2C1);Unigene0037693(MIOX);Unigene0041460(ttv);Unigene0041929(FucTC);Unigene0043233(TKFC);Unigene0046465(BRSK2);Unigene0048088(fng);Unigene0048590(Parp);Unigene0051253(unc-51);Unigene0051…
GO:0004112	cyclic-nucleotide phosphodiesterase activity	0.250329	0.761059	Unigene0032012(Nop60B);Unigene0051435(Pde1c);Unigene0116139(Pde1c)
GO:0004675	transmembrane receptor protein serine/threonine kinase activity	0.250329	0.761059	Unigene0013174(BMPR1B);Unigene0024402(Bmpr2);Unigene0046839(RpS9)
GO:0015645	fatty acid ligase activity	0.250329	0.761059	Unigene0000869(ACSL3);Unigene0002036(Acsl5);Unigene0027131(4CLL7)
GO:0016215	acyl-CoA desaturase activity	0.250329	0.761059	Unigene0024247(SCD);Unigene0051545(D11DS);Unigene0124712(SCD5)
GO:0016743	carboxyl- or carbamoyltransferase activity	0.250329	0.761059	Unigene0008033(CAD);Unigene0022299(DIRAS2);Unigene0117281(RAP2A)
GO:0007062	sister chromatid cohesion	0.251595	0.651152	Unigene0005325(ddx4);Unigene0022053(smc3);Unigene0045048(Smc1a);Unigene0088816(mau2);Unigene0095068(ddx4)
GO:0010035	response to inorganic substance	0.251595	0.651152	Unigene0007583(Cpt1a);Unigene0051997(MAP2K7);Unigene0052389(--);Unigene0085541(MAP3K1);Unigene0085542(Map3k1)
GO:0017148	negative regulation of translation	0.251595	0.651152	Unigene0030938(Zfp36l1);Unigene0039835(--);Unigene0040356(SDC3);Unigene0085636(Zfp36l1);Unigene0120665(lin-28)
GO:0034285	response to disaccharide	0.251595	0.651152	Unigene0008559(SCD);Unigene0024247(SCD);Unigene0051545(D11DS);Unigene0124070(Dop1R1);Unigene0124712(SCD5)
GO:0042307	positive regulation of protein import into nucleus	0.251595	0.651152	Unigene0010296(cas);Unigene0029181(KPNB1);Unigene0032232(act-2);Unigene0051715(Ihh);Unigene0116571(FBXW11)
GO:0042445	hormone metabolic process	0.251595	0.651152	Unigene0008559(SCD);Unigene0009101(sad);Unigene0024247(SCD);Unigene0051545(D11DS);Unigene0124712(SCD5)
GO:0051222	positive regulation of protein transport	0.251595	0.651152	Unigene0010296(cas);Unigene0029181(KPNB1);Unigene0032232(act-2);Unigene0051715(Ihh);Unigene0116571(FBXW11)
GO:0090316	positive regulation of intracellular protein transport	0.251595	0.651152	Unigene0010296(cas);Unigene0029181(KPNB1);Unigene0032232(act-2);Unigene0051715(Ihh);Unigene0116571(FBXW11)
GO:1900182	positive regulation of protein localization to nucleus	0.251595	0.651152	Unigene0010296(cas);Unigene0029181(KPNB1);Unigene0032232(act-2);Unigene0051715(Ihh);Unigene0116571(FBXW11)
GO:1903829	positive regulation of cellular protein localization	0.251595	0.651152	Unigene0010296(cas);Unigene0029181(KPNB1);Unigene0032232(act-2);Unigene0051715(Ihh);Unigene0116571(FBXW11)
GO:1904591	positive regulation of protein import	0.251595	0.651152	Unigene0010296(cas);Unigene0029181(KPNB1);Unigene0032232(act-2);Unigene0051715(Ihh);Unigene0116571(FBXW11)
GO:1904951	positive regulation of establishment of protein localization	0.251595	0.651152	Unigene0010296(cas);Unigene0029181(KPNB1);Unigene0032232(act-2);Unigene0051715(Ihh);Unigene0116571(FBXW11)
GO:0005085	guanyl-nucleotide exchange factor activity	0.255043	0.76964	Unigene0003589(RAPGEF4);Unigene0005958(sif);Unigene0008597(RAPGEF4);Unigene0014794(PLEKHG4B);Unigene0023275(rasgrf2);Unigene0038907(PLEKHG4B);Unigene0045826(Mcf2l);Unigene0073501(sif);Unigene0109531(Mcf2l);Unigene0111265(MCF2L);Unigene0111266(MCF2L)
GO:0008168	methyltransferase activity	0.256623	0.76964	Unigene0009412(ASH1L);Unigene0016152(MRM1);Unigene0019955(bhmt);Unigene0021944(Bud23);Unigene0025729(--);Unigene0027979(TARBP1);Unigene0029164(Suz12);Unigene0032264(--);Unigene0033593(Art7);Unigene0035123(bioC);Unigene0035455(--);Unigene0038518(Gnmt);Unigene0039315(JHAMT);Unigene0040409(alkbh8);Unigene0041597(Hen1);Unigene0041906(MLLT10);Unigene0043826(Nsun6);Unigene0048203(JHAMT);Unigene0057773(…
GO:0031674	I band	0.256834	1	Unigene0000200(tpi1b);Unigene0027048(zip);Unigene0028496(Actn);Unigene0036929(--);Unigene0044390(sls);Unigene0075729(TANC2);Unigene0079410(zip);Unigene0081358(nhl-1);Unigene0081359(nhl-1);Unigene0090040(TANC2)
GO:0016757	transferase activity, transferring glycosyl groups	0.257517	0.76964	Unigene0000206(FucTA);Unigene0002537(gly-10);Unigene0005372(CHSY1);Unigene0006506(POMGNT1);Unigene0007930(A4galt);Unigene0023550(Pigq);Unigene0027025(O-fut1);Unigene0029580(mcfL);Unigene0030587(FucTC);Unigene0036573(Upp1);Unigene0037998(ST6GALNAC6);Unigene0041460(ttv);Unigene0041721(--);Unigene0041929(FucTC);Unigene0044268(FucTC);Unigene0048088(fng);Unigene0048590(Parp);Unigene0051373(Pgant7);Uni…
GO:0007163	establishment or maintenance of cell polarity	0.261215	0.674385	Unigene0004497(ANKFN1);Unigene0007847(fzd1);Unigene0008472(npas4a);Unigene0008536(DAG1);Unigene0010881(ds);Unigene0011362(awd);Unigene0021755(Patj);Unigene0027048(zip);Unigene0040149(RND3);Unigene0040891(rho-1);Unigene0044831(awd);Unigene0048950(AKAP1);Unigene0051999(FZD10);Unigene0052301(Egfr);Unigene0071092(dlg1);Unigene0079410(zip);Unigene0101646(--);Unigene0108850(Rho1);Unigene0108851(RHO);Un…
GO:0008202	steroid metabolic process	0.261522	0.674385	Unigene0009101(sad);Unigene0012181(--);Unigene0018925(--);Unigene0021931(CAO);Unigene0045260(--);Unigene0071029(Hmgcr)
GO:1901136	carbohydrate derivative catabolic process	0.261522	0.674385	Unigene0005895(Chia);Unigene0021651(CHIT1);Unigene0028225(Chia);Unigene0028504(Cht10);Unigene0043425(Chia);Unigene0099962(Chia)
GO:0008408	3'-5' exonuclease activity	0.263066	0.781809	Unigene0000100(CNOT7);Unigene0003917(REXO5);Unigene0102801(EXOSC2);Unigene0102802(EXOSC2)
GO:0043292	contractile fiber	0.26586	1	Unigene0000200(tpi1b);Unigene0022350(up);Unigene0027048(zip);Unigene0028496(Actn);Unigene0028596(mys);Unigene0036929(--);Unigene0038577(ARP2);Unigene0044390(sls);Unigene0074749(up);Unigene0075729(TANC2);Unigene0079410(zip);Unigene0081358(nhl-1);Unigene0081359(nhl-1);Unigene0090040(TANC2);Unigene0100702(MIC-ACT-1)
GO:0019899	enzyme binding	0.266196	0.784207	Unigene0000485(--);Unigene0017607(CCNH);Unigene0018773(Caskin1);Unigene0019079(psmB5);Unigene0021755(Patj);Unigene0026471(Mknk1);Unigene0027170(IPO11);Unigene0027778(Ipo7);Unigene0029181(KPNB1);Unigene0030802(CCNL1);Unigene0031164(Cbs);Unigene0035821(Rpn10);Unigene0040149(RND3);Unigene0040891(rho-1);Unigene0041499(FAU);Unigene0046149(UBE2Z);Unigene0051319(Rph3a);Unigene0053235(Prkn);Unigene005323…
GO:0005874	microtubule	0.266309	1	Unigene0000318(KIF20B);Unigene0001457(--);Unigene0010757(PLK2);Unigene0011035(--);Unigene0011362(awd);Unigene0017703(--);Unigene0019800(--);Unigene0021244(Gas2);Unigene0028315(--);Unigene0031295(--);Unigene0032376(gl);Unigene0044831(awd);Unigene0046317(Plk1);Unigene0048490(--);Unigene0050667(--);Unigene0080226(--)
GO:0022829	wide pore channel activity	0.267557	0.784207	Unigene0013795(inx2);Unigene0021904(Inx2);Unigene0043758(inx2);Unigene0045557(inx2);Unigene0094515(inx2)
GO:0007259	JAK-STAT cascade	0.267733	0.687073	Unigene0003150(SOCS5);Unigene0003648(--);Unigene0025298(--);Unigene0045429(slc2a10);Unigene0118105(kn);Unigene0118802(CtBP);Unigene0118803(CtBP)
GO:0046425	regulation of JAK-STAT cascade	0.267733	0.687073	Unigene0003150(SOCS5);Unigene0003648(--);Unigene0025298(--);Unigene0045429(slc2a10);Unigene0118105(kn);Unigene0118802(CtBP);Unigene0118803(CtBP)
GO:0097696	STAT cascade	0.267733	0.687073	Unigene0003150(SOCS5);Unigene0003648(--);Unigene0025298(--);Unigene0045429(slc2a10);Unigene0118105(kn);Unigene0118802(CtBP);Unigene0118803(CtBP)
GO:1904892	regulation of STAT cascade	0.267733	0.687073	Unigene0003150(SOCS5);Unigene0003648(--);Unigene0025298(--);Unigene0045429(slc2a10);Unigene0118105(kn);Unigene0118802(CtBP);Unigene0118803(CtBP)
GO:0003724	RNA helicase activity	0.26832	0.784207	Unigene0003901(an3);Unigene0005325(ddx4);Unigene0012794(ddx20);Unigene0074033(DDX47);Unigene0093688(Ddx47);Unigene0095068(ddx4)
GO:0070727	cellular macromolecule localization	0.269334	0.69035	Unigene0000318(KIF20B);Unigene0000651(rdx);Unigene0001457(--);Unigene0005698(CPEB1);Unigene0007593(Tdrd9);Unigene0009374(MYO15A);Unigene0010296(cas);Unigene0012795(rdx);Unigene0012796(rdx);Unigene0017703(--);Unigene0019800(--);Unigene0025888(Cubn);Unigene0027048(zip);Unigene0027778(Ipo7);Unigene0028109(Tnpo3);Unigene0028315(--);Unigene0029181(KPNB1);Unigene0029470(casc3);Unigene0030877(STIP1);Uni…
GO:0045664	regulation of neuron differentiation	0.270678	0.692962	Unigene0001230(Lar);Unigene0003150(SOCS5);Unigene0007674(pax2a);Unigene0007675(PAX2);Unigene0009751(N);Unigene0010109(Neo1);Unigene0016042(siah1);Unigene0033921(--);Unigene0035067(ETV6);Unigene0042009(N);Unigene0048368(--);Unigene0051136(Lar);Unigene0051321(pros);Unigene0051733(Ahr);Unigene0066929(ETV6);Unigene0074947(siah1);Unigene0078756(Lar);Unigene0096680(tgo)
GO:0007631	feeding behavior	0.271654	0.693313	Unigene0004240(Npy2r);Unigene0027584(SEMA-2A);Unigene0029688(Poxn);Unigene0039551(Prkar1b);Unigene0040711(ovo);Unigene0054801(Prkar1a);Unigene0070284(GNB5);Unigene0070285(gnb5a)
GO:0046620	regulation of organ growth	0.274068	0.693313	Unigene0009332(hs6st1b);Unigene0009374(MYO15A);Unigene0009992(ft);Unigene0013174(BMPR1B);Unigene0029100(BMP4);Unigene0032194(Ubx);Unigene0081391(Ubx);Unigene0093709(Bmp2);Unigene0093710(Bmp2)
GO:2000113	negative regulation of cellular macromolecule biosynthetic process	0.274068	0.693313	Unigene0006862(NELFCD);Unigene0028905(Dsp1);Unigene0030938(Zfp36l1);Unigene0039835(--);Unigene0040356(SDC3);Unigene0085636(Zfp36l1);Unigene0088658(Cbx3);Unigene0099694(Dsp1);Unigene0120665(lin-28)
GO:0000082	G1/S transition of mitotic cell cycle	0.27407	0.693313	Unigene0003751(SMAD3);Unigene0048569(SMARCC2);Unigene0052301(Egfr)
GO:0002777	antimicrobial peptide biosynthetic process	0.27407	0.693313	Unigene0009613(Dl);Unigene0025624(FAF1);Unigene0113304(MAP3K7)
GO:0002805	regulation of antimicrobial peptide biosynthetic process	0.27407	0.693313	Unigene0009613(Dl);Unigene0025624(FAF1);Unigene0113304(MAP3K7)
GO:0006694	steroid biosynthetic process	0.27407	0.693313	Unigene0021931(CAO);Unigene0045260(--);Unigene0071029(Hmgcr)
GO:0006911	phagocytosis, engulfment	0.27407	0.693313	Unigene0051997(MAP2K7);Unigene0085541(MAP3K1);Unigene0085542(Map3k1)
GO:0044843	cell cycle G1/S phase transition	0.27407	0.693313	Unigene0003751(SMAD3);Unigene0048569(SMARCC2);Unigene0052301(Egfr)
GO:0045744	negative regulation of G-protein coupled receptor protein signaling pathway	0.27407	0.693313	Unigene0005622(Rgs7);Unigene0026222(Rgs7);Unigene0062171(Rgs7)
GO:0035088	establishment or maintenance of apical/basal cell polarity	0.275443	0.695292	Unigene0008536(DAG1);Unigene0040149(RND3);Unigene0040891(rho-1);Unigene0071092(dlg1);Unigene0101646(--);Unigene0108850(Rho1);Unigene0108851(RHO);Unigene0122076(rho-1);Unigene0122077(rho-1);Unigene0122078(rho-1)
GO:0002440	production of molecular mediator of immune response	0.275832	0.695292	Unigene0000186(vvl);Unigene0002619(GATA5);Unigene0004573(ascl1b);Unigene0009613(Dl);Unigene0025624(FAF1);Unigene0036441(ASCL2);Unigene0038831(--);Unigene0043850(ASCL1);Unigene0048590(Parp);Unigene0102481(CDX1);Unigene0102482(CDX1);Unigene0113304(MAP3K7);Unigene0122140(GATA5)
GO:0002700	regulation of production of molecular mediator of immune response	0.275832	0.695292	Unigene0000186(vvl);Unigene0002619(GATA5);Unigene0004573(ascl1b);Unigene0009613(Dl);Unigene0025624(FAF1);Unigene0036441(ASCL2);Unigene0038831(--);Unigene0043850(ASCL1);Unigene0048590(Parp);Unigene0102481(CDX1);Unigene0102482(CDX1);Unigene0113304(MAP3K7);Unigene0122140(GATA5)
GO:0061245	establishment or maintenance of bipolar cell polarity	0.276158	0.695292	Unigene0008536(DAG1);Unigene0021755(Patj);Unigene0040149(RND3);Unigene0040891(rho-1);Unigene0052301(Egfr);Unigene0071092(dlg1);Unigene0101646(--);Unigene0108850(Rho1);Unigene0108851(RHO);Unigene0122076(rho-1);Unigene0122077(rho-1);Unigene0122078(rho-1)
GO:0034660	ncRNA metabolic process	0.277192	0.69707	Unigene0000808(brat);Unigene0001744(RNaseZ);Unigene0002814(Lars1);Unigene0005586(Hars1);Unigene0005879(Pus1);Unigene0007951(INTS12);Unigene0012436(Iars2);Unigene0014387(Dgcr8);Unigene0014527(dbe);Unigene0016774(dicer1);Unigene0016781(--);Unigene0019688(Fbll1);Unigene0020438(--);Unigene0025557(mars1);Unigene0027874(EPRS1);Unigene0030981(Polr1c);Unigene0032012(Nop60B);Unigene0033203(FARSA);Unigene0…
GO:0019012	virion	0.279244	1	Unigene0000157(--);Unigene0001163(EFTUD2);Unigene0023040(snu13);Unigene0032012(Nop60B);Unigene0051310(IMP3);Unigene0078142(SNRPF);Unigene0111873(IMP3)
GO:0044423	virion part	0.279244	1	Unigene0000157(--);Unigene0001163(EFTUD2);Unigene0023040(snu13);Unigene0032012(Nop60B);Unigene0051310(IMP3);Unigene0078142(SNRPF);Unigene0111873(IMP3)
GO:0043067	regulation of programmed cell death	0.282082	0.708531	Unigene0000651(rdx);Unigene0001229(TRAF4);Unigene0003901(an3);Unigene0004573(ascl1b);Unigene0009619(EcR);Unigene0012795(rdx);Unigene0012796(rdx);Unigene0015122(APC);Unigene0015159(PLCB4);Unigene0015604(ISCW019144);Unigene0022442(--);Unigene0026266(WNT-1);Unigene0027048(zip);Unigene0027778(Ipo7);Unigene0030614(sens);Unigene0036441(ASCL2);Unigene0038831(--);Unigene0039350(KDM6A);Unigene0043850(ASCL…
GO:0061134	peptidase regulator activity	0.284014	0.825514	Unigene0000940(Serpinb1a);Unigene0014133(Serpinb1a);Unigene0027402(Ppn);Unigene0028212(CG4091);Unigene0033263(SERPINB1);Unigene0041924(--);Unigene0051435(Pde1c);Unigene0079944(SERPINB4);Unigene0095099(Serpinb1a);Unigene0107621(Serpinb1a);Unigene0116139(Pde1c)
GO:0050808	synapse organization	0.287	0.720034	Unigene0000869(ACSL3);Unigene0001230(Lar);Unigene0003751(SMAD3);Unigene0011203(tada2b);Unigene0012729(SMAD6);Unigene0012794(ddx20);Unigene0013174(BMPR1B);Unigene0024402(Bmpr2);Unigene0024897(Src42A);Unigene0025888(Cubn);Unigene0026266(WNT-1);Unigene0027021(Elp3);Unigene0029502(SMAD6);Unigene0030010(JUND);Unigene0030067(LACS8);Unigene0032232(act-2);Unigene0032954(ncs-1);Unigene0035543(Elp3);Unigen…
GO:0019900	kinase binding	0.289406	0.83659	Unigene0017607(CCNH);Unigene0021755(Patj);Unigene0026471(Mknk1);Unigene0030802(CCNL1);Unigene0066400(Aplip1);Unigene0083317(CCNL1);Unigene0085541(MAP3K1);Unigene0085542(Map3k1);Unigene0110768(Aplip1);Unigene0117339(MAP1LC3A)
GO:0050803	regulation of synapse structure or activity	0.290467	0.727876	Unigene0000869(ACSL3);Unigene0003751(SMAD3);Unigene0008472(npas4a);Unigene0011203(tada2b);Unigene0012729(SMAD6);Unigene0013174(BMPR1B);Unigene0024402(Bmpr2);Unigene0024897(Src42A);Unigene0029502(SMAD6);Unigene0030067(LACS8);Unigene0036653(NLK);Unigene0040356(SDC3);Unigene0040756(ENAH);Unigene0045247(NRXN3);Unigene0051253(unc-51);Unigene0052844(ADRA1B);Unigene0064892(nwk);Unigene0064893(nwk);Unige…
GO:0005924	cell-substrate adherens junction	0.291129	1	Unigene0001230(Lar);Unigene0018773(Caskin1);Unigene0027767(if);Unigene0028496(Actn);Unigene0028596(mys);Unigene0032793(Thbs3);Unigene0040356(SDC3);Unigene0051136(Lar);Unigene0078756(Lar);Unigene0082378(Swip-1);Unigene0126551(EFHD2)
GO:0030055	cell-substrate junction	0.291129	1	Unigene0001230(Lar);Unigene0018773(Caskin1);Unigene0027767(if);Unigene0028496(Actn);Unigene0028596(mys);Unigene0032793(Thbs3);Unigene0040356(SDC3);Unigene0051136(Lar);Unigene0078756(Lar);Unigene0082378(Swip-1);Unigene0126551(EFHD2)
GO:0044449	contractile fiber part	0.29232	1	Unigene0000200(tpi1b);Unigene0022350(up);Unigene0027048(zip);Unigene0028496(Actn);Unigene0036929(--);Unigene0038577(ARP2);Unigene0044390(sls);Unigene0074749(up);Unigene0075729(TANC2);Unigene0079410(zip);Unigene0081358(nhl-1);Unigene0081359(nhl-1);Unigene0090040(TANC2);Unigene0100702(MIC-ACT-1)
GO:0006595	polyamine metabolic process	0.292386	0.729254	Unigene0006879(ODC1);Unigene0030017(Odc1);Unigene0046297(SMS);Unigene0063855(SMS)
GO:0006936	muscle contraction	0.292386	0.729254	Unigene0041290(Tagln2);Unigene0050071(SLC1A2);Unigene0081358(nhl-1);Unigene0081359(nhl-1)
GO:0033500	carbohydrate homeostasis	0.292386	0.729254	Unigene0008559(SCD);Unigene0024247(SCD);Unigene0051545(D11DS);Unigene0124712(SCD5)
GO:0042478	regulation of eye photoreceptor cell development	0.292386	0.729254	Unigene0009751(N);Unigene0035067(ETV6);Unigene0042009(N);Unigene0066929(ETV6)
GO:0002252	immune effector process	0.294039	0.732518	Unigene0000186(vvl);Unigene0002619(GATA5);Unigene0004573(ascl1b);Unigene0009613(Dl);Unigene0025624(FAF1);Unigene0030877(STIP1);Unigene0036441(ASCL2);Unigene0038831(--);Unigene0043850(ASCL1);Unigene0048590(Parp);Unigene0063866(STIP1);Unigene0093126(RAC1);Unigene0093127(RAC1);Unigene0102481(CDX1);Unigene0102482(CDX1);Unigene0113304(MAP3K7);Unigene0122078(rho-1);Unigene0122140(GATA5)
GO:0033057	multicellular organism reproductive behavior	0.296186	0.737005	Unigene0001905(Abd-B);Unigene0005080(PSPC1);Unigene0005588(ATOH7);Unigene0006186(NR2E1);Unigene0008559(SCD);Unigene0009412(ASH1L);Unigene0010397(Nrg);Unigene0024247(SCD);Unigene0041906(MLLT10);Unigene0051435(Pde1c);Unigene0051504(ATOH1);Unigene0051545(D11DS);Unigene0080189(MLLT10);Unigene0083742(tdc-1);Unigene0101079(tdc-1);Unigene0116139(Pde1c);Unigene0124712(SCD5)
GO:0007626	locomotory behavior	0.296652	0.737303	Unigene0002108(ADAR);Unigene0005153(SYT10);Unigene0006212(dpn);Unigene0009235(HES4);Unigene0009619(EcR);Unigene0012794(ddx20);Unigene0015159(PLCB4);Unigene0019233(TH);Unigene0026361(Pka-C3);Unigene0027969(LMO1);Unigene0027970(LMO1);Unigene0029355(dpn);Unigene0029760(Sim1);Unigene0030877(STIP1);Unigene0036709(gsp-2);Unigene0039652(LMO1);Unigene0039855(Hey);Unigene0040716(Pka-C1);Unigene0041084(tsg…
GO:0004527	exonuclease activity	0.300358	0.847322	Unigene0000100(CNOT7);Unigene0003917(REXO5);Unigene0052150(TWNK);Unigene0059058(REXO1L1P);Unigene0059059(REXO1L1P);Unigene0102801(EXOSC2);Unigene0102802(EXOSC2);Unigene0103036(EXD2)
GO:0035210	prepupal development	0.301446	0.748346	Unigene0009619(EcR);Unigene0044354(Rpl7);Unigene0051665(--);Unigene0087609(Hr4);Unigene0089748(NR5A2)
GO:0005343	organic acid:sodium symporter activity	0.305652	0.847322	Unigene0050071(SLC1A2);Unigene0058912(SLC1A2)
GO:0015020	glucuronosyltransferase activity	0.305652	0.847322	Unigene0041460(ttv);Unigene0057243(GlcAT-S)
GO:0015370	solute:sodium symporter activity	0.305652	0.847322	Unigene0050071(SLC1A2);Unigene0058912(SLC1A2)
GO:0016641	oxidoreductase activity, acting on the CH-NH2 group of donors, oxygen as acceptor	0.305652	0.847322	Unigene0115566(LOXL2);Unigene0115567(LOXL2)
GO:0032027	myosin light chain binding	0.305652	0.847322	Unigene0021755(Patj);Unigene0036929(--)
GO:0045182	translation regulator activity	0.305652	0.847322	Unigene0000808(brat);Unigene0018806(cpeb3)
GO:0005488	binding	0.305933	0.847322	Unigene0000100(CNOT7);Unigene0000147(en);Unigene0000153(tal1);Unigene0000157(--);Unigene0000175(Pdzrn3);Unigene0000186(vvl);Unigene0000217(Abcc3);Unigene0000271(Helq);Unigene0000293(5NUC);Unigene0000315(NKX6-2);Unigene0000367(KHDRBS2);Unigene0000370(meis3-a);Unigene0000438(KLF4);Unigene0000466(dmrta2);Unigene0000469(--);Unigene0000471(Zfhx4);Unigene0000485(--);Unigene0000486(tni-4);Unigene0000651…
GO:0045861	negative regulation of proteolysis	0.307279	0.761051	Unigene0000050(Mug1);Unigene0000940(Serpinb1a);Unigene0013920(CPAMD8);Unigene0027206(--);Unigene0033263(SERPINB1);Unigene0041924(--);Unigene0045615(A1m);Unigene0079944(SERPINB4);Unigene0095099(Serpinb1a);Unigene0107621(Serpinb1a);Unigene0120392(Ten-a)
GO:0048134	germ-line cyst formation	0.307279	0.761051	Unigene0004036(ago4);Unigene0008015(alpha-Spec);Unigene0013795(inx2);Unigene0014387(Dgcr8);Unigene0021904(Inx2);Unigene0032776(AGO2);Unigene0036055(AGO7);Unigene0043758(inx2);Unigene0045557(inx2);Unigene0094515(inx2);Unigene0116571(FBXW11)
GO:0033157	regulation of intracellular protein transport	0.309156	0.762407	Unigene0000651(rdx);Unigene0010296(cas);Unigene0012795(rdx);Unigene0012796(rdx);Unigene0029181(KPNB1);Unigene0032232(act-2);Unigene0051715(Ihh);Unigene0112384(rdx);Unigene0116571(FBXW11)
GO:0034643	establishment of mitochondrion localization, microtubule-mediated	0.309253	0.762407	Unigene0001457(--);Unigene0017703(--);Unigene0019800(--);Unigene0031295(--);Unigene0032376(gl);Unigene0048490(--);Unigene0050667(--);Unigene0080226(--)
GO:0051654	establishment of mitochondrion localization	0.309253	0.762407	Unigene0001457(--);Unigene0017703(--);Unigene0019800(--);Unigene0031295(--);Unigene0032376(gl);Unigene0048490(--);Unigene0050667(--);Unigene0080226(--)
GO:0007600	sensory perception	0.309258	0.762407	Unigene0001457(--);Unigene0005080(PSPC1);Unigene0005588(ATOH7);Unigene0010330(SAMD5);Unigene0010527(--);Unigene0015159(PLCB4);Unigene0017703(--);Unigene0019800(--);Unigene0026498(trpa-1);Unigene0027767(if);Unigene0027936(acj6);Unigene0028289(TRPC5);Unigene0028596(mys);Unigene0030213(rpsL);Unigene0031295(--);Unigene0032376(gl);Unigene0037049(ct);Unigene0040356(SDC3);Unigene0048490(--);Unigene00506…
GO:1902531	regulation of intracellular signal transduction	0.313771	0.772639	Unigene0000651(rdx);Unigene0001163(EFTUD2);Unigene0001229(TRAF4);Unigene0002981(ATG9A);Unigene0003150(SOCS5);Unigene0003648(--);Unigene0004240(Npy2r);Unigene0006929(KSR2);Unigene0008033(CAD);Unigene0009847(PlexB);Unigene0010978(PlexB);Unigene0012795(rdx);Unigene0012796(rdx);Unigene0014292(Men1);Unigene0020748(STARD13);Unigene0020774(PIP4K2A);Unigene0022299(DIRAS2);Unigene0022499(KIRREL2);Unigene0…
GO:0032101	regulation of response to external stimulus	0.315071	0.774049	Unigene0000186(vvl);Unigene0002619(GATA5);Unigene0004573(ascl1b);Unigene0009613(Dl);Unigene0015159(PLCB4);Unigene0025624(FAF1);Unigene0028905(Dsp1);Unigene0030010(JUND);Unigene0036441(ASCL2);Unigene0038831(--);Unigene0041924(--);Unigene0043850(ASCL1);Unigene0048590(Parp);Unigene0051313(MYO3A);Unigene0099694(Dsp1);Unigene0102481(CDX1);Unigene0102482(CDX1);Unigene0113304(MAP3K7);Unigene0122140(GATA…
GO:0080135	regulation of cellular response to stress	0.315071	0.774049	Unigene0000651(rdx);Unigene0001229(TRAF4);Unigene0002981(ATG9A);Unigene0008033(CAD);Unigene0012795(rdx);Unigene0012796(rdx);Unigene0014292(Men1);Unigene0022299(DIRAS2);Unigene0036709(gsp-2);Unigene0051997(MAP2K7);Unigene0053235(Prkn);Unigene0053236(Prkn);Unigene0066400(Aplip1);Unigene0085541(MAP3K1);Unigene0085542(Map3k1);Unigene0110768(Aplip1);Unigene0112384(rdx);Unigene0113304(MAP3K7);Unigene01…
GO:0016597	amino acid binding	0.315414	0.86387	Unigene0002527(Ftcd);Unigene0008033(CAD);Unigene0022299(DIRAS2);Unigene0107291(Grm1);Unigene0117281(RAP2A)
GO:0005262	calcium channel activity	0.31844	0.86387	Unigene0003234(CAC);Unigene0009982(RyR);Unigene0044235(Cacna1g);Unigene0113254(CAC)
GO:0015085	calcium ion transmembrane transporter activity	0.31844	0.86387	Unigene0003234(CAC);Unigene0009982(RyR);Unigene0044235(Cacna1g);Unigene0113254(CAC)
GO:0072509	divalent inorganic cation transmembrane transporter activity	0.31844	0.86387	Unigene0003234(CAC);Unigene0009982(RyR);Unigene0044235(Cacna1g);Unigene0113254(CAC)
GO:0070160	occluding junction	0.32093	1	Unigene0000184(Mpp6);Unigene0010397(Nrg);Unigene0013920(CPAMD8);Unigene0037702(--);Unigene0051215(nrv2);Unigene0051777(Tf);Unigene0071092(dlg1)
GO:0044706	multi-multicellular organism process	0.320984	0.776252	Unigene0001905(Abd-B);Unigene0005080(PSPC1);Unigene0005588(ATOH7);Unigene0006186(NR2E1);Unigene0008559(SCD);Unigene0009412(ASH1L);Unigene0010397(Nrg);Unigene0024247(SCD);Unigene0041906(MLLT10);Unigene0051435(Pde1c);Unigene0051504(ATOH1);Unigene0051545(D11DS);Unigene0080189(MLLT10);Unigene0083742(tdc-1);Unigene0101079(tdc-1);Unigene0116139(Pde1c);Unigene0124712(SCD5)
GO:0051130	positive regulation of cellular component organization	0.321592	0.776252	Unigene0001457(--);Unigene0001812(SYT4);Unigene0005153(SYT10);Unigene0006805(RAB35);Unigene0009453(FHOD3);Unigene0010526(PLD1);Unigene0011203(tada2b);Unigene0020039(pgam-5);Unigene0028160(dar1);Unigene0038449(pgam5);Unigene0039909(SNAI1);Unigene0040756(ENAH);Unigene0045247(NRXN3);Unigene0053235(Prkn);Unigene0053236(Prkn);Unigene0073501(sif);Unigene0081220(pgam-5);Unigene0088658(Cbx3);Unigene00922…
GO:1901564	organonitrogen compound metabolic process	0.322798	0.776252	Unigene0000100(CNOT7);Unigene0000200(tpi1b);Unigene0000943(SelD);Unigene0001744(RNaseZ);Unigene0002448(Gldc);Unigene0002525(v1g168210);Unigene0002752(asah2);Unigene0002814(Lars1);Unigene0002980(slgA);Unigene0003762(bioB);Unigene0003904(ALDH4A1);Unigene0004036(ago4);Unigene0005325(ddx4);Unigene0005586(Hars1);Unigene0005698(CPEB1);Unigene0005895(Chia);Unigene0006879(ODC1);Unigene0007276(sgl);Unigen…
GO:0007268	synaptic transmission	0.323671	0.776252	Unigene0001812(SYT4);Unigene0005153(SYT10);Unigene0008015(alpha-Spec);Unigene0008472(npas4a);Unigene0010946(svp);Unigene0013174(BMPR1B);Unigene0016451(Gs2);Unigene0016483(Slc17a6);Unigene0020748(STARD13);Unigene0023770(prd);Unigene0024402(Bmpr2);Unigene0025888(Cubn);Unigene0026361(Pka-C3);Unigene0032954(ncs-1);Unigene0039551(Prkar1b);Unigene0040716(Pka-C1);Unigene0040825(gsb-n);Unigene0043114(ERC…
GO:0099536	synaptic signaling	0.323671	0.776252	Unigene0001812(SYT4);Unigene0005153(SYT10);Unigene0008015(alpha-Spec);Unigene0008472(npas4a);Unigene0010946(svp);Unigene0013174(BMPR1B);Unigene0016451(Gs2);Unigene0016483(Slc17a6);Unigene0020748(STARD13);Unigene0023770(prd);Unigene0024402(Bmpr2);Unigene0025888(Cubn);Unigene0026361(Pka-C3);Unigene0032954(ncs-1);Unigene0039551(Prkar1b);Unigene0040716(Pka-C1);Unigene0040825(gsb-n);Unigene0043114(ERC…
GO:0099537	trans-synaptic signaling	0.323671	0.776252	Unigene0001812(SYT4);Unigene0005153(SYT10);Unigene0008015(alpha-Spec);Unigene0008472(npas4a);Unigene0010946(svp);Unigene0013174(BMPR1B);Unigene0016451(Gs2);Unigene0016483(Slc17a6);Unigene0020748(STARD13);Unigene0023770(prd);Unigene0024402(Bmpr2);Unigene0025888(Cubn);Unigene0026361(Pka-C3);Unigene0032954(ncs-1);Unigene0039551(Prkar1b);Unigene0040716(Pka-C1);Unigene0040825(gsb-n);Unigene0043114(ERC…
GO:0006790	sulfur compound metabolic process	0.323994	0.776252	Unigene0001338(BCKDHA);Unigene0003517(Papss1);Unigene0019955(bhmt);Unigene0027131(4CLL7);Unigene0031164(Cbs);Unigene0033513(GstD1);Unigene0033756(GstD4);Unigene0036547(GstD5);Unigene0040231(GSTO1);Unigene0051474(CTH);Unigene0052211(Enoph1);Unigene0057060(cdo1);Unigene0077258(CBS);Unigene0093581(GstD1);Unigene0112266(Gstz1);Unigene0112268(Gstz1)
GO:0000959	mitochondrial RNA metabolic process	0.326536	0.776252	Unigene0072602(mTerf3);Unigene0072603(mTerf3)
GO:0006383	transcription from RNA polymerase III promoter	0.326536	0.776252	Unigene0006270(maf1);Unigene0071820(maf1)
GO:0006779	porphyrin-containing compound biosynthetic process	0.326536	0.776252	Unigene0071105(COX10);Unigene0119266(COX10)
GO:0007632	visual behavior	0.326536	0.776252	Unigene0036709(gsp-2);Unigene0051600(ADH5)
GO:0009084	glutamine family amino acid biosynthetic process	0.326536	0.776252	Unigene0044840(PYCR3);Unigene0091589(ASL)
GO:0009794	regulation of mitotic cell cycle, embryonic	0.326536	0.776252	Unigene0058325(Chek1);Unigene0058326(Chek1)
GO:0010332	response to gamma radiation	0.326536	0.776252	Unigene0029164(Suz12);Unigene0039350(KDM6A)
GO:0010923	negative regulation of phosphatase activity	0.326536	0.776252	Unigene0021755(Patj);Unigene0051252(ARPP19)
GO:0018198	peptidyl-cysteine modification	0.326536	0.776252	Unigene0051600(ADH5);Unigene0119999(Uba4)
GO:0018904	ether metabolic process	0.326536	0.776252	Unigene0105590(GNPAT);Unigene0114189(GNPAT)
GO:0032515	negative regulation of phosphoprotein phosphatase activity	0.326536	0.776252	Unigene0021755(Patj);Unigene0051252(ARPP19)
GO:0033014	tetrapyrrole biosynthetic process	0.326536	0.776252	Unigene0071105(COX10);Unigene0119266(COX10)
GO:0035305	negative regulation of dephosphorylation	0.326536	0.776252	Unigene0021755(Patj);Unigene0051252(ARPP19)
GO:0035308	negative regulation of protein dephosphorylation	0.326536	0.776252	Unigene0021755(Patj);Unigene0051252(ARPP19)
GO:0042417	dopamine metabolic process	0.326536	0.776252	Unigene0019233(TH);Unigene0095805(ple)
GO:0043044	ATP-dependent chromatin remodeling	0.326536	0.776252	Unigene0044602(cri-3);Unigene0122502(cri-3)
GO:0043486	histone exchange	0.326536	0.776252	Unigene0044602(cri-3);Unigene0122502(cri-3)
GO:0043666	regulation of phosphoprotein phosphatase activity	0.326536	0.776252	Unigene0021755(Patj);Unigene0051252(ARPP19)
GO:0045448	mitotic cell cycle, embryonic	0.326536	0.776252	Unigene0058325(Chek1);Unigene0058326(Chek1)
GO:0051099	positive regulation of binding	0.326536	0.776252	Unigene0028905(Dsp1);Unigene0099694(Dsp1)
GO:0051445	regulation of meiotic cell cycle	0.326536	0.776252	Unigene0034726(BOLL);Unigene0086399(bol)
GO:0060563	neuroepithelial cell differentiation	0.326536	0.776252	Unigene0001905(Abd-B);Unigene0041729(GBX1)
GO:0042335	cuticle development	0.327034	0.77657	Unigene0009619(EcR);Unigene0015122(APC);Unigene0015666(--);Unigene0019233(TH);Unigene0028323(--);Unigene0030423(Skeletor);Unigene0032972(DDC);Unigene0051776(chs-2);Unigene0092546(Ddc);Unigene0095805(ple);Unigene0116020(chs-2);Unigene0120179(--);Unigene0120180(--);Unigene0120239(--);Unigene0126986(Skeletor)
GO:0016043	cellular component organization	0.328768	0.779817	Unigene0000088(NAV2);Unigene0000184(Mpp6);Unigene0000186(vvl);Unigene0000226(cdt1);Unigene0000271(Helq);Unigene0000318(KIF20B);Unigene0000474(HS3ST6);Unigene0000573(acat1-a);Unigene0000679(KAT2A);Unigene0000707(SIN3A);Unigene0000808(brat);Unigene0000869(ACSL3);Unigene0000943(SelD);Unigene0001229(TRAF4);Unigene0001230(Lar);Unigene0001457(--);Unigene0001641(Tp53inp2);Unigene0001645(--);Unigene00016…
GO:0010720	positive regulation of cell development	0.336247	0.79667	Unigene0001905(Abd-B);Unigene0006805(RAB35);Unigene0009235(HES4);Unigene0009453(FHOD3);Unigene0028160(dar1);Unigene0029355(dpn);Unigene0039855(Hey);Unigene0042527(gcm);Unigene0051253(unc-51);Unigene0103836(E(spl)mgamma-HLH);Unigene0113075(--);Unigene0113076(--)
GO:0031344	regulation of cell projection organization	0.338774	0.801765	Unigene0001230(Lar);Unigene0009751(N);Unigene0010109(Neo1);Unigene0040149(RND3);Unigene0040756(ENAH);Unigene0040891(rho-1);Unigene0042009(N);Unigene0051136(Lar);Unigene0066276(Cad99C);Unigene0066277(Cad99C);Unigene0073501(sif);Unigene0078756(Lar);Unigene0093126(RAC1);Unigene0093127(RAC1);Unigene0108850(Rho1);Unigene0108851(RHO);Unigene0122076(rho-1);Unigene0122077(rho-1);Unigene0122078(rho-1)
GO:0032506	cytokinetic process	0.339295	0.802106	Unigene0000318(KIF20B);Unigene0010757(PLK2);Unigene0036709(gsp-2);Unigene0040149(RND3);Unigene0040891(rho-1);Unigene0046317(Plk1);Unigene0108850(Rho1);Unigene0108851(RHO);Unigene0122076(rho-1);Unigene0122077(rho-1);Unigene0122078(rho-1)
GO:0044421	extracellular region part	0.341167	1	Unigene0000050(Mug1);Unigene0000318(KIF20B);Unigene0005895(Chia);Unigene0010112(LanB1);Unigene0010190(LanA);Unigene0013920(CPAMD8);Unigene0014548(Sep2);Unigene0015610(obst-E);Unigene0021651(CHIT1);Unigene0026266(WNT-1);Unigene0027356(PLOD1);Unigene0028225(Chia);Unigene0033695(PPIB);Unigene0038576(ACE);Unigene0043425(Chia);Unigene0043841(Gusb);Unigene0045260(--);Unigene0045615(A1m);Unigene0051435(…
GO:0004175	endopeptidase activity	0.341772	0.904174	Unigene0001098(grass);Unigene0001881(flz);Unigene0008583(Invadolysin);Unigene0009723(CTSL);Unigene0011541(CalpB);Unigene0018672(--);Unigene0019079(psmB5);Unigene0027871(Sb);Unigene0029744(bcl7a);Unigene0030998(--);Unigene0031485(Cp1);Unigene0031647(CTSL);Unigene0031715(flz);Unigene0034930(Pros28.1);Unigene0037053(sup-17);Unigene0039432(Cp1);Unigene0042531(Tmprss15);Unigene0049844(flz);Unigene0051…
GO:0004519	endonuclease activity	0.344435	0.904174	Unigene0002108(ADAR);Unigene0016774(dicer1);Unigene0018653(Ern1);Unigene0032216(Pm20d2);Unigene0034395(RpLP0);Unigene0036469(Ogg1);Unigene0049603(tatD);Unigene0052012(slc35b4);Unigene0070103(rps3);Unigene0070104(rps3);Unigene0072654(Ogg1)
GO:0016627	oxidoreductase activity, acting on the CH-CH group of donors	0.344697	0.904174	Unigene0002448(Gldc);Unigene0003536(HSPH1);Unigene0004692(CAM);Unigene0010647(Slc30a2);Unigene0011835(Hspa14);Unigene0013249(TOX);Unigene0015191(Abcc1);Unigene0018975(Tret1);Unigene0022298(Abcc10);Unigene0026552(HSPA9);Unigene0027435(Cyb5d2);Unigene0027914(Abcc1);Unigene0028213(sox14);Unigene0029549(cam1);Unigene0033370(DWF5);Unigene0037887(SOX3);Unigene0038747(ACAD8);Unigene0038953(Hsp68);Unigen…
GO:0045132	meiotic chromosome segregation	0.345154	0.811943	Unigene0000271(Helq);Unigene0005325(ddx4);Unigene0024224(Oaf);Unigene0034298(eif4e1a);Unigene0043040(oaf);Unigene0046317(Plk1);Unigene0058325(Chek1);Unigene0058326(Chek1);Unigene0095068(ddx4)
GO:0009453	energy taxis	0.345363	0.811943	Unigene0020186(--);Unigene0071092(dlg1);Unigene0108058(--)
GO:0030203	glycosaminoglycan metabolic process	0.345363	0.811943	Unigene0007276(sgl);Unigene0031121(PGRP-SC1a);Unigene0041460(ttv)
GO:0042331	phototaxis	0.345363	0.811943	Unigene0020186(--);Unigene0071092(dlg1);Unigene0108058(--)
GO:0010648	negative regulation of cell communication	0.347722	0.811943	Unigene0000707(SIN3A);Unigene0003150(SOCS5);Unigene0005622(Rgs7);Unigene0008473(nkd);Unigene0009992(ft);Unigene0014292(Men1);Unigene0015122(APC);Unigene0022297(--);Unigene0026095(tle4);Unigene0026222(Rgs7);Unigene0033921(--);Unigene0035067(ETV6);Unigene0036653(NLK);Unigene0036709(gsp-2);Unigene0040149(RND3);Unigene0040891(rho-1);Unigene0053235(Prkn);Unigene0053236(Prkn);Unigene0062171(Rgs7);Unige…
GO:0008652	cellular amino acid biosynthetic process	0.347827	0.811943	Unigene0000943(SelD);Unigene0019955(bhmt);Unigene0031164(Cbs);Unigene0043276(Gad1);Unigene0044840(PYCR3);Unigene0052211(Enoph1);Unigene0077258(CBS);Unigene0091589(ASL)
GO:1901565	organonitrogen compound catabolic process	0.347827	0.811943	Unigene0005895(Chia);Unigene0021651(CHIT1);Unigene0028225(Chia);Unigene0028504(Cht10);Unigene0038594(--);Unigene0043425(Chia);Unigene0078835(Tat);Unigene0099962(Chia)
GO:0043168	anion binding	0.348213	0.904174	Unigene0001812(SYT4);Unigene0002448(Gldc);Unigene0002527(Ftcd);Unigene0002980(slgA);Unigene0004715(DDX17);Unigene0005153(SYT10);Unigene0008033(CAD);Unigene0014781(Pik3c2a);Unigene0015214(Hsd17b8);Unigene0015621(SNX12);Unigene0016570(Psat1);Unigene0018280(DDX5);Unigene0022299(DIRAS2);Unigene0026266(WNT-1);Unigene0033108(THA1);Unigene0043276(Gad1);Unigene0044405(Hn);Unigene0046417(TPH1);Unigene0050…
GO:0048589	developmental growth	0.349814	0.811943	Unigene0000808(brat);Unigene0000869(ACSL3);Unigene0001230(Lar);Unigene0003751(SMAD3);Unigene0004240(Npy2r);Unigene0007847(fzd1);Unigene0009332(hs6st1b);Unigene0009374(MYO15A);Unigene0009751(N);Unigene0009992(ft);Unigene0010190(LanA);Unigene0010297(IGF1R);Unigene0010397(Nrg);Unigene0010594(Bmp7);Unigene0010881(ds);Unigene0012729(SMAD6);Unigene0013174(BMPR1B);Unigene0014387(Dgcr8);Unigene0020774(PI…
GO:0035168	larval lymph gland hemocyte differentiation	0.350159	0.811943	Unigene0009751(N);Unigene0026266(WNT-1);Unigene0030877(STIP1);Unigene0031052(SENP1);Unigene0042009(N);Unigene0042527(gcm);Unigene0063866(STIP1)
GO:0007266	Rho protein signal transduction	0.351233	0.811943	Unigene0020748(STARD13);Unigene0025871(ARHGEF17);Unigene0051228(ARHGAP20);Unigene0051373(Pgant7)
GO:0008284	positive regulation of cell proliferation	0.351233	0.811943	Unigene0026266(WNT-1);Unigene0042527(gcm);Unigene0073851(VSX2);Unigene0088397(VSX2)
GO:0015766	disaccharide transport	0.351233	0.811943	Unigene0018975(Tret1);Unigene0045429(slc2a10);Unigene0046316(SUGTL3);Unigene0093511(Tret1)
GO:0015772	oligosaccharide transport	0.351233	0.811943	Unigene0018975(Tret1);Unigene0045429(slc2a10);Unigene0046316(SUGTL3);Unigene0093511(Tret1)
GO:0035023	regulation of Rho protein signal transduction	0.351233	0.811943	Unigene0020748(STARD13);Unigene0025871(ARHGEF17);Unigene0051228(ARHGAP20);Unigene0051373(Pgant7)
GO:0010883	regulation of lipid storage	0.351902	0.811943	Unigene0000869(ACSL3);Unigene0002079(SLC13A5);Unigene0029257(atgl-1);Unigene0030067(LACS8);Unigene0101214(SLC13A5);Unigene0104802(ACSL4)
GO:0040012	regulation of locomotion	0.351902	0.811943	Unigene0000707(SIN3A);Unigene0009453(FHOD3);Unigene0017087(sli);Unigene0028596(mys);Unigene0040756(ENAH);Unigene0045497(DBH)
GO:0006040	amino sugar metabolic process	0.352589	0.811943	Unigene0030423(Skeletor);Unigene0051776(chs-2);Unigene0082770(Gnpda1);Unigene0116020(chs-2);Unigene0126986(Skeletor)
GO:0009743	response to carbohydrate	0.352589	0.811943	Unigene0008559(SCD);Unigene0024247(SCD);Unigene0051545(D11DS);Unigene0124070(Dop1R1);Unigene0124712(SCD5)
GO:0010528	regulation of transposition	0.352589	0.811943	Unigene0007593(Tdrd9);Unigene0040711(ovo);Unigene0070964(HSP90AA1);Unigene0070965(HSP90AA1);Unigene0082271(mago)
GO:0032196	transposition	0.352589	0.811943	Unigene0007593(Tdrd9);Unigene0040711(ovo);Unigene0070964(HSP90AA1);Unigene0070965(HSP90AA1);Unigene0082271(mago)
GO:0034331	cell junction maintenance	0.352589	0.811943	Unigene0021755(Patj);Unigene0048545(CTNND2);Unigene0093126(RAC1);Unigene0093127(RAC1);Unigene0122078(rho-1)
GO:0097164	ammonium ion metabolic process	0.352589	0.811943	Unigene0019233(TH);Unigene0029514(trh);Unigene0046417(TPH1);Unigene0095805(ple);Unigene0104061(SLC6A5)
GO:1901071	glucosamine-containing compound metabolic process	0.352589	0.811943	Unigene0030423(Skeletor);Unigene0051776(chs-2);Unigene0082770(Gnpda1);Unigene0116020(chs-2);Unigene0126986(Skeletor)
GO:0006082	organic acid metabolic process	0.353367	0.811943	Unigene0000200(tpi1b);Unigene0000573(acat1-a);Unigene0000877(Fh);Unigene0000943(SelD);Unigene0001162(AAEL008004);Unigene0002036(Acsl5);Unigene0002448(Gldc);Unigene0002814(Lars1);Unigene0002980(slgA);Unigene0003904(ALDH4A1);Unigene0004127(AAEL008004);Unigene0005586(Hars1);Unigene0005702(FASN);Unigene0008033(CAD);Unigene0008559(SCD);Unigene0009772(glt1);Unigene0012436(Iars2);Unigene0012990(haao);Un…
GO:0019752	carboxylic acid metabolic process	0.353367	0.811943	Unigene0000200(tpi1b);Unigene0000573(acat1-a);Unigene0000877(Fh);Unigene0000943(SelD);Unigene0001162(AAEL008004);Unigene0002036(Acsl5);Unigene0002448(Gldc);Unigene0002814(Lars1);Unigene0002980(slgA);Unigene0003904(ALDH4A1);Unigene0004127(AAEL008004);Unigene0005586(Hars1);Unigene0005702(FASN);Unigene0008033(CAD);Unigene0008559(SCD);Unigene0009772(glt1);Unigene0012436(Iars2);Unigene0012990(haao);Un…
GO:0043436	oxoacid metabolic process	0.353367	0.811943	Unigene0000200(tpi1b);Unigene0000573(acat1-a);Unigene0000877(Fh);Unigene0000943(SelD);Unigene0001162(AAEL008004);Unigene0002036(Acsl5);Unigene0002448(Gldc);Unigene0002814(Lars1);Unigene0002980(slgA);Unigene0003904(ALDH4A1);Unigene0004127(AAEL008004);Unigene0005586(Hars1);Unigene0005702(FASN);Unigene0008033(CAD);Unigene0008559(SCD);Unigene0009772(glt1);Unigene0012436(Iars2);Unigene0012990(haao);Un…
GO:0005876	spindle microtubule	0.353796	1	Unigene0000318(KIF20B);Unigene0001457(--);Unigene0010757(PLK2);Unigene0017703(--);Unigene0019800(--);Unigene0028315(--);Unigene0031295(--);Unigene0032376(gl);Unigene0046317(Plk1);Unigene0048490(--);Unigene0050667(--);Unigene0080226(--)
GO:0044093	positive regulation of molecular function	0.354372	0.813374	Unigene0001433(Rap1gap);Unigene0002658(RAP1GAP);Unigene0017354(CSNK1A1);Unigene0026361(Pka-C3);Unigene0028905(Dsp1);Unigene0040716(Pka-C1);Unigene0051204(NPR1);Unigene0051504(ATOH1);Unigene0051715(Ihh);Unigene0051997(MAP2K7);Unigene0054909(CSNK1A1);Unigene0078324(Cul3);Unigene0081702(CYTH2);Unigene0081703(CYTH2);Unigene0089081(--);Unigene0089082(--);Unigene0092267(CSNK1G3);Unigene0099694(Dsp1);Un…
GO:0030017	sarcomere	0.358334	1	Unigene0000200(tpi1b);Unigene0027048(zip);Unigene0028496(Actn);Unigene0036929(--);Unigene0044390(sls);Unigene0075729(TANC2);Unigene0079410(zip);Unigene0081358(nhl-1);Unigene0081359(nhl-1);Unigene0090040(TANC2)
GO:0008582	regulation of synaptic growth at neuromuscular junction	0.362877	0.829321	Unigene0000869(ACSL3);Unigene0003751(SMAD3);Unigene0012729(SMAD6);Unigene0013174(BMPR1B);Unigene0024402(Bmpr2);Unigene0024897(Src42A);Unigene0029502(SMAD6);Unigene0030067(LACS8);Unigene0036653(NLK);Unigene0040356(SDC3);Unigene0040756(ENAH);Unigene0052844(ADRA1B);Unigene0064892(nwk);Unigene0064893(nwk);Unigene0071092(dlg1);Unigene0097044(Ank3);Unigene0104802(ACSL4);Unigene0124070(Dop1R1);Unigene01…
GO:0051124	synaptic growth at neuromuscular junction	0.362877	0.829321	Unigene0000869(ACSL3);Unigene0003751(SMAD3);Unigene0012729(SMAD6);Unigene0013174(BMPR1B);Unigene0024402(Bmpr2);Unigene0024897(Src42A);Unigene0029502(SMAD6);Unigene0030067(LACS8);Unigene0036653(NLK);Unigene0040356(SDC3);Unigene0040756(ENAH);Unigene0052844(ADRA1B);Unigene0064892(nwk);Unigene0064893(nwk);Unigene0071092(dlg1);Unigene0097044(Ank3);Unigene0104802(ACSL4);Unigene0124070(Dop1R1);Unigene01…
GO:0051963	regulation of synapse assembly	0.362877	0.829321	Unigene0000869(ACSL3);Unigene0003751(SMAD3);Unigene0012729(SMAD6);Unigene0013174(BMPR1B);Unigene0024402(Bmpr2);Unigene0024897(Src42A);Unigene0029502(SMAD6);Unigene0030067(LACS8);Unigene0036653(NLK);Unigene0040356(SDC3);Unigene0040756(ENAH);Unigene0052844(ADRA1B);Unigene0064892(nwk);Unigene0064893(nwk);Unigene0071092(dlg1);Unigene0097044(Ank3);Unigene0104802(ACSL4);Unigene0124070(Dop1R1);Unigene01…
GO:1904396	regulation of neuromuscular junction development	0.362877	0.829321	Unigene0000869(ACSL3);Unigene0003751(SMAD3);Unigene0012729(SMAD6);Unigene0013174(BMPR1B);Unigene0024402(Bmpr2);Unigene0024897(Src42A);Unigene0029502(SMAD6);Unigene0030067(LACS8);Unigene0036653(NLK);Unigene0040356(SDC3);Unigene0040756(ENAH);Unigene0052844(ADRA1B);Unigene0064892(nwk);Unigene0064893(nwk);Unigene0071092(dlg1);Unigene0097044(Ank3);Unigene0104802(ACSL4);Unigene0124070(Dop1R1);Unigene01…
GO:0016776	phosphotransferase activity, phosphate group as acceptor	0.36419	0.904174	Unigene0011362(awd);Unigene0032099(Ak6);Unigene0044831(awd);Unigene0071092(dlg1);Unigene0103765(Ak3)
GO:0017022	myosin binding	0.36419	0.904174	Unigene0021755(Patj);Unigene0027048(zip);Unigene0036929(--);Unigene0078011(Mlc-c);Unigene0079410(zip)
GO:0016741	transferase activity, transferring one-carbon groups	0.370909	0.904174	Unigene0008033(CAD);Unigene0009412(ASH1L);Unigene0016152(MRM1);Unigene0019688(Fbll1);Unigene0019955(bhmt);Unigene0021944(Bud23);Unigene0022299(DIRAS2);Unigene0025729(--);Unigene0027979(TARBP1);Unigene0029164(Suz12);Unigene0032264(--);Unigene0033593(Art7);Unigene0035123(bioC);Unigene0035455(--);Unigene0038518(Gnmt);Unigene0039315(JHAMT);Unigene0040409(alkbh8);Unigene0041597(Hen1);Unigene0041906(ML…
GO:0043900	regulation of multi-organism process	0.372746	0.841916	Unigene0000186(vvl);Unigene0002619(GATA5);Unigene0004573(ascl1b);Unigene0009613(Dl);Unigene0009619(EcR);Unigene0025624(FAF1);Unigene0026361(Pka-C3);Unigene0028905(Dsp1);Unigene0030010(JUND);Unigene0036441(ASCL2);Unigene0038831(--);Unigene0040585(AAEL003512);Unigene0040716(Pka-C1);Unigene0043850(ASCL1);Unigene0048590(Parp);Unigene0070284(GNB5);Unigene0070285(gnb5a);Unigene0099694(Dsp1);Unigene0102…
GO:0005244	voltage-gated ion channel activity	0.374544	0.904174	Unigene0016479(Kcnh8);Unigene0044235(Cacna1g);Unigene0091003(Shab);Unigene0091004(Shab)
GO:0022832	voltage-gated channel activity	0.374544	0.904174	Unigene0016479(Kcnh8);Unigene0044235(Cacna1g);Unigene0091003(Shab);Unigene0091004(Shab)
GO:0006816	calcium ion transport	0.381716	0.841916	Unigene0003234(CAC);Unigene0031730(ATP2B3);Unigene0043631(RAD51);Unigene0044235(Cacna1g);Unigene0072528(ATP13A3);Unigene0086823(ATP13A3);Unigene0104497(LETM1);Unigene0104498(LETM1);Unigene0113254(CAC)
GO:0010558	negative regulation of macromolecule biosynthetic process	0.381716	0.841916	Unigene0006862(NELFCD);Unigene0028905(Dsp1);Unigene0030938(Zfp36l1);Unigene0039835(--);Unigene0040356(SDC3);Unigene0085636(Zfp36l1);Unigene0088658(Cbx3);Unigene0099694(Dsp1);Unigene0120665(lin-28)
GO:0004857	enzyme inhibitor activity	0.384339	0.904174	Unigene0000940(Serpinb1a);Unigene0014133(Serpinb1a);Unigene0027206(--);Unigene0027402(Ppn);Unigene0028212(CG4091);Unigene0033263(SERPINB1);Unigene0041924(--);Unigene0051252(ARPP19);Unigene0051435(Pde1c);Unigene0079944(SERPINB4);Unigene0095099(Serpinb1a);Unigene0107621(Serpinb1a);Unigene0116139(Pde1c)
GO:0004725	protein tyrosine phosphatase activity	0.385386	0.904174	Unigene0009573(Ptp99A);Unigene0078301(Eya2);Unigene0078302(Eya2)
GO:0015926	glucosidase activity	0.385386	0.904174	Unigene0004537(Gaa);Unigene0004568(Gaa);Unigene0006015(GAA)
GO:0007265	Ras protein signal transduction	0.387331	0.841916	Unigene0001163(EFTUD2);Unigene0006805(RAB35);Unigene0006929(KSR2);Unigene0008033(CAD);Unigene0009847(PlexB);Unigene0010978(PlexB);Unigene0020748(STARD13);Unigene0020989(RAB8A);Unigene0022299(DIRAS2);Unigene0024049(RAB40C);Unigene0025871(ARHGEF17);Unigene0026281(shoc2);Unigene0026471(Mknk1);Unigene0036169(RAB23);Unigene0036709(gsp-2);Unigene0051072(CNK3/IPCEF1);Unigene0051228(ARHGAP20);Unigene0051…
GO:0016779	nucleotidyltransferase activity	0.391062	0.904174	Unigene0001849(pol);Unigene0002479(Polrmt);Unigene0003517(Papss1);Unigene0007422(POL);Unigene0009872(MDN1);Unigene0012819(pol);Unigene0015113(POLR2K);Unigene0015499(AAEL010742);Unigene0017516(pol);Unigene0021241(pol);Unigene0022147(pol);Unigene0022441(cmasa);Unigene0024219(pol);Unigene0024585(pol);Unigene0025482(PNPT1);Unigene0026050(POLR1A);Unigene0030981(Polr1c);Unigene0040276(POLR1B);Unigene00…
GO:0042127	regulation of cell proliferation	0.392724	0.841916	Unigene0000943(SelD);Unigene0009613(Dl);Unigene0009751(N);Unigene0010297(IGF1R);Unigene0026266(WNT-1);Unigene0042009(N);Unigene0042527(gcm);Unigene0052301(Egfr);Unigene0073851(VSX2);Unigene0088397(VSX2);Unigene0102481(CDX1);Unigene0102482(CDX1);Unigene0116571(FBXW11)
GO:0001222	transcription corepressor binding	0.392774	0.904174	Unigene0077029(TBX20)
GO:0003899	DNA-directed RNA polymerase activity	0.392774	0.904174	Unigene0052150(TWNK)
GO:0004708	MAP kinase kinase activity	0.392774	0.904174	Unigene0051997(MAP2K7)
GO:0004993	G-protein coupled serotonin receptor activity	0.392774	0.904174	Unigene0046347(5-HT1B)
GO:0005372	water transmembrane transporter activity	0.392774	0.904174	Unigene0040585(AAEL003512)
GO:0015450	P-P-bond-hydrolysis-driven protein transmembrane transporter activity	0.392774	0.904174	Unigene0036446(pam16)
GO:0016892	endoribonuclease activity, producing 3'-phosphomonoesters	0.392774	0.904174	Unigene0032216(Pm20d2)
GO:0019838	growth factor binding	0.392774	0.904174	Unigene0013174(BMPR1B)
GO:0019843	rRNA binding	0.392774	0.904174	Unigene0057916(SSB)
GO:0019955	cytokine binding	0.392774	0.904174	Unigene0009613(Dl)
GO:0030371	translation repressor activity	0.392774	0.904174	Unigene0018806(cpeb3)
GO:0032036	myosin heavy chain binding	0.392774	0.904174	Unigene0036929(--)
GO:0070815	peptidyl-lysine 5-dioxygenase activity	0.392774	0.904174	Unigene0027356(PLOD1)
GO:0070851	growth factor receptor binding	0.392774	0.904174	Unigene0071092(dlg1)
GO:0099589	serotonin receptor activity	0.392774	0.904174	Unigene0046347(5-HT1B)
GO:0004114	3',5'-cyclic-nucleotide phosphodiesterase activity	0.395517	0.904174	Unigene0051435(Pde1c);Unigene0116139(Pde1c)
GO:0005024	transforming growth factor beta-activated receptor activity	0.395517	0.904174	Unigene0013174(BMPR1B);Unigene0024402(Bmpr2)
GO:0015301	anion:anion antiporter activity	0.395517	0.904174	Unigene0043968(SLC4A10);Unigene0110845(SLC4A10)
GO:0016715	oxidoreductase activity, acting on paired donors, with incorporation or reduction of molecular oxygen, reduced ascorbate as one donor, and incorporation of one atom of oxygen	0.395517	0.904174	Unigene0042583(Skeletor);Unigene0045497(DBH)
GO:0016783	sulfurtransferase activity	0.395517	0.904174	Unigene0119999(Uba4);Unigene0120000(Uba4)
GO:0016880	acid-ammonia (or amide) ligase activity	0.395517	0.904174	Unigene0016451(Gs2);Unigene0093749(Gs2)
GO:0031369	translation initiation factor binding	0.395517	0.904174	Unigene0034298(eif4e1a);Unigene0088284(Eif4ebp1)
GO:1902936	phosphatidylinositol bisphosphate binding	0.395517	0.904174	Unigene0056685(beta-Spec);Unigene0123548(beta-Spec)
GO:0008194	UDP-glycosyltransferase activity	0.396538	0.904174	Unigene0002537(gly-10);Unigene0005372(CHSY1);Unigene0006506(POMGNT1);Unigene0023550(Pigq);Unigene0041460(ttv);Unigene0048088(fng);Unigene0051373(Pgant7);Unigene0051776(chs-2);Unigene0057243(GlcAT-S);Unigene0058973(eogt);Unigene0058974(eogt);Unigene0065907(Pigq);Unigene0069476(Pgant7);Unigene0103301(POMGNT1);Unigene0116020(chs-2);Unigene0119575(Pgant3);Unigene0119576(Pgant3)
GO:0010639	negative regulation of organelle organization	0.398121	0.841916	Unigene0008015(alpha-Spec);Unigene0028160(dar1);Unigene0039350(KDM6A);Unigene0056685(beta-Spec);Unigene0084120(Gel);Unigene0123548(beta-Spec)
GO:0008375	acetylglucosaminyltransferase activity	0.39842	0.904568	Unigene0023550(Pigq);Unigene0041460(ttv);Unigene0048088(fng);Unigene0051776(chs-2);Unigene0065907(Pigq);Unigene0116020(chs-2)
GO:0045597	positive regulation of cell differentiation	0.398576	0.841916	Unigene0001905(Abd-B);Unigene0006805(RAB35);Unigene0009235(HES4);Unigene0009453(FHOD3);Unigene0028160(dar1);Unigene0029355(dpn);Unigene0039855(Hey);Unigene0042527(gcm);Unigene0051253(unc-51);Unigene0103836(E(spl)mgamma-HLH);Unigene0113075(--);Unigene0113076(--)
GO:0051094	positive regulation of developmental process	0.398576	0.841916	Unigene0001905(Abd-B);Unigene0006805(RAB35);Unigene0009235(HES4);Unigene0009453(FHOD3);Unigene0028160(dar1);Unigene0029355(dpn);Unigene0039855(Hey);Unigene0042527(gcm);Unigene0051253(unc-51);Unigene0103836(E(spl)mgamma-HLH);Unigene0113075(--);Unigene0113076(--)
GO:0051225	spindle assembly	0.398576	0.841916	Unigene0000318(KIF20B);Unigene0001457(--);Unigene0010757(PLK2);Unigene0017703(--);Unigene0019800(--);Unigene0028315(--);Unigene0031295(--);Unigene0032376(gl);Unigene0046317(Plk1);Unigene0048490(--);Unigene0050667(--);Unigene0080226(--)
GO:0050807	regulation of synapse organization	0.40197	0.841916	Unigene0000869(ACSL3);Unigene0003751(SMAD3);Unigene0011203(tada2b);Unigene0012729(SMAD6);Unigene0013174(BMPR1B);Unigene0024402(Bmpr2);Unigene0024897(Src42A);Unigene0029502(SMAD6);Unigene0030067(LACS8);Unigene0036653(NLK);Unigene0040356(SDC3);Unigene0040756(ENAH);Unigene0045247(NRXN3);Unigene0051253(unc-51);Unigene0052844(ADRA1B);Unigene0064892(nwk);Unigene0064893(nwk);Unigene0066400(Aplip1);Unige…
GO:0001932	regulation of protein phosphorylation	0.40566	0.841916	Unigene0000651(rdx);Unigene0001163(EFTUD2);Unigene0001229(TRAF4);Unigene0002981(ATG9A);Unigene0003589(RAPGEF4);Unigene0004240(Npy2r);Unigene0006929(KSR2);Unigene0008033(CAD);Unigene0008597(RAPGEF4);Unigene0012795(rdx);Unigene0012796(rdx);Unigene0014292(Men1);Unigene0017354(CSNK1A1);Unigene0022299(DIRAS2);Unigene0026281(shoc2);Unigene0036709(gsp-2);Unigene0039551(Prkar1b);Unigene0051072(CNK3/IPCEF…
GO:0048585	negative regulation of response to stimulus	0.407122	0.841916	Unigene0000707(SIN3A);Unigene0003150(SOCS5);Unigene0005622(Rgs7);Unigene0008473(nkd);Unigene0009992(ft);Unigene0014292(Men1);Unigene0015122(APC);Unigene0022297(--);Unigene0025624(FAF1);Unigene0026095(tle4);Unigene0026222(Rgs7);Unigene0031052(SENP1);Unigene0031121(PGRP-SC1a);Unigene0033921(--);Unigene0035067(ETV6);Unigene0036653(NLK);Unigene0036709(gsp-2);Unigene0040149(RND3);Unigene0040891(rho-1)…
GO:0000270	peptidoglycan metabolic process	0.408205	0.841916	Unigene0031121(PGRP-SC1a)
GO:0000731	DNA synthesis involved in DNA repair	0.408205	0.841916	Unigene0039997(RAD54B)
GO:0006041	glucosamine metabolic process	0.408205	0.841916	Unigene0082770(Gnpda1)
GO:0006528	asparagine metabolic process	0.408205	0.841916	Unigene0096349(asnsd1)
GO:0007193	adenylate cyclase-inhibiting G-protein coupled receptor signaling pathway	0.408205	0.841916	Unigene0046347(5-HT1B)
GO:0007200	phospholipase C-activating G-protein coupled receptor signaling pathway	0.408205	0.841916	Unigene0046347(5-HT1B)
GO:0007211	octopamine or tyramine signaling pathway	0.408205	0.841916	Unigene0045497(DBH)
GO:0007249	I-kappaB kinase/NF-kappaB signaling	0.408205	0.841916	Unigene0116571(FBXW11)
GO:0007320	insemination	0.408205	0.841916	Unigene0001905(Abd-B)
GO:0007542	primary sex determination, germ-line	0.408205	0.841916	Unigene0040711(ovo)
GO:0007620	copulation	0.408205	0.841916	Unigene0001905(Abd-B)
GO:0008101	decapentaplegic signaling pathway	0.408205	0.841916	Unigene0039711(--)
GO:0008299	isoprenoid biosynthetic process	0.408205	0.841916	Unigene0071029(Hmgcr)
GO:0008345	larval locomotory behavior	0.408205	0.841916	Unigene0009619(EcR)
GO:0008614	pyridoxine metabolic process	0.408205	0.841916	Unigene0016570(Psat1)
GO:0009997	negative regulation of cardioblast cell fate specification	0.408205	0.841916	Unigene0026266(WNT-1)
GO:0010026	trichome differentiation	0.408205	0.841916	Unigene0092267(CSNK1G3)
GO:0010090	trichome morphogenesis	0.408205	0.841916	Unigene0092267(CSNK1G3)
GO:0014065	phosphatidylinositol 3-kinase signaling	0.408205	0.841916	Unigene0051253(unc-51)
GO:0014066	regulation of phosphatidylinositol 3-kinase signaling	0.408205	0.841916	Unigene0051253(unc-51)
GO:0015783	GDP-fucose transport	0.408205	0.841916	Unigene0052012(slc35b4)
GO:0016114	terpenoid biosynthetic process	0.408205	0.841916	Unigene0071029(Hmgcr)
GO:0017015	regulation of transforming growth factor beta receptor signaling pathway	0.408205	0.841916	Unigene0116571(FBXW11)
GO:0018992	germ-line sex determination	0.408205	0.841916	Unigene0040711(ovo)
GO:0019400	alditol metabolic process	0.408205	0.841916	Unigene0043233(TKFC)
GO:0019627	urea metabolic process	0.408205	0.841916	Unigene0030429(ass1)
GO:0023058	adaptation of signaling pathway	0.408205	0.841916	Unigene0051313(MYO3A)
GO:0031054	pre-miRNA processing	0.408205	0.841916	Unigene0120665(lin-28)
GO:0032233	positive regulation of actin filament bundle assembly	0.408205	0.841916	Unigene0009453(FHOD3)
GO:0032496	response to lipopolysaccharide	0.408205	0.841916	Unigene0113304(MAP3K7)
GO:0032769	negative regulation of monooxygenase activity	0.408205	0.841916	Unigene0075170(CG6179)
GO:0033750	ribosome localization	0.408205	0.841916	Unigene0003383(NMD3)
GO:0033753	establishment of ribosome localization	0.408205	0.841916	Unigene0003383(NMD3)
GO:0035196	production of miRNAs involved in gene silencing by miRNA	0.408205	0.841916	Unigene0120665(lin-28)
GO:0036079	purine nucleotide-sugar transport	0.408205	0.841916	Unigene0052012(slc35b4)
GO:0042078	germ-line stem cell division	0.408205	0.841916	Unigene0010297(IGF1R)
GO:0042345	regulation of NF-kappaB import into nucleus	0.408205	0.841916	Unigene0116571(FBXW11)
GO:0042346	positive regulation of NF-kappaB import into nucleus	0.408205	0.841916	Unigene0116571(FBXW11)
GO:0042348	NF-kappaB import into nucleus	0.408205	0.841916	Unigene0116571(FBXW11)
GO:0042816	vitamin B6 metabolic process	0.408205	0.841916	Unigene0016570(Psat1)
GO:0043122	regulation of I-kappaB kinase/NF-kappaB signaling	0.408205	0.841916	Unigene0116571(FBXW11)
GO:0043123	positive regulation of I-kappaB kinase/NF-kappaB signaling	0.408205	0.841916	Unigene0116571(FBXW11)
GO:0043901	negative regulation of multi-organism process	0.408205	0.841916	Unigene0025624(FAF1)
GO:0044773	mitotic DNA damage checkpoint	0.408205	0.841916	Unigene0014292(Men1)
GO:0044774	mitotic DNA integrity checkpoint	0.408205	0.841916	Unigene0014292(Men1)
GO:0045337	farnesyl diphosphate biosynthetic process	0.408205	0.841916	Unigene0071029(Hmgcr)
GO:0045338	farnesyl diphosphate metabolic process	0.408205	0.841916	Unigene0071029(Hmgcr)
GO:0046692	sperm competition	0.408205	0.841916	Unigene0001905(Abd-B)
GO:0048644	muscle organ morphogenesis	0.408205	0.841916	Unigene0023040(snu13)
GO:0050777	negative regulation of immune response	0.408205	0.841916	Unigene0025624(FAF1)
GO:0051354	negative regulation of oxidoreductase activity	0.408205	0.841916	Unigene0075170(CG6179)
GO:0051892	negative regulation of cardioblast differentiation	0.408205	0.841916	Unigene0026266(WNT-1)
GO:0070997	neuron death	0.408205	0.841916	Unigene0008728(Dop1R2)
GO:0071941	nitrogen cycle metabolic process	0.408205	0.841916	Unigene0030429(ass1)
GO:0090097	regulation of decapentaplegic signaling pathway	0.408205	0.841916	Unigene0039711(--)
GO:0090558	plant epidermis development	0.408205	0.841916	Unigene0092267(CSNK1G3)
GO:0090626	plant epidermis morphogenesis	0.408205	0.841916	Unigene0092267(CSNK1G3)
GO:0098722	asymmetric stem cell division	0.408205	0.841916	Unigene0010297(IGF1R)
GO:0098728	germline stem cell asymmetric division	0.408205	0.841916	Unigene0010297(IGF1R)
GO:1900425	negative regulation of defense response to bacterium	0.408205	0.841916	Unigene0025624(FAF1)
GO:1903844	regulation of cellular response to transforming growth factor beta stimulus	0.408205	0.841916	Unigene0116571(FBXW11)
GO:2000044	negative regulation of cardiac cell fate specification	0.408205	0.841916	Unigene0026266(WNT-1)
GO:2000737	negative regulation of stem cell differentiation	0.408205	0.841916	Unigene0026266(WNT-1)
GO:0007351	tripartite regional subdivision	0.40976	0.841916	Unigene0005698(CPEB1);Unigene0007593(Tdrd9);Unigene0009613(Dl);Unigene0013554(--);Unigene0029470(casc3);Unigene0051263(Kr);Unigene0057956(eg);Unigene0057957(eg);Unigene0070964(HSP90AA1);Unigene0070965(HSP90AA1);Unigene0082271(mago);Unigene0093126(RAC1);Unigene0093127(RAC1);Unigene0116571(FBXW11);Unigene0122078(rho-1)
GO:0008595	anterior/posterior axis specification, embryo	0.40976	0.841916	Unigene0005698(CPEB1);Unigene0007593(Tdrd9);Unigene0009613(Dl);Unigene0013554(--);Unigene0029470(casc3);Unigene0051263(Kr);Unigene0057956(eg);Unigene0057957(eg);Unigene0070964(HSP90AA1);Unigene0070965(HSP90AA1);Unigene0082271(mago);Unigene0093126(RAC1);Unigene0093127(RAC1);Unigene0116571(FBXW11);Unigene0122078(rho-1)
GO:0010970	establishment of localization by movement along microtubule	0.40976	0.841916	Unigene0001457(--);Unigene0006805(RAB35);Unigene0017703(--);Unigene0019800(--);Unigene0028315(--);Unigene0031295(--);Unigene0032376(gl);Unigene0048490(--);Unigene0050667(--);Unigene0051253(unc-51);Unigene0066400(Aplip1);Unigene0080226(--);Unigene0099725(KAP115);Unigene0099726(KAP115);Unigene0110768(Aplip1)
GO:0006310	DNA recombination	0.410092	0.841916	Unigene0039997(RAD54B);Unigene0043631(RAD51);Unigene0082271(mago);Unigene0103036(EXD2)
GO:0010324	membrane invagination	0.410092	0.841916	Unigene0009619(EcR);Unigene0051997(MAP2K7);Unigene0085541(MAP3K1);Unigene0085542(Map3k1)
GO:0012502	induction of programmed cell death	0.410092	0.841916	Unigene0003901(an3);Unigene0027048(zip);Unigene0039350(KDM6A);Unigene0079410(zip)
GO:0019935	cyclic-nucleotide-mediated signaling	0.410092	0.841916	Unigene0026361(Pka-C3);Unigene0039551(Prkar1b);Unigene0040716(Pka-C1);Unigene0054801(Prkar1a)
GO:0035078	induction of programmed cell death by ecdysone	0.410092	0.841916	Unigene0003901(an3);Unigene0027048(zip);Unigene0039350(KDM6A);Unigene0079410(zip)
GO:0035081	induction of programmed cell death by hormones	0.410092	0.841916	Unigene0003901(an3);Unigene0027048(zip);Unigene0039350(KDM6A);Unigene0079410(zip)
GO:0042990	regulation of transcription factor import into nucleus	0.410092	0.841916	Unigene0010296(cas);Unigene0029181(KPNB1);Unigene0032232(act-2);Unigene0116571(FBXW11)
GO:0042991	transcription factor import into nucleus	0.410092	0.841916	Unigene0010296(cas);Unigene0029181(KPNB1);Unigene0032232(act-2);Unigene0116571(FBXW11)
GO:0042993	positive regulation of transcription factor import into nucleus	0.410092	0.841916	Unigene0010296(cas);Unigene0029181(KPNB1);Unigene0032232(act-2);Unigene0116571(FBXW11)
GO:0051098	regulation of binding	0.410092	0.841916	Unigene0028905(Dsp1);Unigene0073886(per);Unigene0073887(per);Unigene0099694(Dsp1)
GO:0070507	regulation of microtubule cytoskeleton organization	0.410092	0.841916	Unigene0008015(alpha-Spec);Unigene0028160(dar1);Unigene0056685(beta-Spec);Unigene0123548(beta-Spec)
GO:0044297	cell body	0.411072	1	Unigene0000808(brat);Unigene0003901(an3);Unigene0006805(RAB35);Unigene0009261(Ect4);Unigene0010109(Neo1);Unigene0011051(RAB23);Unigene0011541(CalpB);Unigene0020989(RAB8A);Unigene0036169(RAB23);Unigene0070284(GNB5);Unigene0070285(gnb5a);Unigene0071228(SLC12A6);Unigene0089668(RAB8A);Unigene0101697(sn);Unigene0101699(sn);Unigene0104855(CCKBR);Unigene0105181(SLC12A6);Unigene0106026(hig);Unigene011984…
GO:0051648	vesicle localization	0.411394	0.841916	Unigene0001457(--);Unigene0017703(--);Unigene0019800(--);Unigene0031295(--);Unigene0032376(gl);Unigene0048490(--);Unigene0050667(--);Unigene0066400(Aplip1);Unigene0080226(--);Unigene0110768(Aplip1)
GO:0098813	nuclear chromosome segregation	0.411883	0.841916	Unigene0000271(Helq);Unigene0003901(an3);Unigene0005325(ddx4);Unigene0008583(Invadolysin);Unigene0022053(smc3);Unigene0024224(Oaf);Unigene0028005(TOP2A);Unigene0034298(eif4e1a);Unigene0035821(Rpn10);Unigene0036709(gsp-2);Unigene0041466(TOP2A);Unigene0043040(oaf);Unigene0045048(Smc1a);Unigene0046317(Plk1);Unigene0054158(TOP2A);Unigene0058325(Chek1);Unigene0058326(Chek1);Unigene0088816(mau2);Unigen…
GO:0005581	collagen trimer	0.41276	1	Unigene0115998(let-2)
GO:0005882	intermediate filament	0.41276	1	Unigene0023770(prd)
GO:0032992	protein-carbohydrate complex	0.41276	1	Unigene0017087(sli)
GO:0045111	intermediate filament cytoskeleton	0.41276	1	Unigene0023770(prd)
GO:0043228	non-membrane-bounded organelle	0.413016	1	Unigene0000200(tpi1b);Unigene0000226(cdt1);Unigene0000318(KIF20B);Unigene0000573(acat1-a);Unigene0000707(SIN3A);Unigene0000869(ACSL3);Unigene0000907(ACAD9);Unigene0001457(--);Unigene0002624(mam);Unigene0002768(Syne1);Unigene0003233(rab11fip4a);Unigene0003267(unc-104);Unigene0003268(unc-104);Unigene0003901(an3);Unigene0004323(DDX10);Unigene0004497(ANKFN1);Unigene0004737(keap1b);Unigene0004958(Gnl2…
GO:0043232	intracellular non-membrane-bounded organelle	0.413016	1	Unigene0000200(tpi1b);Unigene0000226(cdt1);Unigene0000318(KIF20B);Unigene0000573(acat1-a);Unigene0000707(SIN3A);Unigene0000869(ACSL3);Unigene0000907(ACAD9);Unigene0001457(--);Unigene0002624(mam);Unigene0002768(Syne1);Unigene0003233(rab11fip4a);Unigene0003267(unc-104);Unigene0003268(unc-104);Unigene0003901(an3);Unigene0004323(DDX10);Unigene0004497(ANKFN1);Unigene0004737(keap1b);Unigene0004958(Gnl2…
GO:0001085	RNA polymerase II transcription factor binding	0.413065	0.933809	Unigene0001898(ISL1);Unigene0002619(GATA5);Unigene0003751(SMAD3);Unigene0051665(--);Unigene0122140(GATA5)
GO:0051128	regulation of cellular component organization	0.414099	0.841916	Unigene0000186(vvl);Unigene0000808(brat);Unigene0000869(ACSL3);Unigene0001230(Lar);Unigene0001457(--);Unigene0001744(RNaseZ);Unigene0001812(SYT4);Unigene0003751(SMAD3);Unigene0005153(SYT10);Unigene0006805(RAB35);Unigene0007847(fzd1);Unigene0008015(alpha-Spec);Unigene0008033(CAD);Unigene0008583(Invadolysin);Unigene0009235(HES4);Unigene0009453(FHOD3);Unigene0009751(N);Unigene0010109(Neo1);Unigene00…
GO:0006560	proline metabolic process	0.415887	0.841916	Unigene0002980(slgA);Unigene0003904(ALDH4A1);Unigene0044840(PYCR3)
GO:0007549	dosage compensation	0.415887	0.841916	Unigene0020320(calub);Unigene0062090(calub);Unigene0115601(calub)
GO:0033619	membrane protein proteolysis	0.415887	0.841916	Unigene0037053(sup-17);Unigene0075355(ADAM10);Unigene0075356(ADAM10)
GO:0042441	eye pigment metabolic process	0.415887	0.841916	Unigene0009608(ABCG14);Unigene0044405(Hn);Unigene0046417(TPH1)
GO:0043324	pigment metabolic process involved in developmental pigmentation	0.415887	0.841916	Unigene0009608(ABCG14);Unigene0044405(Hn);Unigene0046417(TPH1)
GO:0043474	pigment metabolic process involved in pigmentation	0.415887	0.841916	Unigene0009608(ABCG14);Unigene0044405(Hn);Unigene0046417(TPH1)
GO:0048665	neuron fate specification	0.415887	0.841916	Unigene0007432(DACH1);Unigene0030614(sens);Unigene0051504(ATOH1)
GO:0035194	posttranscriptional gene silencing by RNA	0.416122	0.841916	Unigene0001185(Ago2);Unigene0003901(an3);Unigene0004036(ago4);Unigene0004440(AGO2);Unigene0014387(Dgcr8);Unigene0016774(dicer1);Unigene0030938(Zfp36l1);Unigene0032776(AGO2);Unigene0036055(AGO7);Unigene0039835(--);Unigene0040356(SDC3);Unigene0085636(Zfp36l1);Unigene0120665(lin-28);Unigene0124591(Ago2)
GO:0031399	regulation of protein modification process	0.417049	0.841916	Unigene0000651(rdx);Unigene0001163(EFTUD2);Unigene0001229(TRAF4);Unigene0001457(--);Unigene0002981(ATG9A);Unigene0003589(RAPGEF4);Unigene0003818(ppp4r2b);Unigene0004240(Npy2r);Unigene0006929(KSR2);Unigene0008033(CAD);Unigene0008597(RAPGEF4);Unigene0011203(tada2b);Unigene0012795(rdx);Unigene0012796(rdx);Unigene0014292(Men1);Unigene0017354(CSNK1A1);Unigene0021755(Patj);Unigene0022299(DIRAS2);Unigen…
GO:0040029	regulation of gene expression, epigenetic	0.418232	0.841916	Unigene0001185(Ago2);Unigene0003901(an3);Unigene0004036(ago4);Unigene0004440(AGO2);Unigene0004573(ascl1b);Unigene0007593(Tdrd9);Unigene0007671(--);Unigene0014387(Dgcr8);Unigene0016774(dicer1);Unigene0020320(calub);Unigene0030938(Zfp36l1);Unigene0032776(AGO2);Unigene0036055(AGO7);Unigene0039835(--);Unigene0040356(SDC3);Unigene0041048(DHX30);Unigene0062090(calub);Unigene0085636(Zfp36l1);Unigene0088…
GO:0000018	regulation of DNA recombination	0.419772	0.841916	Unigene0043631(RAD51);Unigene0082271(mago)
GO:0000154	rRNA modification	0.419772	0.841916	Unigene0070355(Dimt1);Unigene0070356(Dimt1)
GO:0000725	recombinational repair	0.419772	0.841916	Unigene0039997(RAD54B);Unigene0043631(RAD51)
GO:0002812	biosynthetic process of antibacterial peptides active against Gram-negative bacteria	0.419772	0.841916	Unigene0009613(Dl);Unigene0113304(MAP3K7)
GO:0002813	regulation of biosynthetic process of antibacterial peptides active against Gram-negative bacteria	0.419772	0.841916	Unigene0009613(Dl);Unigene0113304(MAP3K7)
GO:0006302	double-strand break repair	0.419772	0.841916	Unigene0039997(RAD54B);Unigene0043631(RAD51)
GO:0006778	porphyrin-containing compound metabolic process	0.419772	0.841916	Unigene0071105(COX10);Unigene0119266(COX10)
GO:0008078	mesodermal cell migration	0.419772	0.841916	Unigene0007276(sgl);Unigene0017087(sli)
GO:0010830	regulation of myotube differentiation	0.419772	0.841916	Unigene0026326(rst);Unigene0109838(Mp20)
GO:0010921	regulation of phosphatase activity	0.419772	0.841916	Unigene0021755(Patj);Unigene0051252(ARPP19)
GO:0017182	peptidyl-diphthamide metabolic process	0.419772	0.841916	Unigene0019415(DPH3);Unigene0116218(DPH5)
GO:0018108	peptidyl-tyrosine phosphorylation	0.419772	0.841916	Unigene0030877(STIP1);Unigene0063866(STIP1)
GO:0018202	peptidyl-histidine modification	0.419772	0.841916	Unigene0019415(DPH3);Unigene0116218(DPH5)
GO:0018212	peptidyl-tyrosine modification	0.419772	0.841916	Unigene0030877(STIP1);Unigene0063866(STIP1)
GO:0030575	nuclear body organization	0.419772	0.841916	Unigene0027778(Ipo7);Unigene0048590(Parp)
GO:0033013	tetrapyrrole metabolic process	0.419772	0.841916	Unigene0071105(COX10);Unigene0119266(COX10)
GO:0035304	regulation of protein dephosphorylation	0.419772	0.841916	Unigene0021755(Patj);Unigene0051252(ARPP19)
GO:0035329	hippo signaling	0.419772	0.841916	Unigene0022499(KIRREL2);Unigene0026258(DCAF7)
GO:0035330	regulation of hippo signaling	0.419772	0.841916	Unigene0022499(KIRREL2);Unigene0026258(DCAF7)
GO:0042684	cardioblast cell fate commitment	0.419772	0.841916	Unigene0001905(Abd-B);Unigene0026266(WNT-1)
GO:0042685	cardioblast cell fate specification	0.419772	0.841916	Unigene0001905(Abd-B);Unigene0026266(WNT-1)
GO:0042686	regulation of cardioblast cell fate specification	0.419772	0.841916	Unigene0001905(Abd-B);Unigene0026266(WNT-1)
GO:0048311	mitochondrion distribution	0.419772	0.841916	Unigene0009552(AAEL000794);Unigene0041460(ttv)
GO:0050829	defense response to Gram-negative bacterium	0.419772	0.841916	Unigene0009613(Dl);Unigene0113304(MAP3K7)
GO:0051147	regulation of muscle cell differentiation	0.419772	0.841916	Unigene0026326(rst);Unigene0109838(Mp20)
GO:0051153	regulation of striated muscle cell differentiation	0.419772	0.841916	Unigene0026326(rst);Unigene0109838(Mp20)
GO:0060912	cardiac cell fate specification	0.419772	0.841916	Unigene0001905(Abd-B);Unigene0026266(WNT-1)
GO:2000043	regulation of cardiac cell fate specification	0.419772	0.841916	Unigene0001905(Abd-B);Unigene0026266(WNT-1)
GO:0002697	regulation of immune effector process	0.422867	0.845734	Unigene0000186(vvl);Unigene0002619(GATA5);Unigene0004573(ascl1b);Unigene0009613(Dl);Unigene0025624(FAF1);Unigene0036441(ASCL2);Unigene0038831(--);Unigene0043850(ASCL1);Unigene0048590(Parp);Unigene0102481(CDX1);Unigene0102482(CDX1);Unigene0113304(MAP3K7);Unigene0122140(GATA5)
GO:0050768	negative regulation of neurogenesis	0.422867	0.845734	Unigene0000808(brat);Unigene0009619(EcR);Unigene0009751(N);Unigene0010757(PLK2);Unigene0035067(ETV6);Unigene0035593(FEZF2);Unigene0039644(erm);Unigene0042009(N);Unigene0046317(Plk1);Unigene0048569(SMARCC2);Unigene0051321(pros);Unigene0066929(ETV6);Unigene0121379(Med27)
GO:0051961	negative regulation of nervous system development	0.422867	0.845734	Unigene0000808(brat);Unigene0009619(EcR);Unigene0009751(N);Unigene0010757(PLK2);Unigene0035067(ETV6);Unigene0035593(FEZF2);Unigene0039644(erm);Unigene0042009(N);Unigene0046317(Plk1);Unigene0048569(SMARCC2);Unigene0051321(pros);Unigene0066929(ETV6);Unigene0121379(Med27)
GO:0048584	positive regulation of response to stimulus	0.424246	0.847695	Unigene0000186(vvl);Unigene0000485(--);Unigene0000651(rdx);Unigene0001163(EFTUD2);Unigene0001229(TRAF4);Unigene0002981(ATG9A);Unigene0003387(trbd);Unigene0004240(Npy2r);Unigene0006929(KSR2);Unigene0010112(LanB1);Unigene0012795(rdx);Unigene0012796(rdx);Unigene0014292(Men1);Unigene0015621(SNX12);Unigene0026281(shoc2);Unigene0029125(pygo);Unigene0036514(pygo);Unigene0036709(gsp-2);Unigene0045847(pyg…
GO:0008509	anion transmembrane transporter activity	0.426089	0.948218	Unigene0002079(SLC13A5);Unigene0005440(Slc25a15);Unigene0005657(NAAT1);Unigene0005661(CG17119);Unigene0005868(GluClalpha);Unigene0006542(SLC1A2);Unigene0009608(ABCG14);Unigene0016483(Slc17a6);Unigene0025935(GLRA3);Unigene0026884(SLC13A3);Unigene0032872(SLC26A6);Unigene0036908(DPYSL2);Unigene0040076(SLC7A9);Unigene0043583(SLC1A2);Unigene0043968(SLC4A10);Unigene0045437(NAAT1);Unigene0050071(SLC1A2)…
GO:0004672	protein kinase activity	0.426895	0.948218	Unigene0001498(MYLK);Unigene0001968(pat-4);Unigene0002624(mam);Unigene0003589(RAPGEF4);Unigene0004240(Npy2r);Unigene0006929(KSR2);Unigene0007753(Cad96Ca);Unigene0008464(Flt1);Unigene0008597(RAPGEF4);Unigene0009523(ROR1);Unigene0009573(Ptp99A);Unigene0010297(IGF1R);Unigene0010397(Nrg);Unigene0010515(DDR2);Unigene0010757(PLK2);Unigene0010758(CDK16);Unigene0010953(PTPRM);Unigene0013174(BMPR1B);Unige…
GO:0005918	septate junction	0.426951	1	Unigene0010397(Nrg);Unigene0071092(dlg1)
GO:0043296	apical junction complex	0.426951	1	Unigene0010397(Nrg);Unigene0071092(dlg1)
GO:0003954	NADH dehydrogenase activity	0.430194	0.948218	Unigene0030992(ND5);Unigene0035142(ND1);Unigene0035684(ND5);Unigene0051556(ND4)
GO:0015081	sodium ion transmembrane transporter activity	0.430194	0.948218	Unigene0050071(SLC1A2);Unigene0058912(SLC1A2);Unigene0104497(LETM1);Unigene0104498(LETM1)
GO:0050136	NADH dehydrogenase (quinone) activity	0.430194	0.948218	Unigene0030992(ND5);Unigene0035142(ND1);Unigene0035684(ND5);Unigene0051556(ND4)
GO:1901505	carbohydrate derivative transporter activity	0.430194	0.948218	Unigene0018975(Tret1);Unigene0045429(slc2a10);Unigene0052012(slc35b4);Unigene0093511(Tret1)
GO:0019915	lipid storage	0.434684	0.866696	Unigene0000869(ACSL3);Unigene0002079(SLC13A5);Unigene0029257(atgl-1);Unigene0030067(LACS8);Unigene0041715(Plin5);Unigene0101214(SLC13A5);Unigene0104802(ACSL4)
GO:0051129	negative regulation of cellular component organization	0.434684	0.866696	Unigene0008015(alpha-Spec);Unigene0028160(dar1);Unigene0039350(KDM6A);Unigene0051321(pros);Unigene0056685(beta-Spec);Unigene0084120(Gel);Unigene0123548(beta-Spec)
GO:0022613	ribonucleoprotein complex biogenesis	0.434976	0.866696	Unigene0001374(BMS1);Unigene0003383(NMD3);Unigene0004036(ago4);Unigene0014527(dbe);Unigene0016781(--);Unigene0023040(snu13);Unigene0029865(TXNL4A);Unigene0031617(nip7);Unigene0032012(Nop60B);Unigene0032776(AGO2);Unigene0034395(RpLP0);Unigene0036055(AGO7);Unigene0039766(BRIX1);Unigene0044736(Pes1);Unigene0070170(rrp36);Unigene0070171(rrp36);Unigene0070355(Dimt1);Unigene0070356(Dimt1);Unigene008367…
GO:0009948	anterior/posterior axis specification	0.437727	0.869814	Unigene0005698(CPEB1);Unigene0007593(Tdrd9);Unigene0009613(Dl);Unigene0013554(--);Unigene0029470(casc3);Unigene0051263(Kr);Unigene0057956(eg);Unigene0057957(eg);Unigene0070964(HSP90AA1);Unigene0070965(HSP90AA1);Unigene0082271(mago);Unigene0093126(RAC1);Unigene0093127(RAC1);Unigene0116571(FBXW11);Unigene0122078(rho-1)
GO:0010564	regulation of cell cycle process	0.437727	0.869814	Unigene0008583(Invadolysin);Unigene0009235(HES4);Unigene0009703(Su(H));Unigene0009751(N);Unigene0011833(Glis3);Unigene0026266(WNT-1);Unigene0029355(dpn);Unigene0034726(BOLL);Unigene0039855(Hey);Unigene0039909(SNAI1);Unigene0042009(N);Unigene0052182(ANAPC10);Unigene0086399(bol);Unigene0087981(Glis3);Unigene0103836(E(spl)mgamma-HLH)
GO:1990138	neuron projection extension	0.437766	0.869814	Unigene0001230(Lar);Unigene0007847(fzd1);Unigene0010397(Nrg);Unigene0051136(Lar);Unigene0051997(MAP2K7);Unigene0051999(FZD10);Unigene0078756(Lar);Unigene0093126(RAC1);Unigene0093127(RAC1);Unigene0097044(Ank3);Unigene0122078(rho-1)
GO:1903649	regulation of cytoplasmic transport	0.446099	0.885547	Unigene0000651(rdx);Unigene0010296(cas);Unigene0012795(rdx);Unigene0012796(rdx);Unigene0029181(KPNB1);Unigene0032232(act-2);Unigene0051715(Ihh);Unigene0051791(--);Unigene0112384(rdx);Unigene0116571(FBXW11)
GO:0051056	regulation of small GTPase mediated signal transduction	0.450338	0.893128	Unigene0001163(EFTUD2);Unigene0006929(KSR2);Unigene0009847(PlexB);Unigene0010978(PlexB);Unigene0020748(STARD13);Unigene0025871(ARHGEF17);Unigene0026281(shoc2);Unigene0026471(Mknk1);Unigene0036709(gsp-2);Unigene0051072(CNK3/IPCEF1);Unigene0051228(ARHGAP20);Unigene0051261(ave);Unigene0051373(Pgant7);Unigene0071029(Hmgcr);Unigene0082271(mago);Unigene0113075(--);Unigene0113076(--)
GO:0016878	acid-thiol ligase activity	0.451237	0.990475	Unigene0000659(SLC27A4);Unigene0108457(SUCLG2);Unigene0108459(SUCLG2)
GO:0090501	RNA phosphodiester bond hydrolysis	0.453017	0.897606	Unigene0000100(CNOT7);Unigene0002108(ADAR);Unigene0003917(REXO5);Unigene0004036(ago4);Unigene0025482(PNPT1);Unigene0032216(Pm20d2);Unigene0032776(AGO2);Unigene0036055(AGO7);Unigene0051159(pol);Unigene0070233(PNPT1);Unigene0104211(PNPT1);Unigene0121369(TY3B-G);Unigene0122448(TY3B-G)
GO:0007346	regulation of mitotic cell cycle	0.454271	0.898087	Unigene0008583(Invadolysin);Unigene0009235(HES4);Unigene0009613(Dl);Unigene0009703(Su(H));Unigene0009751(N);Unigene0011833(Glis3);Unigene0014292(Men1);Unigene0022297(--);Unigene0029355(dpn);Unigene0039855(Hey);Unigene0042009(N);Unigene0051252(ARPP19);Unigene0052182(ANAPC10);Unigene0057956(eg);Unigene0057957(eg);Unigene0058325(Chek1);Unigene0058326(Chek1);Unigene0087981(Glis3);Unigene0103836(E(spl…
GO:0032388	positive regulation of intracellular transport	0.454946	0.898087	Unigene0010296(cas);Unigene0029181(KPNB1);Unigene0032232(act-2);Unigene0051715(Ihh);Unigene0116571(FBXW11)
GO:0046824	positive regulation of nucleocytoplasmic transport	0.454946	0.898087	Unigene0010296(cas);Unigene0029181(KPNB1);Unigene0032232(act-2);Unigene0051715(Ihh);Unigene0116571(FBXW11)
GO:1903651	positive regulation of cytoplasmic transport	0.454946	0.898087	Unigene0010296(cas);Unigene0029181(KPNB1);Unigene0032232(act-2);Unigene0051715(Ihh);Unigene0116571(FBXW11)
GO:0005912	adherens junction	0.456397	1	Unigene0001230(Lar);Unigene0018773(Caskin1);Unigene0027767(if);Unigene0028496(Actn);Unigene0028596(mys);Unigene0032793(Thbs3);Unigene0040356(SDC3);Unigene0051136(Lar);Unigene0078756(Lar);Unigene0082378(Swip-1);Unigene0126551(EFHD2)
GO:0000819	sister chromatid segregation	0.461477	0.910135	Unigene0003901(an3);Unigene0005325(ddx4);Unigene0008583(Invadolysin);Unigene0022053(smc3);Unigene0028005(TOP2A);Unigene0035821(Rpn10);Unigene0036709(gsp-2);Unigene0041466(TOP2A);Unigene0045048(Smc1a);Unigene0054158(TOP2A);Unigene0088816(mau2);Unigene0095068(ddx4)
GO:0044431	Golgi apparatus part	0.46392	1	Unigene0000206(FucTA);Unigene0005372(CHSY1);Unigene0027025(O-fut1);Unigene0031164(Cbs);Unigene0048088(fng);Unigene0052012(slc35b4);Unigene0077258(CBS);Unigene0083477(FUT4);Unigene0083479(FUT4);Unigene0093794(O-fut1)
GO:0001101	response to acid chemical	0.465234	0.915679	Unigene0000217(Abcc3);Unigene0029688(Poxn);Unigene0038953(Hsp68);Unigene0046679(Hsp68);Unigene0046680(Hsp68);Unigene0047270(Abcc1);Unigene0101325(Abcc2);Unigene0101326(Abcc3)
GO:0003012	muscle system process	0.465234	0.915679	Unigene0010345(Mlc1);Unigene0027048(zip);Unigene0041290(Tagln2);Unigene0050071(SLC1A2);Unigene0074749(up);Unigene0079410(zip);Unigene0081358(nhl-1);Unigene0081359(nhl-1)
GO:0031047	gene silencing by RNA	0.465654	0.915679	Unigene0001185(Ago2);Unigene0003901(an3);Unigene0004036(ago4);Unigene0004440(AGO2);Unigene0007593(Tdrd9);Unigene0014387(Dgcr8);Unigene0016774(dicer1);Unigene0030938(Zfp36l1);Unigene0032776(AGO2);Unigene0036055(AGO7);Unigene0039835(--);Unigene0040356(SDC3);Unigene0085636(Zfp36l1);Unigene0120665(lin-28);Unigene0124591(Ago2)
GO:0002778	antibacterial peptide production	0.467727	0.915679	Unigene0009613(Dl);Unigene0025624(FAF1);Unigene0048590(Parp);Unigene0113304(MAP3K7)
GO:0002786	regulation of antibacterial peptide production	0.467727	0.915679	Unigene0009613(Dl);Unigene0025624(FAF1);Unigene0048590(Parp);Unigene0113304(MAP3K7)
GO:0008643	carbohydrate transport	0.467727	0.915679	Unigene0018975(Tret1);Unigene0045429(slc2a10);Unigene0046316(SUGTL3);Unigene0093511(Tret1)
GO:0019731	antibacterial humoral response	0.467727	0.915679	Unigene0009613(Dl);Unigene0025624(FAF1);Unigene0048590(Parp);Unigene0113304(MAP3K7)
GO:0044272	sulfur compound biosynthetic process	0.467727	0.915679	Unigene0019955(bhmt);Unigene0031164(Cbs);Unigene0052211(Enoph1);Unigene0077258(CBS)
GO:0034062	RNA polymerase activity	0.469358	1	Unigene0015113(POLR2K);Unigene0026050(POLR1A);Unigene0030981(Polr1c);Unigene0040276(POLR1B);Unigene0045401(RDR1);Unigene0049162(Polr1c);Unigene0051518(RDR1);Unigene0052117(RDR1);Unigene0052150(TWNK);Unigene0078011(Mlc-c);Unigene0114350(POLR1B)
GO:0016791	phosphatase activity	0.47099	1	Unigene0000293(5NUC);Unigene0001230(Lar);Unigene0003751(SMAD3);Unigene0003902(ALPL);Unigene0004113(CDC14A);Unigene0008937(memo1);Unigene0009573(Ptp99A);Unigene0010953(PTPRM);Unigene0020039(pgam-5);Unigene0026281(shoc2);Unigene0028496(Actn);Unigene0030199(Tl);Unigene0036353(PTRHD1);Unigene0036709(gsp-2);Unigene0038449(pgam5);Unigene0040280(ALPL);Unigene0045343(PPTC7);Unigene0051101(Ptpn21);Unigene…
GO:0006403	RNA localization	0.474388	0.927726	Unigene0000271(Helq);Unigene0001457(--);Unigene0001744(RNaseZ);Unigene0005325(ddx4);Unigene0005698(CPEB1);Unigene0007593(Tdrd9);Unigene0009374(MYO15A);Unigene0017703(--);Unigene0019800(--);Unigene0029470(casc3);Unigene0031295(--);Unigene0032376(gl);Unigene0039997(RAD54B);Unigene0043631(RAD51);Unigene0048490(--);Unigene0048950(AKAP1);Unigene0050667(--);Unigene0070964(HSP90AA1);Unigene0070965(HSP90…
GO:0009100	glycoprotein metabolic process	0.476462	0.927726	Unigene0002537(gly-10);Unigene0007276(sgl);Unigene0027025(O-fut1);Unigene0032156(PARP2);Unigene0041460(ttv);Unigene0046465(BRSK2);Unigene0048088(fng);Unigene0048590(Parp);Unigene0052012(slc35b4);Unigene0052592(PARP2);Unigene0058973(eogt);Unigene0058974(eogt);Unigene0088375(Alg8);Unigene0093794(O-fut1);Unigene0100046(BRSK2);Unigene0119575(Pgant3);Unigene0119576(Pgant3)
GO:0009101	glycoprotein biosynthetic process	0.476462	0.927726	Unigene0002537(gly-10);Unigene0007276(sgl);Unigene0027025(O-fut1);Unigene0032156(PARP2);Unigene0041460(ttv);Unigene0046465(BRSK2);Unigene0048088(fng);Unigene0048590(Parp);Unigene0052012(slc35b4);Unigene0052592(PARP2);Unigene0058973(eogt);Unigene0058974(eogt);Unigene0088375(Alg8);Unigene0093794(O-fut1);Unigene0100046(BRSK2);Unigene0119575(Pgant3);Unigene0119576(Pgant3)
GO:0015711	organic anion transport	0.476462	0.927726	Unigene0001770(SLC25A32);Unigene0005440(Slc25a15);Unigene0005657(NAAT1);Unigene0006542(SLC1A2);Unigene0031367(Slc25a32);Unigene0036908(DPYSL2);Unigene0043583(SLC1A2);Unigene0045437(NAAT1);Unigene0046781(ATP8B2);Unigene0050071(SLC1A2);Unigene0052012(slc35b4);Unigene0052055(SLC7A8);Unigene0058912(SLC1A2);Unigene0063065(Slc7a6);Unigene0071228(SLC12A6);Unigene0122232(SLC6A7);Unigene0122233(SLC6A7)
GO:0035167	larval lymph gland hemopoiesis	0.476494	0.927726	Unigene0009751(N);Unigene0026266(WNT-1);Unigene0030877(STIP1);Unigene0031052(SENP1);Unigene0042009(N);Unigene0042527(gcm);Unigene0063866(STIP1)
GO:0048542	lymph gland development	0.476494	0.927726	Unigene0009751(N);Unigene0026266(WNT-1);Unigene0030877(STIP1);Unigene0031052(SENP1);Unigene0042009(N);Unigene0042527(gcm);Unigene0063866(STIP1)
GO:0004779	sulfate adenylyltransferase activity	0.479558	1	Unigene0003517(Papss1);Unigene0015499(AAEL010742)
GO:0016624	oxidoreductase activity, acting on the aldehyde or oxo group of donors, disulfide as acceptor	0.479558	1	Unigene0001338(BCKDHA);Unigene0113236(BCKDHA)
GO:0016646	oxidoreductase activity, acting on the CH-NH group of donors, NAD or NADP as acceptor	0.479558	1	Unigene0060561(QDPR);Unigene0081647(Qdpr)
GO:0019825	oxygen binding	0.479558	1	Unigene0026945(Gucy1b1);Unigene0077082(GUCY1B1)
GO:0009890	negative regulation of biosynthetic process	0.480552	0.933069	Unigene0006862(NELFCD);Unigene0025624(FAF1);Unigene0028905(Dsp1);Unigene0030938(Zfp36l1);Unigene0039835(--);Unigene0040356(SDC3);Unigene0085636(Zfp36l1);Unigene0088658(Cbx3);Unigene0099694(Dsp1);Unigene0120665(lin-28)
[truncated: 1,532 more rows]

## Sheet: RTE10 vs RTE15 GO terms
GO ID	Description	pvalue	p.adjust	Genes
[truncated: 2,882 more rows]

## Sheet: RTE15 vs RTE20 GO terms
GO ID	Description	pvalue	p.adjust	Genes
[truncated: 2,861 more rows]

## Sheet: RTE20 vs RTE25 GO terms
GO ID	Description	pvalue	p.adjust	Genes
[truncated: 2,460 more rows]

[truncated: 1 more sheets: RTE25 vs RTE30 GO terms]
