# Supplementary material for: Developmental transcriptomics throughout the embryonic developmental process of Rhipicephalus turanicus reveals stage-specific gene expression profiles
Source: Parasit Vectors. 2022 Mar 15;15:89. doi: 10.1186/s13071-022-05214-w (PMC8922761; doi:10.1186/s13071-022-05214-w)
Supplement: Supplementary file 14 — Additional file 14: Table S6. Enriched KEGG pathways of differentially expressed genes between adjacent embryonic developmental groups. [file 13071_2022_5214_MOESM14_ESM.xls]

## Sheet: Sheet1
Table S7. The top ten hubgenes of the blue, brown, darkgrey, darkgreen, green and tan module
	Rank	Name	Score	Symbol	Description	KEGG_A_class	KEGG_B_class	Pathway	K_ID	GO Component	GO Function	GO Process
Blue	1	Unigene0002525	87	v1g168210	TPA_inf: translation initiation factor 3 subunit h, partial [Amblyomma variegatum]	Genetic Information Processing	Translation	ko03013//RNA transport	K03247	GO:0043234//protein complex;GO:0070993//translation preinitiation complex	GO:0008135//translation factor activity, RNA binding	GO:0006412//translation
	2	Unigene0002206	59	--	-	-	-	-	-	-	-	-
	3	Unigene0000271	41	Helq	helicase POLQ-like [Galendromus occidentalis]	-	-	-	-	-	GO:0016787//hydrolase activity;GO:0097159//organic cyclic compound binding;GO:1901363//heterocyclic compound binding	GO:0006281//DNA repair;GO:0006403//RNA localization;GO:0007281//germ cell development;GO:0009950//dorsal/ventral axis specification;GO:0045132//meiotic chromosome segregation;GO:0051276//chromosome organization;GO:0065001//specification of axis polarity
	4	Unigene0003289	34	--	NLR family CARD domain-containing protein 3-like [Ixodes scapularis]	-	-	-	-	-	-	-
	5	Unigene0001162	34	AAEL008004	elongation of very long chain fatty acids protein 1 [Ixodes scapularis]	Metabolism;Metabolism;Metabolism;Metabolism	Global and overview maps;Global and overview maps;Lipid metabolism;Lipid metabolism	ko01100//Metabolic pathways;ko01212//Fatty acid metabolism;ko01040//Biosynthesis of unsaturated fatty acids;ko00062//Fatty acid elongation	K10249;K10249;K10249;K10249	GO:0031224//intrinsic component of membrane	GO:0003824//catalytic activity	GO:0006631//fatty acid metabolic process
	6	Unigene0003706	29	nst-1	guanine nucleotide-binding protein-like 3 homolog [Ixodes scapularis]	Genetic Information Processing	Translation	ko03008//Ribosome biogenesis in eukaryotes	K14538	-	-	-
	7	Unigene0000400	26	--	TPA_inf: hypothetical conserved protein 611, partial [Amblyomma variegatum]	-	-	-	-	-	-	-
	8	Unigene0003701	26	Plbd2	Phospholipase B 2-like protein [Daphnia magna]	-	-	-	-	-	-	-
	9	Unigene0001433		Rap1gap	rap1 GTPase-activating protein 1 isoform X2 [Ixodes scapularis]	-	-	-	-	GO:0045495//pole plasm	GO:0005488//binding;GO:0030234//enzyme regulator activity	GO:0002118//aggressive behavior;GO:0043547//positive regulation of GTPase activity	-
	10	Unigene0003431	20	lrpprc	leucine-rich PPR motif-containing protein, mitochondrial [Ixodes scapularis]	-	-	-	-	-	-	-
Brown	1	Unigene0005352	284	Fxr1	Synaptic functional regulator FMR1 [Araneus ventricosus]	Genetic Information Processing	Translation	ko03013//RNA transport	K15516	GO:0031332//RNAi effector complex;GO:0043232//intracellular non-membrane-bounded organelle	GO:0005515//protein binding;GO:0044822//poly(A) RNA binding	GO:0001505//regulation of neurotransmitter levels;GO:0006417//regulation of translation;GO:0006900//membrane budding;GO:0007309//oocyte axis specification;GO:0007346//regulation of mitotic cell cycle;GO:0007420//brain development;GO:0007613//memory;GO:0007619//courtship behavior;GO:0007626//locomotory behavior;GO:0008038//neuron recognition;GO:0008283//cell proliferation;GO:0008306//associative l…
	2	Unigene0002712	41	DBP2	DEAD-box ATP-dependent RNA helicase 40 [Ixodes scapularis]	Genetic Information Processing	Transcription	ko03040//Spliceosome	K12823	-	-	-
	3	Unigene0124802	36	PTPN1	tyrosine-protein phosphatase non-receptor type 2 isoform X2 [Ixodes scapularis]	-	-	-	-	GO:0043231//intracellular membrane-bounded organelle;GO:0044444//cytoplasmic part	GO:0004721//phosphoprotein phosphatase activity;GO:0005488//binding	GO:0001666//response to hypoxia;GO:0001933//negative regulation of protein phosphorylation;GO:0006470//protein dephosphorylation;GO:0007049//cell cycle;GO:0007281//germ cell development;GO:0008104//protein localization;GO:0008283//cell proliferation;GO:0009968//negative regulation of signal transduction;GO:0010469//regulation of receptor activity;GO:0010608//posttranscriptional regulation of gene…
	4	Unigene0001391	31	Ints3	integrator complex subunit 3 [Ixodes scapularis]	-	-	-	-	GO:0043231//intracellular membrane-bounded organelle	-	-
	5	Unigene0006344	20	SSRP1	FACT complex subunit SSRP1 [Ixodes scapularis]	-	-	-	-	GO:0043231//intracellular membrane-bounded organelle	GO:0016628//oxidoreductase activity, acting on the CH-CH group of donors, NAD or NADP as acceptor	GO:0010467//gene expression;GO:0034645//cellular macromolecule biosynthetic process;GO:0044710//single-organism metabolic process;GO:0090304//nucleic acid metabolic process
	6	Unigene0029113	18	API5	apoptosis inhibitor 5 isoform X1 [Ixodes scapularis]	-	-	-	-	-	GO:0005488//binding	GO:0030154//cell differentiation;GO:0042981//regulation of apoptotic process
	7	Unigene0072369		--	-	-	-	-	-	-	-	-	-
	8	Unigene0002922		ESCO1	telomere-associated protein RIF1-like isoform X2 [Ixodes scapularis]	-	-	-	-	-	-	GO:0007051//spindle organization;GO:0007062//sister chromatid cohesion	-
	9	Unigene0076489		--	DUF4539 and/or tRNA anti-codon domain containing protein [Asbolus verrucosus]	-	-	-	-	-	-	-	-
	10	Unigene0101177		SRSF7	serine/arginine-rich splicing factor 7 isoform X2 [Ixodes scapularis]	Genetic Information Processing	Transcription	ko03040//Spliceosome	K12896	GO:0005681//spliceosomal complex	GO:0003723//RNA binding;GO:0046914//transition metal ion binding	GO:0000377//RNA splicing, via transesterification reactions with bulged adenosine as nucleophile	-
Darkgrey	1	Unigene0003815	112	RACGAP1	rac GTPase-activating protein 1-like [Ixodes scapularis]	-	-	-	-	-	-	GO:0007165//signal transduction
	2	Unigene0012051	52	--	polyamine-modulated factor 1 [Ixodes scapularis]	-	-	-	-	-	-	-
	3	Unigene0032076	34	CSTF1	cleavage stimulation factor subunit 1 [Ixodes scapularis]	Genetic Information Processing	Translation	ko03015//mRNA surveillance pathway	K14406	GO:0031981//nuclear lumen	-	GO:0006397//mRNA processing;GO:0044763//single-organism cellular process
	4	Unigene0026829	29	TOP1	DNA topoisomerase I, mitochondrial [Ixodes scapularis]	-	-	-	-	-	-	-
	5	Unigene0099792	29	Zdhhc23	zinc finger protein 425 [Ixodes scapularis]	-	-	-	-	GO:0031224//intrinsic component of membrane;GO:0043231//intracellular membrane-bounded organelle	GO:0016409//palmitoyltransferase activity;GO:0046914//transition metal ion binding	GO:0044707//single-multicellular organism process;GO:0044710//single-organism metabolic process
	6	Unigene0006567	25	PPP2CB	serine/threonine-protein phosphatase 2A catalytic subunit beta isoform [Ixodes scapularis]	Cellular Processes;Environmental Information Processing;Genetic Information Processing;Environmental Information Processing;Environmental Information Processing;Cellular Processes	Transport and catabolism;Signal transduction;Translation;Signal transduction;Signal transduction;Transport and catabolism	ko04140//Autophagy - animal;ko04013//MAPK signaling pathway - fly;ko03015//mRNA surveillance pathway;ko04391//Hippo signaling pathway -fly;ko04350//TGF-beta signaling pathway;ko04136//Autophagy - other eukaryotes	K04382;K04382;K04382;K04382;K04382;K04382	GO:0008287//protein serine/threonine phosphatase complex;GO:0016020//membrane;GO:0031981//nuclear lumen;GO:0043232//intracellular non-membrane-bounded organelle	GO:0004721//phosphoprotein phosphatase activity;GO:0030234//enzyme regulator activity;GO:0043169//cation binding	GO:0000280//nuclear division;GO:0001752//compound eye photoreceptor fate commitment;GO:0006461//protein complex assembly;GO:0006464//cellular protein modification process;GO:0006796//phosphate-containing compound metabolic process;GO:0006897//endocytosis;GO:0007281//germ cell development;GO:0008589//regulation of smoothened signaling pathway;GO:0009314//response to radiation;GO:0016055//Wnt signa…
	7	Unigene0048298	24	WDR89	WD repeat-containing protein 89 isoform X1 [Parasteatoda tepidariorum]	-	-	-	-	-	GO:0016301//kinase activity	GO:0006796//phosphate-containing compound metabolic process
	8	Unigene0078188	20	--	THAP domain-containing protein 4 [Ixodes scapularis]	-	-	-	-	-	-	GO:0009987//cellular process
	9	Unigene0079500	19	HGV2	protein HGV2 isoform X1 [Ixodes scapularis]	-	-	-	-	-	-	-
	10	Unigene0126787		--	SAP domain-containing ribonucleoprotein [Ixodes scapularis]	-	-	-	-	-	-	GO:0048513//animal organ development	-
Green	1	Unigene0007448	56	--	--	-	-	-	-	-	-	-
	2	Unigene0008563	49	--	cylicin-1 [Cimex lectularius]	-	-	-	-	-	GO:0046914//transition metal ion binding	GO:0051234//establishment of localization
	3	Unigene0006463	45	ELOVL4	TPA_inf: fatty acyl-CoA elongase, partial [Amblyomma variegatum]	Metabolism;Metabolism;Metabolism;Metabolism	Global and overview maps;Global and overview maps;Lipid metabolism;Lipid metabolism	ko01100//Metabolic pathways;ko01212//Fatty acid metabolism;ko01040//Biosynthesis of unsaturated fatty acids;ko00062//Fatty acid elongation	K10250;K10250;K10250;K10250	GO:0016020//membrane	GO:0003824//catalytic activity	GO:0006631//fatty acid metabolic process
	4	Unigene0009093	37	doxa-1	dual oxidase maturation factor 1 [Ixodes scapularis]	-	-	-	-	GO:0031224//intrinsic component of membrane;GO:0044464//cell part	GO:0005488//binding	GO:0006950//response to stress;GO:0007613//memory;GO:0008104//protein localization;GO:0008306//associative learning
	5	Unigene0002462	36	nrf-6	nose resistant to fluoxetine protein 6 [Ixodes scapularis]	-	-	-	-	-	GO:0016746//transferase activity, transferring acyl groups	-
	6	Unigene0006704	36	--	LOW QUALITY PROTEIN: outer dense fiber protein 3-like protein 2, partial [Ixodes scapularis]	-	-	-	-	-	-	-
	7	Unigene0008240	36	gpr161	G-protein coupled receptor 161-like [Centruroides sculpturatus]	-	-	-	-	GO:0031224//intrinsic component of membrane	GO:0004930//G-protein coupled receptor activity	GO:0006464//cellular protein modification process;GO:0007166//cell surface receptor signaling pathway
	8	Unigene0003703	30	--	allatostatin preprohormone, partial [Dermacentor variabilis]	-	-	-	-	-	-	-
	9	Unigene0001889	28	BCHE	cholinesterase 1 [Ixodes scapularis]	-	-	-	-	-	-	-
	10	Unigene0006476		Ivd	isovaleryl-CoA dehydrogenase, mitochondrial [Ixodes scapularis]	Metabolism;Metabolism	Global and overview maps;Amino acid metabolism	ko01100//Metabolic pathways;ko00280//Valine, leucine and isoleucine degradation	K00253;K00253	GO:0043234//protein complex;GO:0044429//mitochondrial part	GO:0000166//nucleotide binding;GO:0003995//acyl-CoA dehydrogenase activity;GO:0004175//endopeptidase activity	GO:0006551//leucine metabolic process;GO:0019941//modification-dependent protein catabolic process	-
Darkgreen	1	Unigene0051378	21	--	Cystine-knot cytokine [Trinorchestia longiramus]	-	-	-	-	-	-	-	-
	2	Unigene0045744	20	--	-	-	-	-	-	-	-	-	-
	3	Unigene0126989	20	--	Cubilin [Apis cerana cerana]	-	-	-	-	-	-	-	-
	4	Unigene0051166	18	--	extensin [Ixodes scapularis]	-	-	-	-	-	-	-	-
	5	Unigene0038239	18	--	-	-	-	-	-	-	-	-	-
	6	Unigene0029357	17	DYNLL1	Dynein light chain LC6, flagellar outer arm, partial [Araneus ventricosus]	-	-	-	-	GO:0030286//dynein complex	GO:0003774//motor activity;GO:0016887//ATPase activity	GO:0007017//microtubule-based process	-
	7	Unigene0005974	17	PDSS2	decaprenyl-diphosphate synthase subunit 2 [Ixodes scapularis]	Metabolism	Metabolism of terpenoids and polyketides	ko00900//Terpenoid backbone biosynthesis	K12505	-	GO:0016765//transferase activity, transferring alkyl or aryl (other than methyl) groups	-	-
	8	Unigene0018777	17	fz	atrial natriuretic peptide-converting enzyme [Ixodes scapularis]	-	-	-	-	-	-	-	-
	9	Unigene0031589	16	--	male-specific histamine-binding salivary protein-like [Ixodes scapularis]	-	-	-	-	-	-	-	-
	10	Unigene0121176	16	--	-	-	-	-	-	-	-	-	-
Tan	1	Unigene0044644	370	Ptp10D	tyrosine-protein phosphatase 10D [Ixodes scapularis]	-	-	-	-	GO:0005886//plasma membrane;GO:0043005//neuron projection;GO:0044297//cell body	GO:0004672//protein kinase activity;GO:0004725//protein tyrosine phosphatase activity	GO:0006470//protein dephosphorylation;GO:0007411//axon guidance;GO:0007613//memory;GO:0060541//respiratory system development
	2	Unigene0104199	335	--	myb-like protein A [Dermatophagoides pteronyssinus]	-	-	-	-	-	-	-
	3	Unigene0031791	237	--	myb-like protein A [Dermatophagoides pteronyssinus]	-	-	-	-	-	-	-
	4	Unigene0098660	224	--	-	-	-	-	-	-	-	-
	5	Unigene0029971	213	--	-	-	-	-	-	-	-	-
	6	Unigene0034251	174	--	glycine-rich cell wall structural protein [Ixodes scapularis]	-	-	-	-	-	-	-	-
	7	Unigene0012013		--	-	-	-	-	-	-	-	-	-
	8	Unigene0033565		--	keratin, type II cytoskeletal 2 epidermal-like isoform X2 [Ixodes scapularis]	-	-	-	-	-	-	-	-
	9	Unigene0069763		--	glycine-rich cell wall structural protein-like [Ixodes scapularis]	-	-	-	-	-	-	-	-
	10	Unigene0077800		--	adult-specific rigid cuticular protein 15.7 [Ixodes scapularis]	-	-	-	-	-	-	-	-

## Sheet: Sheet2
Unigene0001433	blue	Rap1gap	rap1 GTPase-activating protein 1 isoform X2 [Ixodes scapularis]	-	-	-	-	GO:0045495//pole plasm	GO:0005488//binding;GO:0030234//enzyme regulator activity	GO:0002118//aggressive behavior;GO:0043547//positive regulation of GTPase activity	-
Unigene0072369	brown	--	-	-	-	-	-	-	-	-	-
Unigene0002922	brown	ESCO1	telomere-associated protein RIF1-like isoform X2 [Ixodes scapularis]	-	-	-	-	-	-	GO:0007051//spindle organization;GO:0007062//sister chromatid cohesion	-
Unigene0076489	brown	--	DUF4539 and/or tRNA anti-codon domain containing protein [Asbolus verrucosus]	-	-	-	-	-	-	-	-
Unigene0101177	brown	SRSF7	serine/arginine-rich splicing factor 7 isoform X2 [Ixodes scapularis]	Genetic Information Processing	Transcription	ko03040//Spliceosome	K12896	GO:0005681//spliceosomal complex	GO:0003723//RNA binding;GO:0046914//transition metal ion binding	GO:0000377//RNA splicing, via transesterification reactions with bulged adenosine as nucleophile	-
Unigene0126787	darkgrey	--	SAP domain-containing ribonucleoprotein [Ixodes scapularis]	-	-	-	-	-	-	GO:0048513//animal organ development	-
Unigene0006476	green	Ivd	isovaleryl-CoA dehydrogenase, mitochondrial [Ixodes scapularis]	Metabolism;Metabolism	Global and overview maps;Amino acid metabolism	ko01100//Metabolic pathways;ko00280//Valine, leucine and isoleucine degradation	K00253;K00253	GO:0043234//protein complex;GO:0044429//mitochondrial part	GO:0000166//nucleotide binding;GO:0003995//acyl-CoA dehydrogenase activity;GO:0004175//endopeptidase activity	GO:0006551//leucine metabolic process;GO:0019941//modification-dependent protein catabolic process	-
Unigene0026567	lightcyan	--	Neuropilin and tolloid-like protein 2, partial [Stegodyphus mimosarum]	-	-	-	-	-	-	-	-
Unigene0012013	tan	--	-	-	-	-	-	-	-	-	-
Unigene0033565	tan	--	keratin, type II cytoskeletal 2 epidermal-like isoform X2 [Ixodes scapularis]	-	-	-	-	-	-	-	-
Unigene0069763	tan	--	glycine-rich cell wall structural protein-like [Ixodes scapularis]	-	-	-	-	-	-	-	-
Unigene0077800	tan	--	adult-specific rigid cuticular protein 15.7 [Ixodes scapularis]	-	-	-	-	-	-	-	-
Unigene0034251	tan	--	glycine-rich cell wall structural protein [Ixodes scapularis]	-	-	-	-	-	-	-	-
