# Supplementary material for: Developmental transcriptomics throughout the embryonic developmental process of Rhipicephalus turanicus reveals stage-specific gene expression profiles
Source: Parasit Vectors. 2022 Mar 15;15:89. doi: 10.1186/s13071-022-05214-w (PMC8922761; doi:10.1186/s13071-022-05214-w)
Supplement: Supplementary file 15 — Additional file 15: Table S7. The top ten hub genes of the blue, brown, darkgrey, darkgreen, green, and tan modules. [file 13071_2022_5214_MOESM15_ESM.xls]

## Sheet: RTE5 vs RTE10
Table S6. Enriched KEGG pathways of differentially expressed genes between adjacent embryonic developmental groups
KEGG_A_class	KEGG_B_class	Pathway	Pvalue	Qvalue	Pathway ID	Genes	K_IDs
Organismal Systems	Development and regeneration	Axon regeneration	3.2419e-07	4.53866e-05	ko04361	Unigene0001185(Ago2);Unigene0003425(G-s-alpha-60A);Unigene0004036(ago4);Unigene0004440(AGO2);Unigene0004716(--);Unigene0007430(Ago2);Unigene0007499(NTN1);Unigene0009751(N);Unigene0010297(IGF1R);Unigene0010417(Adcy9);Unigene0011926(ROBO2);Unigene0011927(ROBO2);Unigene0015159(PLCB4);Unigene0017087(sli);Unigene0019704(Ca-alpha1D);Unigene0020313(ROBO2);Unigene0022140(Dusp7);Unigene0026789(--);Unigene…	K11593+K04632+K11593+K11593+K04534+K11593+K06843+K02599+K04527+K08049+K06754+K06754+K05858+K06839+K04851+K06754+K04459+K04534+K23480+K06704+K11593+K01593+K05110+K23480+K06754+K11593+K06704+K16336+K04345+K04513+K02599+K00502+K12035+K04534+K05099+K04431+K05110+K05099+K05099+K06754+K06704+K06704+K12035+K12035+K09442+K09442+K01593+K04392+K04392+K23480+K12035+K12035+K06754+K04513+K04513+K04513+K04513+…
Environmental Information Processing	Signal transduction	Wnt signaling pathway	1.10663e-05	0.000774641	ko04310	Unigene0002187(WNT7B);Unigene0003751(SMAD3);Unigene0004807(tp53);Unigene0007504(CCND2);Unigene0007847(fzd1);Unigene0008385(pk);Unigene0008473(nkd);Unigene0008771(ccnd2);Unigene0009523(ROR1);Unigene0013986(WNT4);Unigene0015122(APC);Unigene0015159(PLCB4);Unigene0016042(siah1);Unigene0017354(CSNK1A1);Unigene0026095(tle4);Unigene0026266(WNT-1);Unigene0027326(wnt5a);Unigene0028135(Wnt6);Unigene0028394…	K00572+K23605+K04451+K10152+K02432+K04511+K03213+K10151+K05122+K00408+K02085+K05858+K04506+K08957+K04497+K03209+K00444+K00445+K19882+K04510+K04448+K04497+K04468+K02354+K04345+K04513+K08110+K23491+K08399+K10151+K02842+K00714+K08957+K04377+K04377+K04506+K04506+K04392+K04392+K04513+K04513+K04427+K03362+K04496+K04496+K04513+K04513+K04513+K04507+K04468
Environmental Information Processing	Signal transduction	MAPK signaling pathway - fly	0.000119167	0.00556114	ko04013	Unigene0000174(--);Unigene0000233(--);Unigene0006929(KSR2);Unigene0007428(TBX4);Unigene0011115(DUSP10);Unigene0013174(BMPR1B);Unigene0016042(siah1);Unigene0018493(--);Unigene0019387(Ksr2);Unigene0022414(Dok2);Unigene0022761(eff);Unigene0024897(Src42A);Unigene0026095(tle4);Unigene0027616(RASA3);Unigene0027778(Ipo7);Unigene0029100(BMP4);Unigene0030010(JUND);Unigene0031911(--);Unigene0032089(--);Uni…	K16690+K03175+K18529+K10176+K20216+K13578+K04506+K04461+K18529+K20234+K06689+K08892+K04497+K12380+K20223+K04662+K04448+K03175+K03175+K03175+K03175+K04497+K03211+K08601+K03175+K20226+K06689+K12379+K05759+K12378+K09237+K20211+K10176+K04431+K03175+K04361+K04506+K03211+K04506+K03175+K04392+K04392+K20216+K08545+K08545+K10176+K04427+K20230+K20230
Environmental Information Processing	Signaling molecules and interaction	ECM-receptor interaction	0.00078834	0.0275919	ko04512	Unigene0003875(ECM3);Unigene0008270(mew);Unigene0008536(DAG1);Unigene0008759(COL4A1);Unigene0009589(FREM2);Unigene0010112(LanB1);Unigene0010190(LanA);Unigene0019877(Fras1);Unigene0026419(--);Unigene0027767(if);Unigene0027784(col2a1);Unigene0028596(mys);Unigene0032793(Thbs3);Unigene0034851(--);Unigene0051312(Bmper);Unigene0060658(LanB2);Unigene0060659(LanB2);Unigene0115997(let-2);Unigene0115998(le…	K23379+K06583+K06265+K06237+K23380+K05636+K06240+K23379+K06254+K06584+K19719+K05719+K04659+K06236+K03900+K05635+K05635+K06237+K06237
Environmental Information Processing	Signal transduction	MAPK signaling pathway	0.00101319	0.0283694	ko04010	Unigene0000233(--);Unigene0003234(CAC);Unigene0004807(tp53);Unigene0006254(TRAF2);Unigene0008464(Flt1);Unigene0010149(CACNA2D1);Unigene0010297(IGF1R);Unigene0011035(--);Unigene0011115(DUSP10);Unigene0017564(--);Unigene0018493(--);Unigene0019704(Ca-alpha1D);Unigene0020371(--);Unigene0022140(Dusp7);Unigene0026471(Mknk1);Unigene0028239(FGF9);Unigene0030010(JUND);Unigene0030353(ins);Unigene0031911(--…	K03175+K04849+K04451+K03173+K05096+K04858+K04527+K04380+K20216+K05096+K04461+K04851+K05096+K04459+K04372+K04358+K04448+K04526+K03175+K03175+K03175+K03175+K03175+K04468+K03283+K04345+K04358+K03173+K04854+K03283+K03283+K04360+K04374+K05099+K04431+K03175+K04361+K04460+K05099+K05099+K04377+K04377+K04434+K04860+K03175+K04416+K04416+K04392+K04392+K20216+K04434+K04849+K04427+K03173+K04405+K04468
Metabolism	Xenobiotics biodegradation and metabolism	Drug metabolism - cytochrome P450	0.00152138	0.0304277	ko00982	Unigene0005577(FMO5);Unigene0009233(GST1);Unigene0014690(Fmo5);Unigene0020398(Gstm1);Unigene0030107(GstD1);Unigene0031947(GstD1);Unigene0032933(Gst4);Unigene0033513(GstD1);Unigene0033696(Gstm2);Unigene0033756(GstD4);Unigene0034183(Gstm3);Unigene0034883(GstD5);Unigene0036547(GstD5);Unigene0040231(GSTO1);Unigene0043570(Fmo5);Unigene0043864(Gstm2);Unigene0045333(FMO5);Unigene0051600(ADH5);Unigene006…	K00485+K04097+K00485+K00799+K00799+K00799+K00799+K00799+K00799+K00799+K00799+K00799+K00799+K00799+K00485+K00799+K00485+K00121+K00485+K00485+K00799+K00799+K00799+K00799+K00799
Environmental Information Processing	Signal transduction	TGF-beta signaling pathway	0.00152138	0.0304277	ko04350	Unigene0003751(SMAD3);Unigene0007439(GREM1);Unigene0010109(Neo1);Unigene0010594(Bmp7);Unigene0012729(SMAD6);Unigene0013174(BMPR1B);Unigene0024402(Bmpr2);Unigene0028677(Ptx);Unigene0029100(BMP4);Unigene0029502(SMAD6);Unigene0038632(id2);Unigene0038666(Id2);Unigene0040891(rho-1);Unigene0043793(gbb);Unigene0046672(METTL5);Unigene0058711(N-MYC2);Unigene0058712(N-MYC2);Unigene0093709(Bmp2);Unigene0093…	K23605+K23318+K06766+K16621+K04677+K13578+K04671+K04686+K04662+K04677+K17696+K17696+K04513+K16621+K21283+K04377+K04377+K21283+K21283+K04513+K04513+K17696+K04513+K04513+K04513
Metabolism	Carbohydrate metabolism	Amino sugar and nucleotide sugar metabolism	0.00508286	0.0889501	ko00520	Unigene0003491(HEXB);Unigene0004998(Gale);Unigene0005895(Chia);Unigene0006382(Hk2);Unigene0006803(--);Unigene0007276(sgl);Unigene0008871(Cht10);Unigene0021651(CHIT1);Unigene0022222(Chia);Unigene0022441(cmasa);Unigene0028225(Chia);Unigene0028504(Cht10);Unigene0029955(Chit1);Unigene0032185(Cht10);Unigene0034008(Idgf2);Unigene0038727(cyb5r2);Unigene0041827(HK2);Unigene0043425(Chia);Unigene0043506(HE…	K12373+K01784+K01183+K00844+K01183+K00012+K01183+K01183+K01183+K21749+K01183+K01183+K01183+K01183+K01183+K00326+K00844+K01183+K12373+K00698+K08678+K01443+K01809+K02564+K01183+K21749+K01183+K01183+K00698+K01443+K01784
Environmental Information Processing	Signal transduction	Hedgehog signaling pathway - fly	0.00602583	0.0937351	ko04341	Unigene0000651(rdx);Unigene0005699(iHog);Unigene0007486(PTCH1);Unigene0012795(rdx);Unigene0012796(rdx);Unigene0017354(CSNK1A1);Unigene0017739(en2-a);Unigene0029100(BMP4);Unigene0040716(Pka-C1);Unigene0051715(Ihh);Unigene0054909(CSNK1A1);Unigene0078324(Cul3);Unigene0092267(CSNK1G3);Unigene0095072(iHog);Unigene0101207(en2-a);Unigene0112384(rdx);Unigene0116571(FBXW11)	K10523+K20245+K06225+K10523+K10523+K08957+K09319+K04662+K04345+K06224+K08957+K03869+K08958+K20245+K09319+K10523+K03362
Metabolism	Metabolism of cofactors and vitamins	Folate biosynthesis	0.00787662	0.103301	ko00790	Unigene0003902(ALPL);Unigene0019233(TH);Unigene0029867(ribB);Unigene0033229(Pcbd2);Unigene0034279(Cbr1);Unigene0034888(Mocs2);Unigene0037113(--);Unigene0040280(ALPL);Unigene0044405(Hn);Unigene0046417(TPH1);Unigene0060561(QDPR);Unigene0073468(Alp-m);Unigene0073469(Alp-m);Unigene0081647(Qdpr);Unigene0085093(GPHN);Unigene0095805(ple);Unigene0099333(GPHN)	K01077+K00501+K14652+K01724+K00079+K03635+K20967+K01077+K00500+K00502+K00357+K01077+K01077+K00357+K15376+K00501+K15376
Metabolism	Amino acid metabolism	Tyrosine metabolism	0.00811649	0.103301	ko00350	Unigene0019233(TH);Unigene0032972(DDC);Unigene0033010(MIF);Unigene0042828(hgo);Unigene0045497(DBH);Unigene0051600(ADH5);Unigene0078835(Tat);Unigene0083742(tdc-1);Unigene0092546(Ddc);Unigene0095805(ple);Unigene0097318(Tat);Unigene0101079(tdc-1);Unigene0112266(Gstz1);Unigene0112268(Gstz1)	K00501+K01593+K07253+K00451+K00503+K00121+K00815+K22329+K01593+K00501+K00815+K22329+K01800+K01800
Metabolism	Lipid metabolism	Synthesis and degradation of ketone bodies	0.0132789	0.144769	ko00072	Unigene0000573(acat1-a);Unigene0005865(BDH1);Unigene0007222(Bdh1);Unigene0039249(Hsd17b2);Unigene0047047(Rdh7);Unigene0052250(BDH1);Unigene0070483(BDH1);Unigene0072379(Bdh1);Unigene0089991(--);Unigene0089992(acat1-a);Unigene0089993(acat1-a);Unigene0100206(Rdh7)	K00626+K00019+K00019+K00019+K00019+K00019+K00019+K00019+K00626+K00626+K00626+K00019
Genetic Information Processing	Translation	Ribosome	0.0142287	0.144769	ko03010	Unigene0007455(RpL36);Unigene0009795(rpsC);Unigene0011412(RpL38);Unigene0011598(RpS10b);Unigene0013200(mrpl14);Unigene0014098(rla-1);Unigene0014763(RpS29);Unigene0017140(rpl13);Unigene0024469(Rplp2);Unigene0030076(RpL18);Unigene0030164(rps28);Unigene0030213(rpsL);Unigene0030274(RpS16);Unigene0030846(RpL13A);Unigene0031399(--);Unigene0033235(RPL3L);Unigene0033607(RPL35);Unigene0033771(rpl27);Unige…	K02920+K02982+K02923+K02947+K02874+K02942+K02980+K02873+K02943+K02883+K02979+K02950+K02960+K02872+K02878+K02925+K02918+K02901+K02948+K02947+K02900+K02941+K02969+K02963+K02933+K02954+K02949+K02946+K02983+K02998+K02937+K02892+K02865+K02997+K02878+K02867+K02938+K02878+K02889+K02985+K02985+K02987+K02950+K02917+K02921+K02887+K02973+K02874+K02963+K02883+K02927+K02966+K02884+K02990+K02882+K02911+K02911+…
Metabolism	Xenobiotics biodegradation and metabolism	Metabolism of xenobiotics by cytochrome P450	0.0147226	0.144769	ko00980	Unigene0009233(GST1);Unigene0015833(cyp2m1);Unigene0020398(Gstm1);Unigene0030107(GstD1);Unigene0031947(GstD1);Unigene0032933(Gst4);Unigene0033513(GstD1);Unigene0033696(Gstm2);Unigene0033756(GstD4);Unigene0034183(Gstm3);Unigene0034279(Cbr1);Unigene0034883(GstD5);Unigene0036547(GstD5);Unigene0040231(GSTO1);Unigene0043864(Gstm2);Unigene0051600(ADH5);Unigene0093581(GstD1);Unigene0099500(GstD2);Unigen…	K04097+K07408+K00799+K00799+K00799+K00799+K00799+K00799+K00799+K00799+K00079+K00799+K00799+K00799+K00799+K00121+K00799+K00799+K00078+K00799+K07408+K07408+K00799+K00799
Organismal Systems	Aging	Longevity regulating pathway - worm	0.0155109	0.144769	ko04212	Unigene0008178(Cat);Unigene0008559(SCD);Unigene0010297(IGF1R);Unigene0020398(Gstm1);Unigene0021931(CAO);Unigene0024247(SCD);Unigene0026213(CG5065);Unigene0026552(HSPA9);Unigene0030107(GstD1);Unigene0031947(GstD1);Unigene0032933(Gst4);Unigene0033513(GstD1);Unigene0033696(Gstm2);Unigene0033756(GstD4);Unigene0034183(Gstm3);Unigene0034883(GstD5);Unigene0036547(GstD5);Unigene0037919(CG5065);Unigene003…	K03781+K00507+K04527+K00799+K14938+K00507+K13356+K04043+K00799+K00799+K00799+K00799+K00799+K00799+K00799+K00799+K00799+K13356+K04077+K00799+K04043+K00799+K24070+K08269+K00507+K04374+K04077+K13356+K00799+K00799+K13356+K04043+K00799+K00799+K00799+K00507+K13356
Metabolism	Glycan biosynthesis and metabolism	Other types of O-glycan biosynthesis	0.0202358	0.177063	ko00514	Unigene0002537(gly-10);Unigene0007361(--);Unigene0012557(Xxylt1);Unigene0027025(O-fut1);Unigene0048088(fng);Unigene0051373(Pgant7);Unigene0057243(GlcAT-S);Unigene0058973(eogt);Unigene0058974(eogt);Unigene0069476(Pgant7);Unigene0093794(O-fut1);Unigene0099061(ST6GAL2);Unigene0099062(st6gal2);Unigene0119575(Pgant3);Unigene0119576(Pgant3);Unigene0125469(B3GLCT);Unigene0125470(B3glct)	K00710+K18134+K23800+K03691+K05948+K00710+K23840+K18134+K18134+K00710+K03691+K00779+K00779+K00710+K00710+K13675+K13675
Metabolism	Lipid metabolism	Biosynthesis of unsaturated fatty acids	0.0215303	0.177308	ko01040	Unigene0001162(AAEL008004);Unigene0004127(AAEL008004);Unigene0008559(SCD);Unigene0024247(SCD);Unigene0032062(AAEL008004);Unigene0032799(SCP2);Unigene0034611(AAEL008004);Unigene0035212(AAEL008004);Unigene0039378(AAEL008004);Unigene0039503(AAEL008004);Unigene0041309(AAEL008004);Unigene0042264(AAEL008004);Unigene0042489(ELOVL4);Unigene0043231(AAEL008004);Unigene0044641(ELOVL4);Unigene0045235(AAEL008…	K10249+K10249+K00507+K00507+K10250+K08764+K10247+K10249+K10249+K10249+K10249+K10250+K10249+K10249+K10250+K10249+K10249+K00507+K10250+K10250+K10250+K10249+K00232+K10250+K00507
Genetic Information Processing	Translation	Ribosome biogenesis in eukaryotes	0.0321461	0.250026	ko03008	Unigene0001374(BMS1);Unigene0002912(nol6);Unigene0003383(NMD3);Unigene0003706(nst-1);Unigene0003917(REXO5);Unigene0004929(Utp14a);Unigene0004958(Gnl2);Unigene0006973(PWP2);Unigene0009872(MDN1);Unigene0019371(--);Unigene0019688(Fbll1);Unigene0022206(--);Unigene0023040(snu13);Unigene0023959(--);Unigene0026653(Nat10);Unigene0028397(heatr1);Unigene0029076(POP1);Unigene0032012(Nop60B);Unigene0032099(A…	K14569+K14544+K07562+K14538+K14570+K14567+K14537+K14558+K14572+K11883+K14563+K14530+K12845+K14530+K14521+K14550+K01164+K11131+K18532+K11108+K14566+K14530+K14571+K14561+K14525+K14559+K14556+K14530+K14560+K14548+K14570+K14570+K14563+K14555+K14555+K14530+K14525+K03539+K14530+K14566+K14560
Metabolism	Xenobiotics biodegradation and metabolism	Drug metabolism - other enzymes	0.0354174	0.252102	ko00983	Unigene0011362(awd);Unigene0013237(HPRT1);Unigene0020398(Gstm1);Unigene0030107(GstD1);Unigene0031408(TPMT);Unigene0031947(GstD1);Unigene0032933(Gst4);Unigene0033513(GstD1);Unigene0033696(Gstm2);Unigene0033756(GstD4);Unigene0034183(Gstm3);Unigene0034883(GstD5);Unigene0036547(GstD5);Unigene0036573(Upp1);Unigene0036908(DPYSL2);Unigene0037794(ITPA);Unigene0040231(GSTO1);Unigene0043841(Gusb);Unigene00…	K00940+K00760+K00799+K00799+K00569+K00799+K00799+K00799+K00799+K00799+K00799+K00799+K00799+K00757+K01464+K01519+K00799+K01195+K00799+K00940+K00857+K00757+K00760+K00799+K00799+K00799+K00799+K00799
Environmental Information Processing	Signal transduction	Hippo signaling pathway -fly	0.0360146	0.252102	ko04391	Unigene0000065(scrib);Unigene0000174(--);Unigene0008791(Llgl1);Unigene0009374(MYO15A);Unigene0009992(ft);Unigene0010881(ds);Unigene0011112(PARD3);Unigene0021755(Patj);Unigene0022499(KIRREL2);Unigene0026266(WNT-1);Unigene0032232(act-2);Unigene0034619(Act5C);Unigene0043559(Kibra);Unigene0051729(fj);Unigene0058711(N-MYC2);Unigene0058712(N-MYC2);Unigene0059492(--);Unigene0071092(dlg1);Unigene0073499(…	K16175+K16690+K06094+K16677+K16669+K16507+K04237+K06095+K16680+K03209+K05692+K05692+K16685+K16674+K04377+K04377+K04237+K12076+K04237+K16175+K04237
Metabolism	Glycan biosynthesis and metabolism	Other glycan degradation	0.0533553	0.355702	ko00511	Unigene0003491(HEXB);Unigene0010246(MAN2B1);Unigene0018890(MANBA);Unigene0021957(FUCA1);Unigene0021958(FUCA1);Unigene0032936(MAN2B1);Unigene0034631(MAN2C1);Unigene0040128(MANBA);Unigene0042192(ENGASE);Unigene0043024(GBA);Unigene0043506(HEXA);Unigene0043796(GLB1);Unigene0044128(Gba);Unigene0071190(MAN2B1);Unigene0073440(Man2a2);Unigene0073441(Man2a2);Unigene0079375(Glb1);Unigene0079376(Glb1)	K12373+K12311+K01192+K01206+K01206+K12311+K01191+K01192+K01227+K01201+K12373+K12309+K01201+K12311+K01191+K01191+K12309+K12309
Metabolism	Carbohydrate metabolism	Butanoate metabolism	0.0656703	0.417902	ko00650	Unigene0000573(acat1-a);Unigene0005865(BDH1);Unigene0007222(Bdh1);Unigene0034676(ACADS);Unigene0039249(Hsd17b2);Unigene0043276(Gad1);Unigene0047047(Rdh7);Unigene0052250(BDH1);Unigene0070483(BDH1);Unigene0072379(Bdh1);Unigene0089991(--);Unigene0089992(acat1-a);Unigene0089993(acat1-a);Unigene0100206(Rdh7)	K00626+K00019+K00019+K00248+K00019+K01580+K00019+K00019+K00019+K00019+K00626+K00626+K00626+K00019
Environmental Information Processing	Signal transduction	Notch signaling pathway	0.0797403	0.471562	ko04330	Unigene0000679(KAT2A);Unigene0002624(mam);Unigene0009613(Dl);Unigene0009703(Su(H));Unigene0009751(N);Unigene0026095(tle4);Unigene0027207(Atxn1);Unigene0034896(--);Unigene0039855(Hey);Unigene0042009(N);Unigene0048088(fng);Unigene0050300(pol);Unigene0052277(Ser);Unigene0118802(CtBP);Unigene0118803(CtBP)	K06062+K06061+K06051+K06053+K02599+K04497+K23616+K04497+K09091+K02599+K05948+K06065+K06052+K04496+K04496
Metabolism	Metabolism of terpenoids and polyketides	Insect hormone biosynthesis	0.0838844	0.471562	ko00981	Unigene0000316(CYP2G1);Unigene0002773(Cyp301a1);Unigene0009101(sad);Unigene0011888(shd);Unigene0017340(CYP2A13);Unigene0021931(CAO);Unigene0032264(--);Unigene0032939(Cyp18a1);Unigene0035003(--);Unigene0035123(bioC);Unigene0035455(--);Unigene0039315(JHAMT);Unigene0043941(ALDH2);Unigene0048203(JHAMT);Unigene0052261(--);Unigene0057773(--);Unigene0067730(Cyp18a1);Unigene0087367(--);Unigene0087894(--)…	K14985+K10721+K10722+K10723+K14985+K14938+K10718+K14985+K10718+K10718+K10718+K10718+K00128+K10718+K10718+K10718+K14985+K10718+K10718+K10718+K00128
Metabolism	Glycan biosynthesis and metabolism	Glycosaminoglycan biosynthesis - heparan sulfate / heparin	0.0842074	0.471562	ko00534	Unigene0000474(HS3ST6);Unigene0002452(Tf2-12);Unigene0009332(hs6st1b);Unigene0014046(GLCE);Unigene0034066(Hs3st5);Unigene0041460(ttv);Unigene0095420(HS3ST3A1);Unigene0098942(HS3ST3A1)	K07809+K02513+K02514+K01793+K08104+K02366+K07809+K07809
Metabolism	Global and overview maps	Biosynthesis of amino acids	0.0899787	0.484501	ko01230	Unigene0000200(tpi1b);Unigene0009772(glt1);Unigene0016451(Gs2);Unigene0016570(Psat1);Unigene0030429(ass1);Unigene0031164(Cbs);Unigene0033108(THA1);Unigene0034097(ARG1);Unigene0042801(gpt2l);Unigene0043161(GLUL);Unigene0044405(Hn);Unigene0044840(PYCR3);Unigene0045123(ENO2);Unigene0051474(CTH);Unigene0071161(Eno);Unigene0073847(prps2);Unigene0077258(CBS);Unigene0078835(Tat);Unigene0080586(Idh3g);Un…	K01803+K00264+K01915+K00831+K01940+K01697+K01620+K01476+K00814+K01915+K00500+K00286+K01689+K01758+K01689+K00948+K01697+K00815+K00030+K01755+K01755+K01915+K00815+K01783+K01783+K01783+K01620+K01620
Cellular Processes	Cell growth and death	Apoptosis - fly	0.09432	0.489067	ko04214	Unigene0000233(--);Unigene0001229(TRAF4);Unigene0002403(Eip74EF);Unigene0009619(EcR);Unigene0011115(DUSP10);Unigene0030010(JUND);Unigene0031911(--);Unigene0032089(--);Unigene0032328(--);Unigene0033124(Casp9);Unigene0034586(--);Unigene0036572(--);Unigene0048590(Parp);Unigene0051665(--);Unigene0051997(MAP2K7);Unigene0052033(Traf6);Unigene0052301(Egfr);Unigene0080539(--);Unigene0094294(DUSP10);Unige…	K03175+K09848+K09428+K14034+K20216+K04448+K03175+K03175+K03175+K20009+K03175+K03175+K24070+K04374+K04431+K03175+K04361+K03175+K20216+K20009+K04427+K20009
Metabolism	Lipid metabolism	Ether lipid metabolism	0.100089	0.500444	ko00565	Unigene0000697(--);Unigene0010526(PLD1);Unigene0016778(Lpcat1);Unigene0020271(--);Unigene0025963(Enpp5);Unigene0033097(PLD3);Unigene0044229(--);Unigene0069904(Lpcat1);Unigene0091706(--);Unigene0110504(pld3);Unigene0113196(pld3)	K01080+K01115+K13510+K01047+K08743+K16860+K01047+K13510+K01047+K16860+K16860
Metabolism	Amino acid metabolism	Phenylalanine metabolism	0.112685	0.50278	ko00360	Unigene0032972(DDC);Unigene0033010(MIF);Unigene0044405(Hn);Unigene0078835(Tat);Unigene0092546(Ddc);Unigene0097318(Tat)	K01593+K07253+K00500+K00815+K01593+K00815
Metabolism	Amino acid metabolism	Alanine, aspartate and glutamate metabolism	0.120674	0.50278	ko00250	Unigene0003904(ALDH4A1);Unigene0008033(CAD);Unigene0009772(glt1);Unigene0016451(Gs2);Unigene0026158(GI22153);Unigene0030429(ass1);Unigene0042801(gpt2l);Unigene0043161(GLUL);Unigene0043276(Gad1);Unigene0091588(ASL);Unigene0091589(ASL);Unigene0093749(Gs2)	K00294+K11540+K00264+K01915+K01939+K01940+K00814+K01915+K01580+K01755+K01755+K01915
Metabolism	Biosynthesis of other secondary metabolites	Penicillin and cephalosporin biosynthesis	0.120906	0.50278	ko00311	Unigene0031723(Dao);Unigene0057858(DAO)	K00273+K00273
Metabolism	Metabolism of other amino acids	D-Arginine and D-ornithine metabolism	0.120906	0.50278	ko00472	Unigene0031723(Dao);Unigene0057858(DAO)	K00273+K00273
Metabolism	Biosynthesis of other secondary metabolites	Neomycin, kanamycin and gentamicin biosynthesis	0.120906	0.50278	ko00524	Unigene0006382(Hk2);Unigene0041827(HK2)	K00844+K00844
Metabolism	Metabolism of other amino acids	Glutathione metabolism	0.123154	0.50278	ko00480	Unigene0006879(ODC1);Unigene0006956(--);Unigene0008596(--);Unigene0009233(GST1);Unigene0020398(Gstm1);Unigene0027050(ANPEP);Unigene0030017(Odc1);Unigene0030107(GstD1);Unigene0031947(GstD1);Unigene0032933(Gst4);Unigene0033513(GstD1);Unigene0033696(Gstm2);Unigene0033756(GstD4);Unigene0034183(Gstm3);Unigene0034883(GstD5);Unigene0036547(GstD5);Unigene0036912(GGCT);Unigene0040231(GSTO1);Unigene0043864…	K01581+K00681+K01581+K04097+K00799+K11140+K01581+K00799+K00799+K00799+K00799+K00799+K00799+K00799+K00799+K00799+K00682+K00799+K00799+K00432+K00802+K11140+K00802+K00797+K11140+K11140+K00799+K00799+K00799+K00799+K05361+K00799
Genetic Information Processing	Folding, sorting and degradation	RNA degradation	0.135874	0.50278	ko03018	Unigene0000100(CNOT7);Unigene0025482(PNPT1);Unigene0026552(HSPA9);Unigene0026620(BTG2);Unigene0027205(Exosc5);Unigene0031798(Btg4);Unigene0037895(PNLDC1);Unigene0038561(groL);Unigene0041072(dnaK);Unigene0045123(ENO2);Unigene0051788(Hsp60A);Unigene0058814(Exosc8);Unigene0070233(PNPT1);Unigene0071161(Eno);Unigene0075021(Exosc9);Unigene0075022(Exosc9);Unigene0077477(Btg4);Unigene0083793(NUDT16);Unig…	K12581+K00962+K04043+K14443+K12590+K14443+K01148+K04077+K04043+K01689+K04077+K12586+K00962+K01689+K03678+K03678+K14443+K16855+K16855+K12602+K03679+K03679+K00962+K04043+K12616+K12616
Metabolism	Nucleotide metabolism	Purine metabolism	0.139702	0.50278	ko00230	Unigene0000293(5NUC);Unigene0001682(ENPP3);Unigene0003517(Papss1);Unigene0008818(CANT1);Unigene0008970(GUCY1A2);Unigene0010417(Adcy9);Unigene0011362(awd);Unigene0013237(HPRT1);Unigene0019731(Ada);Unigene0026158(GI22153);Unigene0026945(Gucy1b1);Unigene0028511(GUCY2D);Unigene0032099(Ak6);Unigene0037794(ITPA);Unigene0044831(awd);Unigene0051090(Gyc32E);Unigene0051435(Pde1c);Unigene0057084(--);Unigene…	K19970+K01513+K13811+K12304+K12318+K08049+K00940+K00760+K01488+K01939+K12319+K12322+K18532+K01519+K00940+K01769+K13755+K01769+K00948+K18437+K18437+K03783+K03783+K12319+K00760+K01490+K16855+K16855+K01517+K00944+K01488+K01488+K13755+K01517
Metabolism	Glycan biosynthesis and metabolism	Various types of N-glycan biosynthesis	0.140208	0.50278	ko00513	Unigene0000206(FucTA);Unigene0003491(HEXB);Unigene0027601(--);Unigene0030054(Chst8);Unigene0030587(FucTC);Unigene0038773(--);Unigene0039103(--);Unigene0040534(--);Unigene0041263(--);Unigene0041721(--);Unigene0041929(FucTC);Unigene0042296(Fut9);Unigene0043506(HEXA);Unigene0044268(FucTC);Unigene0044386(--);Unigene0046383(Fut4);Unigene0048475(FUT4);Unigene0048658(Fut4);Unigene0052819(FUT4);Unigene00…	K00753+K12373+K14464+K09672+K14464+K14464+K14464+K14464+K14464+K14464+K14464+K14464+K12373+K14464+K14464+K14464+K14464+K14464+K14464+K14464+K00753+K00753+K14464+K14464
Cellular Processes	Transport and catabolism	Autophagy - animal	0.140339	0.50278	ko04140	Unigene0000233(--);Unigene0001641(Tp53inp2);Unigene0002981(ATG9A);Unigene0008146(Rb1cc1);Unigene0009723(CTSL);Unigene0011762(AAEL006169);Unigene0012110(--);Unigene0015767(EIF2S1);Unigene0016070(Bnip3);Unigene0018653(Ern1);Unigene0020739(CAMKK2);Unigene0022914(ctse-b);Unigene0028905(Dsp1);Unigene0030353(ins);Unigene0031094(AAEL006169);Unigene0031485(Cp1);Unigene0031647(CTSL);Unigene0031911(--);Uni…	K03175+K21247+K17907+K17589+K01365+K01379+K15464+K03237+K15464+K08852+K07359+K01379+K10802+K04526+K01379+K01365+K01365+K03175+K03175+K03175+K07920+K03175+K03175+K01365+K18086+K04345+K18086+K16186+K08269+K03175+K01365+K01365+K01365+K01365+K02161+K03175+K17906+K17906+K10802+K02161+K01379+K07359+K07920+K04427+K03237
Metabolism	Glycan biosynthesis and metabolism	Glycosphingolipid biosynthesis - ganglio series	0.143651	0.50278	ko00604	Unigene0003491(HEXB);Unigene0037998(ST6GALNAC6);Unigene0043506(HEXA);Unigene0043796(GLB1);Unigene0079375(Glb1);Unigene0079376(Glb1)	K12373+K03375+K12373+K12309+K12309+K12309
Organismal Systems	Environmental adaptation	Circadian rhythm - fly	0.143651	0.50278	ko04711	Unigene0000778(Arntl);Unigene0005315(TEF);Unigene0006577(HLF);Unigene0051689(--);Unigene0073886(per);Unigene0073887(per)	K02296+K09057+K09057+K12114+K02633+K02633
Metabolism	Carbohydrate metabolism	Pentose and glucuronate interconversions	0.15631	0.533742	ko00040	Unigene0007276(sgl);Unigene0043841(Gusb);Unigene0074908(Dcxr);Unigene0094198(Dcxr);Unigene0100177(dhdh);Unigene0118580(RPE);Unigene0118581(RPE);Unigene0118582(--)	K00012+K01195+K03331+K03331+K00078+K01783+K01783+K01783
Metabolism	Amino acid metabolism	Phenylalanine, tyrosine and tryptophan biosynthesis	0.178591	0.58955	ko00400	Unigene0044405(Hn);Unigene0078835(Tat);Unigene0097318(Tat)	K00500+K00815+K00815
Environmental Information Processing	Signal transduction	Calcium signaling pathway	0.18311	0.58955	ko04020	Unigene0003234(CAC);Unigene0003425(G-s-alpha-60A);Unigene0003531(plc-1);Unigene0004692(CAM);Unigene0009982(RyR);Unigene0010417(Adcy9);Unigene0015159(PLCB4);Unigene0019704(Ca-alpha1D);Unigene0027194(SLC8A3);Unigene0028335(Qrfpr);Unigene0029549(cam1);Unigene0035368(CYPA);Unigene0036305(CMD1);Unigene0039127(CASQ2);Unigene0040716(Pka-C1);Unigene0044235(Cacna1g);Unigene0051435(Pde1c);Unigene0052301(Eg…	K04849+K04632+K05860+K02183+K04962+K08049+K05858+K04851+K05849+K04194+K02183+K09565+K02183+K23445+K04345+K04854+K13755+K04361+K04136+K16059+K16059+K05208+K05208+K05849+K04131+K04131+K04194+K05857+K05857+K04603+K09565+K09565+K04849+K13755+K04144
Metabolism	Amino acid metabolism	Arginine biosynthesis	0.185287	0.58955	ko00220	Unigene0016451(Gs2);Unigene0030429(ass1);Unigene0034097(ARG1);Unigene0042801(gpt2l);Unigene0043161(GLUL);Unigene0091588(ASL);Unigene0091589(ASL);Unigene0093749(Gs2)	K01915+K01940+K01476+K00814+K01915+K01755+K01755+K01915
Organismal Systems	Aging	Longevity regulating pathway - multiple species	0.207366	0.628091	ko04213	Unigene0000255(CRYAB);Unigene0008178(Cat);Unigene0010297(IGF1R);Unigene0010417(Adcy9);Unigene0021113(Ilp7);Unigene0026280(l(2)efl);Unigene0030353(ins);Unigene0033044(hsp-16.1);Unigene0036186(CRYAB);Unigene0037026(l(2)efl);Unigene0038953(Hsp68);Unigene0040716(Pka-C1);Unigene0046679(Hsp68);Unigene0046680(Hsp68);Unigene0060435(Ilp7);Unigene0091635(--);Unigene0095612(CLPB);Unigene0097830(--);Unigene0…	K09542+K03781+K04527+K08049+K19805+K09542+K04526+K09542+K09542+K09542+K03283+K04345+K03283+K03283+K19805+K09542+K03695+K09542+K04565+K04565+K04565+K04565
Genetic Information Processing	Folding, sorting and degradation	Protein processing in endoplasmic reticulum	0.209942	0.628091	ko04141	Unigene0000255(CRYAB);Unigene0003536(HSPH1);Unigene0004312(--);Unigene0004658(shv);Unigene0006254(TRAF2);Unigene0009318(Sil1);Unigene0010945(MBTPS1);Unigene0015767(EIF2S1);Unigene0018653(Ern1);Unigene0022761(eff);Unigene0024880(Erlec1);Unigene0026280(l(2)efl);Unigene0028103(LMAN2);Unigene0030525(DNAJA1);Unigene0033044(hsp-16.1);Unigene0033690(Ssr2);Unigene0036186(CRYAB);Unigene0037026(l(2)efl);Un…	K09542+K09485+K14003+K09517+K03173+K14001+K08653+K03237+K08852+K06689+K14008+K09542+K10082+K09502+K09542+K13250+K09542+K09542+K03283+K09523+K06689+K13719+K13251+K03173+K14011+K03283+K03283+K09582+K04374+K10088+K04431+K13989+K04556+K04556+K09502+K04079+K04079+K02161+K09542+K09542+K14018+K02161+K10088+K03173+K14018+K03237
Metabolism	Glycan biosynthesis and metabolism	Mucin type O-glycan biosynthesis	0.210859	0.628091	ko00512	Unigene0002537(gly-10);Unigene0051373(Pgant7);Unigene0069476(Pgant7);Unigene0119575(Pgant3);Unigene0119576(Pgant3)	K00710+K00710+K00710+K00710+K00710
Metabolism	Biosynthesis of other secondary metabolites	Monobactam biosynthesis	0.217124	0.633278	ko00261	Unigene0003517(Papss1)	K13811
Metabolism	Amino acid metabolism	Histidine metabolism	0.241122	0.673397	ko00340	Unigene0002527(Ftcd);Unigene0032649(Cndp2);Unigene0040511(amdhd1);Unigene0043941(ALDH2);Unigene0045453(CNDP2);Unigene0096810(ALDH1A1);Unigene0098563(Cndp2);Unigene0098564(--);Unigene0098832(Hal);Unigene0098834(Hal)	K13990+K08660+K01468+K00128+K08660+K00128+K08660+K08660+K01745+K01745
Metabolism	Metabolism of cofactors and vitamins	Nicotinate and nicotinamide metabolism	0.241122	0.673397	ko00760	Unigene0000293(5NUC);Unigene0001682(ENPP3);Unigene0038106(Nadk);Unigene0072383(sirt2);Unigene0076472(PNP);Unigene0076473(PNP);Unigene0090994(aspdh);Unigene0098909(--);Unigene0098910(--);Unigene0105103(aspdh)	K19970+K01513+K00858+K11412+K03783+K03783+K06989+K00541+K00541+K06989
Organismal Systems	Development	Dorso-ventral axis formation	0.245309	0.673397	ko04320	Unigene0001677(R3HDM2);Unigene0005698(CPEB1);Unigene0009751(N);Unigene0018806(cpeb3);Unigene0031636(piwil1);Unigene0035067(ETV6);Unigene0042009(N);Unigene0052301(Egfr);Unigene0066929(ETV6)	K02360+K02602+K02599+K02602+K02156+K03211+K02599+K04361+K03211
Metabolism	Lipid metabolism	Glycerolipid metabolism	0.26101	0.675213	ko00561	Unigene0000697(--);Unigene0007219(Mgll);Unigene0013993(Mgll);Unigene0020596(PNLIP);Unigene0026756(Pnliprp1);Unigene0027283(Pnlip);Unigene0029257(atgl-1);Unigene0034165(PNLIP);Unigene0036907(Dgat1);Unigene0043233(TKFC);Unigene0043941(ALDH2);Unigene0055707(DGAT1);Unigene0070477(PNLIPRP1);Unigene0075216(GPAM);Unigene0096810(ALDH1A1);Unigene0117482(Pnliprp2);Unigene0117483(PNLIPRP2);Unigene0118350(GK…	K01080+K01054+K01054+K14073+K14073+K14073+K16816+K14073+K11155+K00863+K00128+K11155+K14074+K00629+K00128+K14073+K14073+K00864+K14074
Metabolism	Metabolism of terpenoids and polyketides	Terpenoid backbone biosynthesis	0.264546	0.675213	ko00900	Unigene0000573(acat1-a);Unigene0015104(Ggps1);Unigene0034452(Pdss2);Unigene0039347(MVK);Unigene0045238(MVK);Unigene0071029(Hmgcr);Unigene0089991(--);Unigene0089992(acat1-a);Unigene0089993(acat1-a);Unigene0107532(PDSS2);Unigene0116772(PDSS1)	K00626+K00804+K12505+K00869+K00869+K00021+K00626+K00626+K00626+K12505+K12504
Cellular Processes	Transport and catabolism	Phagosome	0.268111	0.675213	ko04145	Unigene0002800(CD36);Unigene0005195(TMEM64);Unigene0006108(TUBB4B);Unigene0009723(CTSL);Unigene0015452(Tf2-11);Unigene0017661(--);Unigene0021092(Tf2-11);Unigene0028596(mys);Unigene0031152(Vha13);Unigene0031485(Cp1);Unigene0031647(CTSL);Unigene0032232(act-2);Unigene0032793(Thbs3);Unigene0034619(Act5C);Unigene0039432(Cp1);Unigene0042587(--);Unigene0042629(TUBB2B);Unigene0045166(betaTub85D);Unigene0…	K13885+K02146+K07375+K01365+K06461+K06461+K06461+K05719+K02152+K01365+K01365+K05692+K04659+K05692+K01365+K02153+K07375+K07375+K07375+K01365+K01365+K01365+K01365+K06461+K04392+K04392+K13885+K02150+K13885+K10089+K02151+K13885
Metabolism	Nucleotide metabolism	Pyrimidine metabolism	0.271439	0.675213	ko00240	Unigene0000293(5NUC);Unigene0001682(ENPP3);Unigene0008033(CAD);Unigene0008818(CANT1);Unigene0011362(awd);Unigene0036573(Upp1);Unigene0036718(DCTD);Unigene0036908(DPYSL2);Unigene0044831(awd);Unigene0067785(TK1);Unigene0076460(UPP1);Unigene0076472(PNP);Unigene0076473(PNP);Unigene0082558(SPBC1861.05)	K19970+K01513+K11540+K12304+K00940+K00757+K01493+K01464+K00940+K00857+K00757+K03783+K03783+K16330
Metabolism	Carbohydrate metabolism	Galactose metabolism	0.285672	0.675213	ko00052	Unigene0004537(Gaa);Unigene0004568(Gaa);Unigene0004774(G6pc3);Unigene0004998(Gale);Unigene0006015(GAA);Unigene0006382(Hk2);Unigene0009767(Gaa);Unigene0041827(HK2);Unigene0043796(GLB1);Unigene0079375(Glb1);Unigene0079376(Glb1);Unigene0125277(GALE)	K12316+K12316+K01084+K01784+K12316+K00844+K12316+K00844+K12309+K12309+K12309+K01784
Metabolism	Amino acid metabolism	Tryptophan metabolism	0.289244	0.675213	ko00380	Unigene0000573(acat1-a);Unigene0008178(Cat);Unigene0012990(haao);Unigene0015833(cyp2m1);Unigene0032972(DDC);Unigene0033882(sucB);Unigene0042667(ACMSD);Unigene0043941(ALDH2);Unigene0046417(TPH1);Unigene0084807(Aldh8a1);Unigene0084808(ALDH8A1);Unigene0089991(--);Unigene0089992(acat1-a);Unigene0089993(acat1-a);Unigene0092546(Ddc);Unigene0096810(ALDH1A1);Unigene0106820(Cyp17a1);Unigene0107392(CYP1A2)	K00626+K03781+K00452+K07408+K01593+K00658+K03392+K00128+K00502+K23234+K23234+K00626+K00626+K00626+K01593+K00128+K07408+K07408
Metabolism	Metabolism of cofactors and vitamins	Ubiquinone and other terpenoid-quinone biosynthesis	0.296922	0.675213	ko00130	Unigene0005067(4CL1);Unigene0017589(Vkorc1l1);Unigene0022524(4CLL9);Unigene0027131(4CLL7);Unigene0030094(4CLL5);Unigene0032753(4CL5);Unigene0043545(4CL);Unigene0047182(4CLL1);Unigene0051597(4CL1);Unigene0077052(--);Unigene0077053(--);Unigene0078835(Tat);Unigene0082832(4cl2);Unigene0082833(4cl2);Unigene0090128(4CL2);Unigene0097318(Tat);Unigene0114878(4CLL9)	K01904+K05357+K01904+K01904+K01904+K01904+K01904+K01904+K01904+K01904+K01904+K00815+K01904+K01904+K01904+K00815+K01904
Metabolism	Lipid metabolism	Fatty acid elongation	0.303376	0.675213	ko00062	Unigene0001162(AAEL008004);Unigene0004127(AAEL008004);Unigene0032062(AAEL008004);Unigene0034611(AAEL008004);Unigene0035212(AAEL008004);Unigene0039378(AAEL008004);Unigene0039503(AAEL008004);Unigene0041309(AAEL008004);Unigene0042264(AAEL008004);Unigene0042489(ELOVL4);Unigene0043231(AAEL008004);Unigene0044641(ELOVL4);Unigene0045235(AAEL008004);Unigene0045744(AAEL008004);Unigene0064220(ELOVL7);Unigen…	K10249+K10249+K10250+K10247+K10249+K10249+K10249+K10249+K10250+K10249+K10249+K10250+K10249+K10249+K10250+K10250+K10250+K10249+K10250
Cellular Processes	Transport and catabolism	Mitophagy - animal	0.304882	0.675213	ko04137	Unigene0002981(ATG9A);Unigene0004807(tp53);Unigene0005635(Nbr1);Unigene0012110(--);Unigene0016070(Bnip3);Unigene0020039(pgam-5);Unigene0030010(JUND);Unigene0038449(pgam5);Unigene0051665(--);Unigene0053235(Prkn);Unigene0053236(Prkn);Unigene0081220(pgam-5);Unigene0117690(FIS1)	K17907+K04451+K17987+K15464+K15464+K15637+K04448+K15637+K04374+K04556+K04556+K15637+K17969
Metabolism	Lipid metabolism	alpha-Linolenic acid metabolism	0.306642	0.675213	ko00592	Unigene0020271(--);Unigene0044229(--);Unigene0091706(--);Unigene0110332(ACOX3)	K01047+K01047+K01047+K00232
Metabolism	Metabolism of cofactors and vitamins	Thiamine metabolism	0.306642	0.675213	ko00730	Unigene0003902(ALPL);Unigene0040280(ALPL);Unigene0073468(Alp-m);Unigene0073469(Alp-m)	K01077+K01077+K01077+K01077
Genetic Information Processing	Folding, sorting and degradation	Sulfur relay system	0.307839	0.675213	ko04122	Unigene0034888(Mocs2);Unigene0119999(Uba4);Unigene0120000(Uba4)	K03635+K11996+K11996
Metabolism	Amino acid metabolism	Arginine and proline metabolism	0.312903	0.675213	ko00330	Unigene0002980(slgA);Unigene0003904(ALDH4A1);Unigene0006879(ODC1);Unigene0008596(--);Unigene0030017(Odc1);Unigene0030270(Sat1);Unigene0031723(Dao);Unigene0032649(Cndp2);Unigene0034097(ARG1);Unigene0043941(ALDH2);Unigene0044840(PYCR3);Unigene0045453(CNDP2);Unigene0046297(SMS);Unigene0050053(--);Unigene0057858(DAO);Unigene0063855(SMS);Unigene0064777(Srm);Unigene0067429(SAT2);Unigene0073529(P4HA2);U…	K00318+K00294+K01581+K01581+K01581+K00657+K00273+K08660+K01476+K00128+K00286+K08660+K00802+K00657+K00273+K00802+K00797+K00657+K00472+K00128+K08660+K08660+K00657
Metabolism	Amino acid metabolism	Glycine, serine and threonine metabolism	0.313492	0.675213	ko00260	Unigene0002448(Gldc);Unigene0016570(Psat1);Unigene0019955(bhmt);Unigene0031164(Cbs);Unigene0031723(Dao);Unigene0033108(THA1);Unigene0037573(Gld);Unigene0038518(Gnmt);Unigene0051474(CTH);Unigene0057858(DAO);Unigene0077258(CBS);Unigene0110026(Dmgdh);Unigene0110027(Dmgdh);Unigene0125162(THA2);Unigene0125163(THA2)	K00281+K00831+K00544+K01697+K00273+K01620+K00108+K00552+K01758+K00273+K01697+K00315+K00315+K01620+K01620
Metabolism	Lipid metabolism	Sphingolipid metabolism	0.353075	0.748948	ko00600	Unigene0000664(Sgms1);Unigene0000697(--);Unigene0002752(asah2);Unigene0025125(asah2);Unigene0032601(ASAH1);Unigene0039055(Cerk);Unigene0043024(GBA);Unigene0043796(GLB1);Unigene0044128(Gba);Unigene0079375(Glb1);Unigene0079376(Glb1)	K04714+K01080+K12349+K12349+K12348+K04715+K01201+K12309+K01201+K12309+K12309
Metabolism	Lipid metabolism	Steroid biosynthesis	0.364827	0.762326	ko00100	Unigene0000114(LBR);Unigene0000115(LBR);Unigene0003927(LIPF);Unigene0016796(Soat1);Unigene0017816(LIPF);Unigene0030291(LIPF);Unigene0032500(LIPK);Unigene0033370(DWF5);Unigene0035430(--);Unigene0070208(Soat1)	K19532+K19532+K01052+K00637+K01052+K01052+K01052+K00213+K00637+K00637
Metabolism	Metabolism of cofactors and vitamins	Retinol metabolism	0.397176	0.817716	ko00830	Unigene0015833(cyp2m1);Unigene0033332(HSD17B13);Unigene0036907(Dgat1);Unigene0042756(ALDH1A1);Unigene0051600(ADH5);Unigene0054254(HSD17B13);Unigene0055707(DGAT1);Unigene0085788(SDR16C5);Unigene0106820(Cyp17a1);Unigene0107392(CYP1A2)	K07408+K15734+K11155+K07249+K00121+K15734+K11155+K15734+K07408+K07408
Environmental Information Processing	Membrane transport	ABC transporters	0.431495	0.875497	ko02010	Unigene0000217(Abcc3);Unigene0002419(Abcg1);Unigene0004773(ABCD4);Unigene0010592(abcb6);Unigene0015191(Abcc1);Unigene0019937(ABCG4);Unigene0022298(Abcc10);Unigene0027914(Abcc1);Unigene0032080(--);Unigene0039332(ABCG5);Unigene0040531(Abca2);Unigene0041410(ABCA3);Unigene0043671(ABCC10);Unigene0045976(--);Unigene0047270(Abcc1);Unigene0050991(ABCA3);Unigene0051365(Abcc2);Unigene0052067(Abcc10);Unigen…	K05666+K05679+K05678+K05661+K05665+K05679+K05674+K05665+K05641+K05683+K05643+K05643+K05674+K05643+K05665+K05643+K05666+K05674+K05641+K05641+K05679+K05655+K05684+K05684+K05684+K05666+K05666+K05683+K05643
Metabolism	Glycan biosynthesis and metabolism	Glycosphingolipid biosynthesis - globo and isoglobo series	0.445492	0.880722	ko00603	Unigene0003491(HEXB);Unigene0007930(A4galt);Unigene0040576(NAGA);Unigene0041075(NAGA);Unigene0043506(HEXA)	K12373+K01988+K01204+K01204+K12373
Metabolism	Metabolism of other amino acids	Selenocompound metabolism	0.446652	0.880722	ko00450	Unigene0000943(SelD);Unigene0003517(Papss1);Unigene0025557(mars1);Unigene0025926(Txnrd2);Unigene0051474(CTH);Unigene0052641(Txnrd1);Unigene0059568(mars1)	K01008+K13811+K01874+K22182+K01758+K22182+K01874
Cellular Processes	Transport and catabolism	Lysosome	0.462903	0.900089	ko04142	Unigene0003012(Arsb);Unigene0003491(HEXB);Unigene0003927(LIPF);Unigene0004537(Gaa);Unigene0004568(Gaa);Unigene0004907(CG17119);Unigene0005195(TMEM64);Unigene0005661(CG17119);Unigene0006015(GAA);Unigene0006799(IDUA);Unigene0009723(CTSL);Unigene0009767(Gaa);Unigene0010217(SLC17A5);Unigene0010246(MAN2B1);Unigene0010355(PSAP);Unigene0011762(AAEL006169);Unigene0012181(--);Unigene0017816(LIPF);Unigene0…	K01135+K12373+K01052+K12316+K12316+K12386+K02146+K12386+K12316+K01217+K01365+K12316+K12301+K12311+K12382+K01379+K12385+K01052+K01205+K01192+K01206+K01206+K01379+K13443+K14410+K01052+K01135+K01379+K01365+K13443+K01365+K13443+K14410+K01052+K12348+K12311+K12385+K01135+K01135+K01365+K01192+K01204+K01204+K13443+K01201+K12373+K12309+K01195+K01201+K13443+K12384+K01135+K01369+K01373+K01132+K01132+K01132+…
Metabolism	Energy metabolism	Nitrogen metabolism	0.470185	0.901725	ko00910	Unigene0009772(glt1);Unigene0016451(Gs2);Unigene0043161(GLUL);Unigene0093749(Gs2)	K00264+K01915+K01915+K01915
Metabolism	Global and overview maps	Fatty acid metabolism	0.479701	0.903021	ko01212	Unigene0000573(acat1-a);Unigene0000869(ACSL3);Unigene0001162(AAEL008004);Unigene0002036(Acsl5);Unigene0004127(AAEL008004);Unigene0005702(FASN);Unigene0007583(Cpt1a);Unigene0008559(SCD);Unigene0015214(Hsd17b8);Unigene0024247(SCD);Unigene0030067(LACS8);Unigene0032062(AAEL008004);Unigene0032228(Hsd17b8);Unigene0032799(SCP2);Unigene0033783(Hsd17b8);Unigene0034410(Hsd17b8);Unigene0034611(AAEL008004);U…	K00626+K01897+K10249+K01897+K10249+K00665+K08765+K00507+K13370+K00507+K01897+K10250+K13370+K08764+K13370+K13370+K10247+K00248+K13370+K10249+K10249+K10249+K10249+K10250+K10249+K10249+K00665+K10250+K10249+K10249+K00665+K00507+K10250+K00665+K00626+K00626+K00626+K13370+K10250+K10250+K01897+K10249+K00232+K10250+K00507
Metabolism	Lipid metabolism	Fatty acid degradation	0.483761	0.903021	ko00071	Unigene0000573(acat1-a);Unigene0000869(ACSL3);Unigene0002036(Acsl5);Unigene0007583(Cpt1a);Unigene0030067(LACS8);Unigene0034676(ACADS);Unigene0043941(ALDH2);Unigene0051600(ADH5);Unigene0089991(--);Unigene0089992(acat1-a);Unigene0089993(acat1-a);Unigene0096810(ALDH1A1);Unigene0104802(ACSL4);Unigene0110332(ACOX3)	K00626+K01897+K01897+K08765+K01897+K00248+K00128+K00121+K00626+K00626+K00626+K00128+K01897+K00232
Metabolism	Metabolism of cofactors and vitamins	Riboflavin metabolism	0.521909	0.961412	ko00740	Unigene0001682(ENPP3);Unigene0029867(ribB);Unigene0030104(acp4);Unigene0031719(acp4)	K01513+K14652+K14410+K14410
Organismal Systems	Immune system	Toll and Imd signaling pathway	0.53606	0.96427	ko04624	Unigene0016546(--);Unigene0022761(eff);Unigene0025624(FAF1);Unigene0030010(JUND);Unigene0039707(UBE2D2);Unigene0051997(MAP2K7);Unigene0097044(Ank3);Unigene0106001(--);Unigene0110445(--);Unigene0113304(MAP3K7);Unigene0116571(FBXW11)	K10380+K06689+K20703+K04448+K06689+K04431+K10380+K10380+K10380+K04427+K03362
Metabolism	Metabolism of cofactors and vitamins	Porphyrin and chlorophyll metabolism	0.537236	0.96427	ko00860	Unigene0027874(EPRS1);Unigene0043841(Gusb);Unigene0071105(COX10);Unigene0087144(COX15);Unigene0119266(COX10)	K14163+K01195+K02257+K02259+K02257
Organismal Systems	Sensory system	Phototransduction - fly	0.556387	0.980202	ko04745	Unigene0004692(CAM);Unigene0015159(PLCB4);Unigene0015194(--);Unigene0020460(Dagla);Unigene0025337(Dagla);Unigene0029549(cam1);Unigene0032232(act-2);Unigene0034619(Act5C);Unigene0036305(CMD1);Unigene0051313(MYO3A)	K02183+K05858+K08834+K13806+K13806+K02183+K05692+K05692+K02183+K08834
Metabolism	Energy metabolism	Sulfur metabolism	0.560115	0.980202	ko00920	Unigene0003517(Papss1);Unigene0044426(SQOR);Unigene0044647(selenbp1-a)	K13811+K22470+K17285
Metabolism	Lipid metabolism	Glycerophospholipid metabolism	0.572514	0.986475	ko00564	Unigene0000039(BCHE);Unigene0000697(--);Unigene0006374(Ache);Unigene0009852(ACHE);Unigene0010526(PLD1);Unigene0016778(Lpcat1);Unigene0020271(--);Unigene0026649(TAZ);Unigene0033097(PLD3);Unigene0036321(ace-4);Unigene0041726(NMT2);Unigene0042116(BCHE);Unigene0043308(ACHE);Unigene0044183(Ache);Unigene0044229(--);Unigene0044478(ETNK1);Unigene0044751(Ace);Unigene0052106(BCHE);Unigene0069904(Lpcat1);Un…	K01049+K01080+K01049+K01049+K01115+K13510+K01047+K13511+K16860+K01049+K05929+K01049+K01049+K01049+K01047+K00894+K01049+K01049+K13510+K00629+K01049+K01049+K01517+K01047+K13511+K00649+K16860+K16860+K00649+K01049+K01517
Cellular Processes	Transport and catabolism	Peroxisome	0.577793	0.986475	ko04146	Unigene0000869(ACSL3);Unigene0002036(Acsl5);Unigene0004306(GLO2);Unigene0004773(ABCD4);Unigene0008178(Cat);Unigene0013508(POL);Unigene0022490(DDB_G0278529);Unigene0026213(CG5065);Unigene0030067(LACS8);Unigene0031391(HAO1);Unigene0031723(Dao);Unigene0032799(SCP2);Unigene0037318(--);Unigene0037919(CG5065);Unigene0039347(MVK);Unigene0042215(mpv17);Unigene0042578(Jafrac1);Unigene0045238(MVK);Unigene0…	K01897+K01897+K11517+K05678+K03781+K11187+K13348+K13356+K01897+K11517+K00273+K08764+K11187+K13356+K00869+K13347+K13279+K00869+K13356+K00273+K11187+K13279+K13279+K11517+K11517+K11517+K13356+K01897+K00649+K11187+K00232+K04565+K04565+K04565+K11517+K00649+K04565+K13356
Metabolism	Glycan biosynthesis and metabolism	Glycosaminoglycan biosynthesis - chondroitin sulfate / dermatan sulfate	0.614237	1	ko00532	Unigene0005372(CHSY1);Unigene0011223(Chst11);Unigene0081644(Chst11)	K13499+K01017+K01017
Metabolism	Metabolism of other amino acids	beta-Alanine metabolism	0.615494	1	ko00410	Unigene0032649(Cndp2);Unigene0034676(ACADS);Unigene0036908(DPYSL2);Unigene0043276(Gad1);Unigene0043941(ALDH2);Unigene0045453(CNDP2);Unigene0096810(ALDH1A1);Unigene0098563(Cndp2);Unigene0098564(--);Unigene0110332(ACOX3)	K08660+K00248+K01464+K01580+K00128+K08660+K00128+K08660+K08660+K00232
Metabolism	Carbohydrate metabolism	Glyoxylate and dicarboxylate metabolism	0.641532	1	ko00630	Unigene0000573(acat1-a);Unigene0002448(Gldc);Unigene0004306(GLO2);Unigene0008178(Cat);Unigene0016451(Gs2);Unigene0031391(HAO1);Unigene0043161(GLUL);Unigene0089991(--);Unigene0089992(acat1-a);Unigene0089993(acat1-a);Unigene0093749(Gs2);Unigene0094551(GLO1);Unigene0094552(GLO1);Unigene0098773(Hao1);Unigene0113807(Hao1)	K00626+K00281+K11517+K03781+K01915+K11517+K01915+K00626+K00626+K00626+K01915+K11517+K11517+K11517+K11517
Environmental Information Processing	Signal transduction	FoxO signaling pathway	0.64354	1	ko04068	Unigene0000359(RBL1);Unigene0000438(KLF4);Unigene0003751(SMAD3);Unigene0004774(G6pc3);Unigene0008178(Cat);Unigene0008771(ccnd2);Unigene0010297(IGF1R);Unigene0010757(PLK2);Unigene0012110(--);Unigene0013580(FBXO25);Unigene0016070(Bnip3);Unigene0027299(FOXG1);Unigene0030353(ins);Unigene0036653(NLK);Unigene0046317(Plk1);Unigene0051168(CCND2);Unigene0052301(Egfr);Unigene0107291(Grm1);Unigene0126041(NL…	K16332+K17845+K23605+K01084+K03781+K10151+K04527+K08861+K15464+K10305+K15464+K09385+K04526+K04468+K06631+K10151+K04361+K04603+K04468+K06624
Metabolism	Carbohydrate metabolism	Pentose phosphate pathway	0.664907	1	ko00030	Unigene0047211(rgn);Unigene0049243(DERA);Unigene0073847(prps2);Unigene0084267(Dera);Unigene0118580(RPE);Unigene0118581(RPE);Unigene0118582(--);Unigene0126190(--)	K01053+K01619+K00948+K01619+K01783+K01783+K01783+K00115
Metabolism	Glycan biosynthesis and metabolism	Glycosaminoglycan degradation	0.671335	1	ko00531	Unigene0003012(Arsb);Unigene0003491(HEXB);Unigene0006799(IDUA);Unigene0018662(NAGLU);Unigene0030909(Arsb);Unigene0038149(Arsb);Unigene0039027(Arsb);Unigene0043506(HEXA);Unigene0043796(GLB1);Unigene0043841(Gusb);Unigene0051702(Arsb);Unigene0054843(GALNS);Unigene0054844(GALNS);Unigene0054845(GALNS);Unigene0054846(GALNS);Unigene0079375(Glb1);Unigene0079376(Glb1)	K01135+K12373+K01217+K01205+K01135+K01135+K01135+K12373+K12309+K01195+K01135+K01132+K01132+K01132+K01132+K12309+K12309
Metabolism	Carbohydrate metabolism	Starch and sucrose metabolism	0.69357	1	ko00500	Unigene0001682(ENPP3);Unigene0004537(Gaa);Unigene0004568(Gaa);Unigene0004774(G6pc3);Unigene0006015(GAA);Unigene0006382(Hk2);Unigene0009767(Gaa);Unigene0041827(HK2)	K01513+K12316+K12316+K01084+K12316+K00844+K12316+K00844
Genetic Information Processing	Replication and repair	Base excision repair	0.69357	1	ko03410	Unigene0007040(F10C2.4);Unigene0028905(Dsp1);Unigene0036469(Ogg1);Unigene0046977(Ung);Unigene0048590(Parp);Unigene0072586(Ung);Unigene0072654(Ogg1);Unigene0099694(Dsp1)	K02327+K10802+K03660+K03648+K24070+K03648+K03660+K10802
Metabolism	Carbohydrate metabolism	Fructose and mannose metabolism	0.69554	1	ko00051	Unigene0000200(tpi1b);Unigene0006382(Hk2);Unigene0041827(HK2);Unigene0043233(TKFC);Unigene0076771(MPI)	K01803+K00844+K00844+K00863+K01809
Environmental Information Processing	Signal transduction	ErbB signaling pathway	0.69601	1	ko04012	Unigene0011831(Stat5a);Unigene0015651(mbt);Unigene0019927(Stat5a);Unigene0030010(JUND);Unigene0051997(MAP2K7);Unigene0052301(Egfr);Unigene0058711(N-MYC2);Unigene0058712(N-MYC2);Unigene0088284(Eif4ebp1);Unigene0126837(--)	K11224+K05736+K11224+K04448+K04431+K04361+K04377+K04377+K07205+K06624
Metabolism	Metabolism of cofactors and vitamins	Biotin metabolism	0.706063	1	ko00780	Unigene0003762(bioB)	K01012
Metabolism	Amino acid metabolism	Cysteine and methionine metabolism	0.723134	1	ko00270	Unigene0016570(Psat1);Unigene0019955(bhmt);Unigene0031164(Cbs);Unigene0037561(Dnmt1);Unigene0046297(SMS);Unigene0051474(CTH);Unigene0052211(Enoph1);Unigene0057060(cdo1);Unigene0063855(SMS);Unigene0064777(Srm);Unigene0077258(CBS);Unigene0078835(Tat);Unigene0097318(Tat)	K00831+K00544+K01697+K00558+K00802+K01758+K09880+K00456+K00802+K00797+K01697+K00815+K00815
Metabolism	Carbohydrate metabolism	Ascorbate and aldarate metabolism	0.728667	1	ko00053	Unigene0007276(sgl);Unigene0037693(MIOX);Unigene0043941(ALDH2);Unigene0047211(rgn);Unigene0096810(ALDH1A1)	K00012+K00469+K00128+K01053+K00128
Metabolism	Carbohydrate metabolism	Propanoate metabolism	0.743443	1	ko00640	Unigene0000573(acat1-a);Unigene0001338(BCKDHA);Unigene0034676(ACADS);Unigene0089991(--);Unigene0089992(acat1-a);Unigene0089993(acat1-a);Unigene0108457(SUCLG2);Unigene0108459(SUCLG2);Unigene0110332(ACOX3);Unigene0113236(BCKDHA)	K00626+K00166+K00248+K00626+K00626+K00626+K01900+K01900+K00232+K00166
Metabolism	Global and overview maps	Metabolic pathways	0.751684	1	ko01100	Unigene0000020(MGAT3);Unigene0000114(LBR);Unigene0000115(LBR);Unigene0000200(tpi1b);Unigene0000206(FucTA);Unigene0000293(5NUC);Unigene0000573(acat1-a);Unigene0000664(Sgms1);Unigene0000697(--);Unigene0000869(ACSL3);Unigene0000877(Fh);Unigene0000943(SelD);Unigene0001162(AAEL008004);Unigene0001338(BCKDHA);Unigene0001682(ENPP3);Unigene0002036(Acsl5);Unigene0002448(Gldc);Unigene0002527(Ftcd);Unigene00…	K00737+K19532+K19532+K01803+K00753+K19970+K00626+K04714+K01080+K01897+K01679+K01008+K10249+K00166+K01513+K01897+K00281+K13990+K00710+K12349+K00318+K01135+K12373+K13811+K05860+K01012+K01077+K00294+K10249+K11517+K12316+K12316+K01084+K00288+K01784+K01904+K02146+K13499+K00665+K00102+K00019+K01183+K12316+K00844+K09666+K01217+K01183+K01581+K00681+K01054+K00019+K00012+K01988+K11540+K03781+K00507+K01581+…
Cellular Processes	Cell growth and death	Apoptosis - multiple species	0.752857	1	ko04215	Unigene0033124(Casp9);Unigene0077143(BAX);Unigene0089081(--);Unigene0102675(CASP2);Unigene0104507(BAX);Unigene0125523(CASP2)	K20009+K02161+K10522+K20009+K02161+K20009
Metabolism	Metabolism of cofactors and vitamins	Vitamin B6 metabolism	0.76994	1	ko00750	Unigene0016570(Psat1)	K00831
Environmental Information Processing	Signal transduction	Hippo signaling pathway - multiple species	0.7837	1	ko04392	Unigene0009992(ft);Unigene0010881(ds);Unigene0043559(Kibra)	K16669+K16507+K16685
Metabolism	Metabolism of other amino acids	Taurine and hypotaurine metabolism	0.842198	1	ko00430	Unigene0006956(--);Unigene0043276(Gad1);Unigene0057060(cdo1)	K00681+K01580+K00456
Genetic Information Processing	Translation	Aminoacyl-tRNA biosynthesis	0.861036	1	ko00970	Unigene0002814(Lars1);Unigene0005586(Hars1);Unigene0012436(Iars2);Unigene0025557(mars1);Unigene0027874(EPRS1);Unigene0033203(FARSA);Unigene0041161(KARS1);Unigene0056006(infC);Unigene0056851(Hars1);Unigene0059568(mars1);Unigene0103214(Iars2);Unigene0107165(FARSA)	K01869+K01892+K01870+K01874+K14163+K01889+K04567+K01868+K01892+K01874+K01870+K01889
Environmental Information Processing	Signal transduction	mTOR signaling pathway	0.890301	1	ko04150	Unigene0002187(WNT7B);Unigene0007847(fzd1);Unigene0010297(IGF1R);Unigene0013986(WNT4);Unigene0021233(--);Unigene0026266(WNT-1);Unigene0027326(wnt5a);Unigene0028135(Wnt6);Unigene0030353(ins);Unigene0031152(Vha13);Unigene0034298(eif4e1a);Unigene0038336(fzd4);Unigene0040891(rho-1);Unigene0042281(--);Unigene0051253(unc-51);Unigene0051999(FZD10);Unigene0052149(wnt8b);Unigene0063065(Slc7a6);Unigene0068…	K00572+K02432+K04527+K00408+K03258+K03209+K00444+K00445+K04526+K02152+K03259+K02354+K04513+K16186+K08269+K02842+K00714+K13780+K20409+K07205+K04513+K04513+K02150+K02151+K04513+K04513+K04513
Genetic Information Processing	Replication and repair	Homologous recombination	0.899258	1	ko03440	Unigene0007040(F10C2.4);Unigene0012044(BRCA2);Unigene0039997(RAD54B);Unigene0043631(RAD51);Unigene0048880(rbbp8);Unigene0078163(rbbp8);Unigene0078865(BRCA2)	K02327+K08775+K10877+K04482+K20773+K20773+K08775
Cellular Processes	Transport and catabolism	Endocytosis	0.901414	1	ko04144	Unigene0000233(--);Unigene0003233(rab11fip4a);Unigene0003751(SMAD3);Unigene0006805(RAB35);Unigene0010526(PLD1);Unigene0011112(PARD3);Unigene0015621(SNX12);Unigene0023372(--);Unigene0031093(IST1);Unigene0031190(--);Unigene0031911(--);Unigene0032089(--);Unigene0032328(--);Unigene0034586(--);Unigene0036572(--);Unigene0036808(chmp5);Unigene0038953(Hsp68);Unigene0039318(--);Unigene0040784(Spart);Unige…	K03175+K12485+K23605+K07876+K01115+K04237+K17918+K11981+K19476+K11981+K03175+K03175+K03175+K03175+K03175+K12198+K03283+K11981+K19366+K04513+K03283+K03283+K12492+K03175+K04361+K13649+K04237+K12481+K12481+K13649+K04237+K04237+K03175+K18441+K18441+K04513+K04513+K11981+K17919+K04513+K04513+K04513
Metabolism	Global and overview maps	Carbon metabolism	0.902181	1	ko01200	Unigene0000200(tpi1b);Unigene0000573(acat1-a);Unigene0000877(Fh);Unigene0002448(Gldc);Unigene0004306(GLO2);Unigene0006382(Hk2);Unigene0008178(Cat);Unigene0016570(Psat1);Unigene0031391(HAO1);Unigene0033882(sucB);Unigene0034676(ACADS);Unigene0041827(HK2);Unigene0042801(gpt2l);Unigene0043233(TKFC);Unigene0045123(ENO2);Unigene0047211(rgn);Unigene0051600(ADH5);Unigene0071161(Eno);Unigene0073847(prps2)…	K01803+K00626+K01679+K00281+K11517+K00844+K03781+K00831+K11517+K00658+K00248+K00844+K00814+K00863+K01689+K01053+K00121+K01689+K00948+K00030+K00626+K00626+K00626+K11517+K11517+K11517+K01900+K01900+K00232+K11517+K01783+K01783+K01783
Metabolism	Lipid metabolism	Linoleic acid metabolism	0.904139	1	ko00591	Unigene0020271(--);Unigene0044229(--);Unigene0091706(--)	K01047+K01047+K01047
Metabolism	Metabolism of cofactors and vitamins	Pantothenate and CoA biosynthesis	0.927189	1	ko00770	Unigene0001682(ENPP3);Unigene0036908(DPYSL2)	K01513+K01464
Metabolism	Carbohydrate metabolism	Inositol phosphate metabolism	0.931551	1	ko00562	Unigene0000200(tpi1b);Unigene0003531(plc-1);Unigene0014781(Pik3c2a);Unigene0015159(PLCB4);Unigene0020774(PIP4K2A);Unigene0028364(Ippk);Unigene0037693(MIOX);Unigene0040660(Mtmr14);Unigene0041164(MTMR14);Unigene0055991(ZBED4);Unigene0105978(PLCD1);Unigene0105979(PLCD1)	K01803+K05860+K00923+K05858+K00920+K10572+K00469+K18086+K18086+K21798+K05857+K05857
Metabolism	Glycan biosynthesis and metabolism	Mannose type O-glycan biosyntheis	0.93834	1	ko00515	Unigene0006506(POMGNT1);Unigene0043306(--);Unigene0062928(B4GAT1);Unigene0091793(b4gat1);Unigene0103301(POMGNT1)	K09666+K21032+K21032+K21032+K09666
Genetic Information Processing	Replication and repair	Fanconi anemia pathway	0.938645	1	ko03460	Unigene0012044(BRCA2);Unigene0031360(FANCL);Unigene0036699(CENPS);Unigene0043631(RAD51);Unigene0078865(BRCA2);Unigene0110898(Fancm)	K08775+K10606+K11511+K04482+K08775+K10896
Metabolism	Metabolism of cofactors and vitamins	One carbon pool by folate	0.96041	1	ko00670	Unigene0002527(Ftcd);Unigene0004779(Mthfd1);Unigene0065052(aldh1l1)	K13990+K00288+K00289
Genetic Information Processing	Replication and repair	Mismatch repair	0.961008	1	ko03430	Unigene0007040(F10C2.4);Unigene0053922(MSH6);Unigene0053923(Msh6);Unigene0094251(MSH2);Unigene0094252(MSH2)	K02327+K08737+K08737+K08735+K08735
Genetic Information Processing	Folding, sorting and degradation	Ubiquitin mediated proteolysis	0.961488	1	ko04120	Unigene0000233(--);Unigene0000385(UBE2Z);Unigene0004737(keap1b);Unigene0009864(Pias1);Unigene0011066(UBE3B);Unigene0016042(siah1);Unigene0022761(eff);Unigene0031360(FANCL);Unigene0031911(--);Unigene0032089(--);Unigene0032328(--);Unigene0034586(--);Unigene0035146(ube2z);Unigene0036572(--);Unigene0036888(UBE2M);Unigene0037397(UbcE2M);Unigene0037587(UBE2Z);Unigene0039707(UBE2D2);Unigene0040281(--);U…	K03175+K10585+K10456+K16064+K10588+K04506+K06689+K10606+K03175+K03175+K03175+K03175+K10585+K03175+K10579+K10579+K10585+K06689+K10260+K10585+K10585+K03175+K04556+K04556+K04506+K16065+K04506+K03869+K03175+K04416+K04416+K10585+K03362+K10686
Metabolism	Glycan biosynthesis and metabolism	Glycosphingolipid biosynthesis - lacto and neolacto series	0.972621	1	ko00601	Unigene0007930(A4galt);Unigene0074304(B3GALT1);Unigene0074305(B3GALT1)	K01988+K07819+K07819
Environmental Information Processing	Signaling molecules and interaction	Neuroactive ligand-receptor interaction	0.972735	1	ko04080	Unigene0007695(mGluR);Unigene0008728(Dop1R2);Unigene0011112(PARD3);Unigene0014193(CCHa1-R);Unigene0027105(CALCR);Unigene0028335(Qrfpr);Unigene0039738(CCAP-R);Unigene0040687(Gabra4);Unigene0043121(CALCR);Unigene0043277(OXTR);Unigene0045835(--);Unigene0046347(5-HT1B);Unigene0052029(GNRHR);Unigene0052040(glra1);Unigene0052844(ADRA1B);Unigene0059492(--);Unigene0070370(glra1);Unigene0073499(--);Unigen…	K04606+K04148+K04237+K04170+K04576+K04194+K04280+K05175+K04576+K04280+K05195+K04153+K04280+K05195+K04136+K04237+K05193+K04237+K04237+K04287+K05193+K05208+K05208+K05181+K04131+K04131+K04194+K04603+K04144
Metabolism	Glycan biosynthesis and metabolism	Glycosylphosphatidylinositol(GPI)-anchor biosynthesis	0.977294	1	ko00563	Unigene0001079(PIGZ);Unigene0023550(Pigq);Unigene0065907(Pigq)	K08098+K03860+K03860
Genetic Information Processing	Transcription	RNA polymerase	0.979414	1	ko03020	Unigene0015113(POLR2K);Unigene0029994(POLR2H);Unigene0030981(Polr1c);Unigene0044595(POLR3E);Unigene0049162(Polr1c)	K03009+K03016+K03027+K14721+K03027
Metabolism	Carbohydrate metabolism	Pyruvate metabolism	0.980116	1	ko00620	Unigene0000573(acat1-a);Unigene0000877(Fh);Unigene0005853(Ldhd);Unigene0043941(ALDH2);Unigene0089991(--);Unigene0089992(acat1-a);Unigene0089993(acat1-a);Unigene0096810(ALDH1A1)	K00626+K01679+K00102+K00128+K00626+K00626+K00626+K00128
Cellular Processes	Transport and catabolism	Autophagy - other eukaryotes	0.981447	1	ko04136	Unigene0002981(ATG9A);Unigene0051253(unc-51);Unigene0092684(Atg2b);Unigene0092685(Atg2b)	K17907+K08269+K17906+K17906
Metabolism	Lipid metabolism	Fatty acid biosynthesis	0.981924	1	ko00061	Unigene0000869(ACSL3);Unigene0002036(Acsl5);Unigene0005702(FASN);Unigene0015214(Hsd17b8);Unigene0030067(LACS8);Unigene0032228(Hsd17b8);Unigene0033783(Hsd17b8);Unigene0034410(Hsd17b8);Unigene0035046(fabG);Unigene0044421(FASN);Unigene0051180(Fasn);Unigene0071335(--);Unigene0095082(NGR_a01150);Unigene0104802(ACSL4)	K01897+K01897+K00665+K13370+K01897+K13370+K13370+K13370+K13370+K00665+K00665+K00665+K13370+K01897
Metabolism	Glycan biosynthesis and metabolism	Glycosaminoglycan biosynthesis - keratan sulfate	0.984515	1	ko00533	Unigene0037913(CHST1)	K01022
Metabolism	Carbohydrate metabolism	Glycolysis / Gluconeogenesis	0.984824	1	ko00010	Unigene0000200(tpi1b);Unigene0004774(G6pc3);Unigene0006382(Hk2);Unigene0041827(HK2);Unigene0043941(ALDH2);Unigene0045123(ENO2);Unigene0051600(ADH5);Unigene0071161(Eno);Unigene0096810(ALDH1A1)	K01803+K01084+K00844+K00844+K00128+K01689+K00121+K01689+K00128
Metabolism	Global and overview maps	2-Oxocarboxylic acid metabolism	0.986015	1	ko01210	Unigene0042801(gpt2l);Unigene0080586(Idh3g)	K00814+K00030
Environmental Information Processing	Signal transduction	Phosphatidylinositol signaling system	0.987714	1	ko04070	Unigene0003531(plc-1);Unigene0004692(CAM);Unigene0014781(Pik3c2a);Unigene0015159(PLCB4);Unigene0020774(PIP4K2A);Unigene0028364(Ippk);Unigene0029549(cam1);Unigene0036305(CMD1);Unigene0040660(Mtmr14);Unigene0041164(MTMR14);Unigene0055991(ZBED4);Unigene0105978(PLCD1);Unigene0105979(PLCD1);Unigene0124266(IP6K1);Unigene0124267(IP6K1)	K05860+K02183+K00923+K05858+K00920+K10572+K02183+K02183+K18086+K18086+K21798+K05857+K05857+K07756+K07756
Metabolism	Amino acid metabolism	Valine, leucine and isoleucine degradation	0.991196	1	ko00280	Unigene0000573(acat1-a);Unigene0001338(BCKDHA);Unigene0034676(ACADS);Unigene0038747(ACAD8);Unigene0043941(ALDH2);Unigene0089991(--);Unigene0089992(acat1-a);Unigene0089993(acat1-a);Unigene0096810(ALDH1A1);Unigene0113236(BCKDHA)	K00626+K00166+K00248+K11538+K00128+K00626+K00626+K00626+K00128+K00166
Metabolism	Lipid metabolism	Arachidonic acid metabolism	0.994791	1	ko00590	Unigene0009233(GST1);Unigene0020271(--);Unigene0027129(CYP3A43);Unigene0034279(Cbr1);Unigene0039799(CYP3A14);Unigene0043028(CYP3A4);Unigene0044114(Gpx1);Unigene0044229(--);Unigene0073388(PTGES2);Unigene0073389(PTGES2);Unigene0081387(CYP3A12);Unigene0091706(--)	K04097+K01047+K01832+K00079+K01832+K01832+K00432+K01047+K05309+K05309+K01832+K01047
Metabolism	Energy metabolism	Oxidative phosphorylation	0.995195	1	ko00190	Unigene0005195(TMEM64);Unigene0029856(COII);Unigene0030992(ND5);Unigene0031152(Vha13);Unigene0034948(MT-CYB);Unigene0035117(NDUFA5);Unigene0035142(ND1);Unigene0035684(ND5);Unigene0042587(--);Unigene0044272(ATPsynO);Unigene0046825(ATP6);Unigene0047232(COIII);Unigene0051556(ND4);Unigene0071105(COX10);Unigene0087144(COX15);Unigene0097158(ATPsynbeta);Unigene0109697(Atp6v1e1);Unigene0119266(COX10);Uni…	K02146+K02261+K03883+K02152+K00412+K03949+K03878+K03883+K02153+K02137+K02126+K02262+K03881+K02257+K02259+K02133+K02150+K02257+K02151
Genetic Information Processing	Folding, sorting and degradation	Proteasome	0.995648	1	ko03050	Unigene0019079(psmB5);Unigene0025056(--);Unigene0034930(Pros28.1);Unigene0035821(Rpn10);Unigene0078770(--);Unigene0112306(PSMD8)	K02737+K03029+K02731+K03029+K02737+K03031
Metabolism	Carbohydrate metabolism	Citrate cycle (TCA cycle)	0.997825	1	ko00020	Unigene0000877(Fh);Unigene0033882(sucB);Unigene0080586(Idh3g);Unigene0108457(SUCLG2);Unigene0108459(SUCLG2)	K01679+K00658+K00030+K01900+K01900
Genetic Information Processing	Folding, sorting and degradation	Protein export	0.998305	1	ko03060	Unigene0046969(Spase22-23)	K12948
Metabolism	Glycan biosynthesis and metabolism	N-Glycan biosynthesis	0.998743	1	ko00510	Unigene0000020(MGAT3);Unigene0088375(Alg8);Unigene0088378(Alg8);Unigene0099061(ST6GAL2);Unigene0099062(st6gal2)	K00737+K03849+K03849+K00779+K00779
Genetic Information Processing	Folding, sorting and degradation	SNARE interactions in vesicular transport	0.99919	1	ko04130	Unigene0043050(STX10)	K08498
Genetic Information Processing	Translation	RNA transport	0.999522	1	ko03013	Unigene0001744(RNaseZ);Unigene0002525(v1g168210);Unigene0003383(NMD3);Unigene0012794(ddx20);Unigene0015767(EIF2S1);Unigene0021233(--);Unigene0022206(--);Unigene0023959(--);Unigene0024541(Sra-1);Unigene0029076(POP1);Unigene0029181(KPNB1);Unigene0029470(casc3);Unigene0030519(v1g240395);Unigene0032884(--);Unigene0034182(EIF4G3);Unigene0034298(eif4e1a);Unigene0035240(NUP50);Unigene0039556(--);Unigene…	K00784+K03247+K07562+K13131+K03237+K03258+K14530+K14530+K05749+K01164+K14293+K14323+K03245+K14322+K03260+K03259+K14295+K14530+K14525+K14530+K12160+K14314+K14315+K14530+K14525+K03539+K03260+K14530+K12877+K07205+K03237
Metabolism	Amino acid metabolism	Lysine degradation	0.999663	1	ko00310	Unigene0000573(acat1-a);Unigene0009412(ASH1L);Unigene0013780(KMT2E);Unigene0013839(--);Unigene0014804(--);Unigene0015487(GVQW3);Unigene0024721(--);Unigene0027356(PLOD1);Unigene0033882(sucB);Unigene0034039(SETMAR);Unigene0036838(--);Unigene0041284(--);Unigene0042677(--);Unigene0043941(ALDH2);Unigene0048449(--);Unigene0059273(--);Unigene0072253(--);Unigene0081551(SETMAR);Unigene0089991(--);Unigene0…	K00626+K06101+K09189+K11433+K11433+K11433+K11433+K13647+K00658+K11433+K11433+K18201+K18201+K00128+K11433+K11433+K11433+K11433+K00626+K00626+K00626+K00128+K11433+K00471+K00471
Genetic Information Processing	Transcription	Basal transcription factors	0.999865	1	ko03022	Unigene0017607(CCNH);Unigene0118654(GTF2H3)	K06634+K03143
Genetic Information Processing	Replication and repair	DNA replication	0.999885	1	ko03030	Unigene0007040(F10C2.4);Unigene0014715(At1g67320);Unigene0099420(DNA2)	K02327+K02685+K10742
Genetic Information Processing	Replication and repair	Nucleotide excision repair	0.999907	1	ko03420	Unigene0007040(F10C2.4);Unigene0017607(CCNH);Unigene0118654(GTF2H3)	K02327+K06634+K03143
Genetic Information Processing	Translation	mRNA surveillance pathway	0.999999	1	ko03015	Unigene0016713(DDB_G0284213);Unigene0029470(casc3);Unigene0036709(gsp-2);Unigene0082271(mago)	K11124+K14323+K06269+K12877
Genetic Information Processing	Transcription	Spliceosome	1	1	ko03040	Unigene0001163(EFTUD2);Unigene0023040(snu13);Unigene0029865(TXNL4A);Unigene0038953(Hsp68);Unigene0046679(Hsp68);Unigene0046680(Hsp68);Unigene0075061(RBM17);Unigene0078142(SNRPF);Unigene0082271(mago);Unigene0111707(BCAS2)	K12852+K12845+K12859+K03283+K03283+K03283+K12840+K11098+K12877+K12861

## Sheet: RTE10 vs RTE15
Table S6. KEGG enriched pathways of differentially expressed genes between adjacent embryonic developmental groups
KEGG_A_class	KEGG_B_class	Pathway	Pvalue	Qvalue	Pathway ID	Genes	K_IDs
Genetic Information Processing	Replication and repair	DNA replication	2.95982e-11	4.14375e-09	ko03030	Unigene0002726(PRIM1);Unigene0003824(MCM3);Unigene0004635(CG13690);Unigene0007266(mcm2);Unigene0007313(MCM6);Unigene0008572(pola1);Unigene0015234(mcm5);Unigene0018137(mtSSB);Unigene0020107(mcm4);Unigene0020925(mcm7-a);Unigene0022752(Pold1);Unigene0033410(Rnaseh2b);Unigene0034547(Pole3);Unigene0035680(--);Unigene0041149(Rfc5);Unigene0044615(Pola2);Unigene0046406(POLD2);Unigene0049438(Mcm3);Unigene…	K02684+K02541+K10743+K02540+K02542+K02320+K02209+K03111+K02212+K02210+K02327+K10744+K02326+K10745+K10756+K02321+K02328+K02541+K02210+K02685+K02685+K04802+K04802+K02212+K02212+K02328+K10754+K10742+K10742+K10747+K10747+K07466+K02209
Environmental Information Processing	Signaling molecules and interaction	Neuroactive ligand-receptor interaction	1.47928e-05	0.00103549	ko04080	Unigene0000124(ADORA2A);Unigene0001197(Hcrtr2);Unigene0003442(Glra2);Unigene0004951(GNRHR);Unigene0005279(npr-15);Unigene0007565(Gabbr2);Unigene0012121(5-HT7);Unigene0014193(CCHa1-R);Unigene0014891(Rxfp2);Unigene0024813(ADORA2A);Unigene0026131(Rdl);Unigene0027105(CALCR);Unigene0028080(calcrl);Unigene0028335(Qrfpr);Unigene0030174(Prss8);Unigene0030425(Qrfpr);Unigene0033473(GluClalpha);Unigene00335…	K04266+K04239+K05193+K04280+K05053+K04615+K04163+K04170+K04307+K04134+K05181+K04576+K04577+K04194+K01312+K04194+K05193+K05243+K04585+K08375+K01312+K04576+K08375+K04153+K01312+K04576+K05052+K04141+K04280+K04280+K04814+K05195+K04163+K05181+K05181+K04194+K04287+K05053+K05053+K04194+K05181+K05181+K04314+K04131+K04131+K04314+K04194+K05210+K05210+K04577+K04577+K05052+K05052+K05052+K04144+K04144
Metabolism	Nucleotide metabolism	Pyrimidine metabolism	3.22172e-05	0.00132945	ko00240	Unigene0000966(dpyd);Unigene0001682(ENPP3);Unigene0008033(CAD);Unigene0023912(Dut);Unigene0035478(DTYMK);Unigene0036573(Upp1);Unigene0036677(DCTPP1);Unigene0036718(DCTD);Unigene0036908(DPYSL2);Unigene0051260(CTPS1);Unigene0057346(AK1);Unigene0062687(Rrm1);Unigene0067785(TK1);Unigene0070033(Rrm1);Unigene0070919(--);Unigene0074574(Rrm1);Unigene0076460(UPP1);Unigene0076472(PNP);Unigene0076473(PNP);U…	K00207+K01513+K11540+K01520+K00943+K00757+K16904+K01493+K01464+K01937+K13800+K10807+K00857+K10807+K01081+K10807+K00757+K03783+K03783+K00857+K01520+K01937+K01081
Genetic Information Processing	Replication and repair	Base excision repair	3.79843e-05	0.00132945	ko03410	Unigene0005616(--);Unigene0015550(PARP1);Unigene0022752(Pold1);Unigene0028024(Mbd4);Unigene0028905(Dsp1);Unigene0034547(Pole3);Unigene0036469(Ogg1);Unigene0042217(Apex2);Unigene0046406(POLD2);Unigene0046977(Ung);Unigene0052288(PARP1);Unigene0072586(Ung);Unigene0072654(Ogg1);Unigene0080849(PCNA);Unigene0080850(PCNA);Unigene0086224(POLD2);Unigene0099694(Dsp1);Unigene0104305(lig1);Unigene0104306(lig…	K10798+K10798+K02327+K10801+K10802+K02326+K03660+K10772+K02328+K03648+K24070+K03648+K03660+K04802+K04802+K02328+K10802+K10747+K10747
Metabolism	Nucleotide metabolism	Purine metabolism	4.7651e-05	0.00133423	ko00230	Unigene0001682(ENPP3);Unigene0002513(Ac76E);Unigene0003517(Papss1);Unigene0003795(NUDT5);Unigene0004076(IMPDH1);Unigene0005418(PGM1);Unigene0008970(GUCY1A2);Unigene0011339(SPBC1198.05);Unigene0012426(Pde7a);Unigene0019390(Pde3a);Unigene0019731(Ada);Unigene0025492(Gyc88E);Unigene0026945(Gucy1b1);Unigene0028502(dnc);Unigene0028511(GUCY2D);Unigene0029000(Npr1);Unigene0029953(GUCY1B1);Unigene0031299(…	K01513+K08042+K13811+K13987+K00088+K01835+K12318+K00942+K13293+K19021+K01488+K01769+K12319+K13293+K12322+K12323+K12319+K08048+K18283+K13987+K08048+K01769+K01952+K13755+K10807+K10807+K01081+K10807+K18437+K18437+K03783+K03783+K12319+K16855+K16855+K12319+K01517+K00764+K00764+K18283+K13755+K01081+K01517
Environmental Information Processing	Signal transduction	Calcium signaling pathway	0.00010305	0.00240451	ko04020	Unigene0000124(ADORA2A);Unigene0002513(Ac76E);Unigene0003234(CAC);Unigene0003531(plc-1);Unigene0004684(MCU);Unigene0008433(Ca-alpha1D);Unigene0010559(Pkc53E);Unigene0012121(5-HT7);Unigene0019704(Ca-alpha1D);Unigene0027194(SLC8A3);Unigene0028335(Qrfpr);Unigene0029549(cam1);Unigene0030425(Qrfpr);Unigene0031299(ADCY8);Unigene0039127(CASQ2);Unigene0044235(Cacna1g);Unigene0044586(ADCY8);Unigene0045119…	K04266+K08042+K04849+K05860+K20858+K04851+K02677+K04163+K04851+K05849+K04194+K02183+K04194+K08048+K23445+K04854+K08048+K04636+K02677+K04515+K04141+K13755+K04163+K04194+K05863+K04851+K02183+K05849+K04636+K05849+K05849+K04194+K04131+K04131+K04194+K05857+K05857+K09565+K09565+K09565+K04849+K13755+K04144+K04144
Metabolism	Xenobiotics biodegradation and metabolism	Metabolism of xenobiotics by cytochrome P450	0.00027639	0.0055278	ko00980	Unigene0009233(GST1);Unigene0011477(GSTO1);Unigene0015833(cyp2m1);Unigene0018292(--);Unigene0023718(cyp2m1);Unigene0033696(Gstm2);Unigene0034183(Gstm3);Unigene0034526(GstD7);Unigene0034883(GstD5);Unigene0035281(GSTO1);Unigene0036412(Gstm1);Unigene0036451(dhdh);Unigene0036547(GstD5);Unigene0036898(GSTM1);Unigene0041927(CYP1A2);Unigene0043660(EPHX1);Unigene0043864(Gstm2);Unigene0051064(CYP1A1);Unig…	K04097+K00799+K07408+K00799+K07408+K00799+K00799+K00799+K00799+K00799+K00799+K00078+K00799+K00799+K07408+K01253+K00799+K07408+K07408+K00799+K00799+K07408+K07408+K00799+K00799+K07408
Genetic Information Processing	Replication and repair	Mismatch repair	0.000503848	0.00881735	ko03430	Unigene0000657(MSH3);Unigene0018137(mtSSB);Unigene0022752(Pold1);Unigene0027666(exo1);Unigene0041149(Rfc5);Unigene0046406(POLD2);Unigene0053922(MSH6);Unigene0053923(Msh6);Unigene0080849(PCNA);Unigene0080850(PCNA);Unigene0086224(POLD2);Unigene0086746(Rfc1);Unigene0094251(MSH2);Unigene0094252(MSH2);Unigene0104305(lig1);Unigene0104306(lig1);Unigene0120374(Rpa1)	K08736+K03111+K02327+K10746+K10756+K02328+K08737+K08737+K04802+K04802+K02328+K10754+K08735+K08735+K10747+K10747+K07466
Metabolism	Xenobiotics biodegradation and metabolism	Drug metabolism - other enzymes	0.00195369	0.0303907	ko00983	Unigene0000966(dpyd);Unigene0004076(IMPDH1);Unigene0011477(GSTO1);Unigene0018292(--);Unigene0023912(Dut);Unigene0033696(Gstm2);Unigene0034183(Gstm3);Unigene0034526(GstD7);Unigene0034883(GstD5);Unigene0035281(GSTO1);Unigene0036412(Gstm1);Unigene0036547(GstD5);Unigene0036573(Upp1);Unigene0036898(GSTM1);Unigene0036908(DPYSL2);Unigene0043841(Gusb);Unigene0043864(Gstm2);Unigene0057346(AK1);Unigene0062…	K00207+K00088+K00799+K00799+K01520+K00799+K00799+K00799+K00799+K00799+K00799+K00799+K00757+K00799+K01464+K01195+K00799+K13800+K10807+K00857+K10807+K10807+K00757+K00857+K01520+K00799+K00799+K00799+K00799
Genetic Information Processing	Replication and repair	Homologous recombination	0.00230712	0.0322996	ko03440	Unigene0002076(BRIP1);Unigene0004981(mre11);Unigene0012044(BRCA2);Unigene0018137(mtSSB);Unigene0022752(Pold1);Unigene0031756(Xrcc3);Unigene0038567(mus81);Unigene0039997(RAD54B);Unigene0043631(RAD51);Unigene0046406(POLD2);Unigene0052094(RAD54L);Unigene0061740(BRIP1);Unigene0078163(rbbp8);Unigene0078865(BRCA2);Unigene0086224(POLD2);Unigene0120374(Rpa1);Unigene0123692(--)	K15362+K10865+K08775+K03111+K02327+K10880+K08991+K10877+K04482+K02328+K10875+K15362+K20773+K08775+K02328+K07466+K10881
Organismal Systems	Aging	Longevity regulating pathway - worm	0.0034711	0.0441776	ko04212	Unigene0000974(Far1);Unigene0005616(--);Unigene0008178(Cat);Unigene0008559(SCD);Unigene0011477(GSTO1);Unigene0015550(PARP1);Unigene0018292(--);Unigene0020993(--);Unigene0021931(CAO);Unigene0024247(SCD);Unigene0026213(CG5065);Unigene0033696(Gstm2);Unigene0034183(Gstm3);Unigene0034526(GstD7);Unigene0034883(GstD5);Unigene0035281(GSTO1);Unigene0036412(Gstm1);Unigene0036547(GstD5);Unigene0036898(GSTM1…	K13356+K10798+K03781+K00507+K00799+K10798+K00799+K13356+K14938+K00507+K13356+K00799+K00799+K00799+K00799+K00799+K00799+K00799+K00799+K00799+K01358+K00922+K04077+K24070+K13356+K13356+K13356+K00799+K13356+K00799+K00799+K00799+K00507+K00507+K13356
Metabolism	Amino acid metabolism	Alanine, aspartate and glutamate metabolism	0.00737788	0.0860753	ko00250	Unigene0003904(ALDH4A1);Unigene0005079(gpt2);Unigene0008033(CAD);Unigene0016451(Gs2);Unigene0023388(Gs2);Unigene0030429(ass1);Unigene0043161(GLUL);Unigene0043276(Gad1);Unigene0077951(Gfpt1);Unigene0089652(PPAT);Unigene0089653(PPAT);Unigene0093749(Gs2);Unigene0108198(DDO);Unigene0122528(Gfpt2)	K00294+K00814+K11540+K01915+K01915+K01940+K01915+K01580+K00820+K00764+K00764+K01915+K00272+K00820
Metabolism	Xenobiotics biodegradation and metabolism	Drug metabolism - cytochrome P450	0.010873	0.115736	ko00982	Unigene0004187(Maob);Unigene0005577(FMO5);Unigene0009233(GST1);Unigene0011477(GSTO1);Unigene0018292(--);Unigene0033696(Gstm2);Unigene0034183(Gstm3);Unigene0034526(GstD7);Unigene0034883(GstD5);Unigene0035281(GSTO1);Unigene0036412(Gstm1);Unigene0036547(GstD5);Unigene0036898(GSTM1);Unigene0043570(Fmo5);Unigene0043864(Gstm2);Unigene0054997(Fmo5);Unigene0093581(GstD1);Unigene0105882(GstD5);Unigene0111…	K00274+K00485+K04097+K00799+K00799+K00799+K00799+K00799+K00799+K00799+K00799+K00799+K00799+K00485+K00799+K00485+K00799+K00799+K00799+K00799
Metabolism	Metabolism of cofactors and vitamins	Retinol metabolism	0.0120012	0.115736	ko00830	Unigene0015833(cyp2m1);Unigene0022449(Cyp3a41a);Unigene0023718(cyp2m1);Unigene0024946(Dgat1);Unigene0026434(Rdh13);Unigene0033332(HSD17B13);Unigene0041927(CYP1A2);Unigene0051064(CYP1A1);Unigene0051623(Cyp17a1);Unigene0096266(Cyp3a13);Unigene0102641(Rdh11);Unigene0106820(Cyp17a1);Unigene0107392(CYP1A2);Unigene0117146(cyp1a1)	K07408+K07424+K07408+K11155+K11153+K15734+K07408+K07408+K07408+K07424+K11153+K07408+K07408+K07408
Metabolism	Carbohydrate metabolism	Fructose and mannose metabolism	0.013243	0.115736	ko00051	Unigene0000200(tpi1b);Unigene0000470(ENOSF1);Unigene0006382(Hk2);Unigene0019209(SORD);Unigene0041827(HK2);Unigene0044448(AKR1B1);Unigene0044576(AKR1B1);Unigene0075554(Aldoa);Unigene0092421(TSTA3);Unigene0106202(FBP1)	K01803+K18334+K00844+K00008+K00844+K00011+K00011+K01623+K02377+K03841
Metabolism	Carbohydrate metabolism	Amino sugar and nucleotide sugar metabolism	0.0133074	0.115736	ko00520	Unigene0003491(HEXB);Unigene0004210(Gnpnat);Unigene0005418(PGM1);Unigene0005895(Chia);Unigene0006382(Hk2);Unigene0006674(GALK1);Unigene0008871(Cht10);Unigene0021651(CHIT1);Unigene0022222(Chia);Unigene0026879(CHIT1);Unigene0028504(Cht10);Unigene0029725(Chia);Unigene0029955(Chit1);Unigene0030643(npl);Unigene0040533(HEXB);Unigene0041827(HK2);Unigene0043425(Chia);Unigene0043711(HEXA);Unigene0051776(c…	K12373+K00621+K01835+K01183+K00844+K00849+K01183+K01183+K01183+K01183+K01183+K01183+K01183+K01639+K12373+K00844+K01183+K12373+K00698+K00820+K02377+K01183+K01183+K00698+K00820+K01784
Metabolism	Lipid metabolism	Glycerolipid metabolism	0.0140537	0.115736	ko00561	Unigene0009386(Dgkq);Unigene0013993(Mgll);Unigene0020596(PNLIP);Unigene0024946(Dgat1);Unigene0026756(Pnliprp1);Unigene0027283(Pnlip);Unigene0029257(atgl-1);Unigene0031223(Dgk);Unigene0037402(Lipc);Unigene0037565(mogat2-a);Unigene0044448(AKR1B1);Unigene0044576(AKR1B1);Unigene0070477(PNLIPRP1);Unigene0074274(Mboat1);Unigene0075216(GPAM);Unigene0075217(GPAM);Unigene0086660(Dgk);Unigene0092778(Mboat1…	K00901+K01054+K14073+K11155+K14073+K14073+K16816+K00901+K14073+K14458+K00011+K00011+K14074+K13517+K00629+K00629+K00901+K13517+K14073+K00128+K14073+K14074
Metabolism	Carbohydrate metabolism	Galactose metabolism	0.0149074	0.115947	ko00052	Unigene0004568(Gaa);Unigene0004774(G6pc3);Unigene0005418(PGM1);Unigene0006015(GAA);Unigene0006035(G6pc2);Unigene0006382(Hk2);Unigene0006674(GALK1);Unigene0035875(MGAM);Unigene0041827(HK2);Unigene0043796(GLB1);Unigene0044448(AKR1B1);Unigene0044576(AKR1B1);Unigene0081680(MGAM);Unigene0101597(MGAM2);Unigene0125277(GALE)	K12316+K01084+K01835+K12316+K01084+K00844+K00849+K12047+K00844+K12309+K00011+K00011+K12047+K12047+K01784
Metabolism	Lipid metabolism	Linoleic acid metabolism	0.0163569	0.116104	ko00591	Unigene0022449(Cyp3a41a);Unigene0036993(--);Unigene0038900(Cyp18a1);Unigene0066687(Cyp2j3);Unigene0070543(--);Unigene0084102(--);Unigene0090010(CYP75B137);Unigene0096266(Cyp3a13);Unigene0121719(Cyp2j3)	K07424+K01047+K07418+K07418+K01047+K01047+K07418+K07424+K07418
Metabolism	Lipid metabolism	Arachidonic acid metabolism	0.0165863	0.116104	ko00590	Unigene0009233(GST1);Unigene0016761(CYP3A4);Unigene0027129(CYP3A43);Unigene0036993(--);Unigene0038900(Cyp18a1);Unigene0042846(Ggt1);Unigene0043028(CYP3A4);Unigene0044114(Gpx1);Unigene0044701(CYP3A8);Unigene0050370(Cyp3a16);Unigene0053349(CYP3A4);Unigene0056855(CYP3A14);Unigene0056856(CYP3A14);Unigene0063221(CYP3A7);Unigene0066687(Cyp2j3);Unigene0070543(--);Unigene0071126(CYP3A43);Unigene0073299(C…	K04097+K01832+K01832+K01047+K07418+K18592+K01832+K00432+K01832+K01832+K01832+K01832+K01832+K01832+K07418+K01047+K01832+K01832+K05309+K05309+K18592+K18592+K01047+K07418+K00461+K00461+K07418
Metabolism	Lipid metabolism	Glycerophospholipid metabolism	0.0200142	0.133428	ko00564	Unigene0000245(ACHE1);Unigene0004826(ache);Unigene0007014(PLA2G15);Unigene0009386(Dgkq);Unigene0010223(ACHE);Unigene0010526(PLD1);Unigene0016353(CHPT1);Unigene0016372(--);Unigene0027481(--);Unigene0031223(Dgk);Unigene0036993(--);Unigene0041726(NMT2);Unigene0041750(ACHE1);Unigene0042116(BCHE);Unigene0043308(ACHE);Unigene0044183(Ache);Unigene0044751(Ace);Unigene0049860(ACHE);Unigene0055717(ACHE);Un…	K01049+K01049+K06129+K00901+K01049+K01115+K13644+K01049+K01049+K00901+K01047+K05929+K01049+K01049+K01049+K01049+K01049+K01049+K01049+K01047+K13517+K00629+K00629+K01049+K13516+K13516+K01049+K01047+K00901+K01517+K13517+K00006+K01049+K16860+K16860+K01049+K01517
Genetic Information Processing	Replication and repair	Fanconi anemia pathway	0.0228003	0.145093	ko03460	Unigene0000131(--);Unigene0002076(BRIP1);Unigene0007367(HES4);Unigene0012044(BRCA2);Unigene0029379(Fancd2);Unigene0036699(CENPS);Unigene0038567(mus81);Unigene0043631(RAD51);Unigene0051355(ube2t);Unigene0061740(BRIP1);Unigene0078865(BRCA2);Unigene0110898(Fancm);Unigene0110899(Fancm);Unigene0120374(Rpa1)	K10892+K15362+K06054+K08775+K10891+K11511+K08991+K04482+K13960+K15362+K08775+K10896+K10896+K07466
Organismal Systems	Environmental adaptation	Circadian rhythm - fly	0.0248036	0.150978	ko04711	Unigene0000778(Arntl);Unigene0005315(TEF);Unigene0027026(Clk);Unigene0051689(--);Unigene0073886(per);Unigene0073887(per);Unigene0103535(Arntl)	K02296+K09057+K02223+K12114+K02633+K02633+K02296
Genetic Information Processing	Translation	Ribosome biogenesis in eukaryotes	0.0290397	0.169399	ko03008	Unigene0000152(NXT1);Unigene0001374(BMS1);Unigene0002912(nol6);Unigene0003706(nst-1);Unigene0004929(Utp14a);Unigene0005495(Wdr75);Unigene0005984(Wdr3);Unigene0006150(WDR36);Unigene0006973(PWP2);Unigene0017632(EFL1);Unigene0019688(Fbll1);Unigene0023040(snu13);Unigene0023046(pol);Unigene0026653(Nat10);Unigene0028397(heatr1);Unigene0029076(POP1);Unigene0030485(NHP2);Unigene0032012(Nop60B);Unigene003…	K14285+K14569+K14544+K14538+K14567+K14552+K14556+K14554+K14558+K14536+K14563+K12845+K14530+K14521+K14550+K01164+K11129+K11131+K14568+K11108+K14565+K14571+K14530+K14559+K14530+K14527+K14563+K14530+K14555+K14555+K03539+K03539+K03115+K03264+K14560+K11128
Metabolism	Lipid metabolism	Biosynthesis of unsaturated fatty acids	0.0406264	0.223172	ko01040	Unigene0000199(Elovl7);Unigene0001162(AAEL008004);Unigene0005025(AAEL008004);Unigene0005807(ELOVL4);Unigene0008559(SCD);Unigene0024247(SCD);Unigene0034611(AAEL008004);Unigene0035212(AAEL008004);Unigene0039378(AAEL008004);Unigene0039503(AAEL008004);Unigene0042264(AAEL008004);Unigene0043231(AAEL008004);Unigene0045157(AAEL008004);Unigene0045158(AAEL008004);Unigene0045235(AAEL008004);Unigene0045744(A…	K10249+K10249+K10249+K10249+K00507+K00507+K10247+K10249+K10249+K10249+K10250+K10249+K10249+K10249+K10249+K10249+K10250+K10249+K10249+K00507+K00507
Environmental Information Processing	Signaling molecules and interaction	ECM-receptor interaction	0.0414463	0.223172	ko04512	Unigene0008270(mew);Unigene0009337(Agrn);Unigene0009589(FREM2);Unigene0019877(Fras1);Unigene0026419(--);Unigene0027930(--);Unigene0032793(Thbs3);Unigene0079051(--);Unigene0080305(Ppn);Unigene0096894(--);Unigene0101645(HSPG2);Unigene0115997(let-2);Unigene0115998(let-2)	K06583+K06254+K23380+K23379+K06254+K06236+K04659+K06252+K06238+K06252+K06255+K06237+K06237
Metabolism	Energy metabolism	Nitrogen metabolism	0.0581887	0.301719	ko00910	Unigene0016451(Gs2);Unigene0023388(Gs2);Unigene0043161(GLUL);Unigene0075653(Ca1);Unigene0075654(Ca1);Unigene0093749(Gs2)	K01915+K01915+K01915+K01672+K01672+K01915
Metabolism	Carbohydrate metabolism	Pentose and glucuronate interconversions	0.0739861	0.360203	ko00040	Unigene0019209(SORD);Unigene0030410(crppa);Unigene0035275(Dcxr);Unigene0036451(dhdh);Unigene0043841(Gusb);Unigene0044448(AKR1B1);Unigene0044576(AKR1B1);Unigene0074908(Dcxr)	K00008+K21031+K03331+K00078+K01195+K00011+K00011+K03331
Metabolism	Metabolism of other amino acids	Glutathione metabolism	0.0746135	0.360203	ko00480	Unigene0009233(GST1);Unigene0011477(GSTO1);Unigene0018292(--);Unigene0027050(ANPEP);Unigene0033696(Gstm2);Unigene0034183(Gstm3);Unigene0034526(GstD7);Unigene0034883(GstD5);Unigene0035281(GSTO1);Unigene0036412(Gstm1);Unigene0036547(GstD5);Unigene0036898(GSTM1);Unigene0042846(Ggt1);Unigene0043864(Gstm2);Unigene0044114(Gpx1);Unigene0044472(lap3);Unigene0046055(ODC1);Unigene0046297(SMS);Unigene006268…	K04097+K00799+K00799+K11140+K00799+K00799+K00799+K00799+K00799+K00799+K00799+K00799+K18592+K00799+K00432+K11142+K01581+K00802+K10807+K00802+K10807+K10807+K18592+K18592+K00799+K00799+K11142+K00799+K00799
Metabolism	Lipid metabolism	Ether lipid metabolism	0.0812237	0.379044	ko00565	Unigene0010526(PLD1);Unigene0016353(CHPT1);Unigene0025963(Enpp5);Unigene0036993(--);Unigene0040807(enpp6);Unigene0070543(--);Unigene0084102(--);Unigene0086525(enpp6);Unigene0110504(pld3);Unigene0113196(pld3)	K01115+K13644+K08743+K01047+K08743+K01047+K01047+K08743+K16860+K16860
Environmental Information Processing	Signal transduction	MAPK signaling pathway	0.0846467	0.382275	ko04010	Unigene0000233(--);Unigene0000328(CACNG7);Unigene0002259(RACG);Unigene0003234(CAC);Unigene0004807(tp53);Unigene0006254(TRAF2);Unigene0008433(Ca-alpha1D);Unigene0008464(Flt1);Unigene0010149(CACNA2D1);Unigene0010559(Pkc53E);Unigene0011035(--);Unigene0011115(DUSP10);Unigene0018387(tp53);Unigene0019704(Ca-alpha1D);Unigene0026471(Mknk1);Unigene0027229(Traf2);Unigene0028239(FGF9);Unigene0031937(JUN);Un…	K03175+K04873+K04392+K04849+K04451+K03173+K04851+K05096+K04858+K02677+K04380+K20216+K04451+K04851+K04372+K03175+K04358+K04448+K03175+K04358+K04854+K03283+K04437+K02677+K04455+K05099+K04460+K04460+K04851+K04860+K04860+K20216+K04392+K03283+K04437+K05099+K04870+K04849+K03173+K04870
Metabolism	Biosynthesis of other secondary metabolites	Neomycin, kanamycin and gentamicin biosynthesis	0.0894406	0.391303	ko00524	Unigene0006382(Hk2);Unigene0041827(HK2)	K00844+K00844
Genetic Information Processing	Replication and repair	Nucleotide excision repair	0.100956	0.428299	ko03420	Unigene0004477(ERCC2);Unigene0022752(Pold1);Unigene0034547(Pole3);Unigene0040441(cdk7);Unigene0041149(Rfc5);Unigene0043445(GTF2H4);Unigene0046406(POLD2);Unigene0080849(PCNA);Unigene0080850(PCNA);Unigene0086224(POLD2);Unigene0086746(Rfc1);Unigene0104305(lig1);Unigene0104306(lig1);Unigene0120374(Rpa1);Unigene0123087(GTF2H3)	K10844+K02327+K02326+K02202+K10756+K03144+K02328+K04802+K04802+K02328+K10754+K10747+K10747+K07466+K03143
Metabolism	Metabolism of cofactors and vitamins	Nicotinate and nicotinamide metabolism	0.111786	0.460297	ko00760	Unigene0000443(NNT);Unigene0001682(ENPP3);Unigene0038106(Nadk);Unigene0042057(QPRT);Unigene0070919(--);Unigene0076472(PNP);Unigene0076473(PNP);Unigene0090994(aspdh);Unigene0105103(aspdh);Unigene0117989(Nt5c3b)	K00323+K01513+K00858+K00767+K01081+K03783+K03783+K06989+K06989+K01081
Metabolism	Carbohydrate metabolism	Starch and sucrose metabolism	0.119822	0.479288	ko00500	Unigene0001682(ENPP3);Unigene0004568(Gaa);Unigene0004774(G6pc3);Unigene0005418(PGM1);Unigene0006015(GAA);Unigene0006035(G6pc2);Unigene0006382(Hk2);Unigene0035875(MGAM);Unigene0041827(HK2);Unigene0081680(MGAM);Unigene0101597(MGAM2)	K01513+K12316+K01084+K01835+K12316+K01084+K00844+K12047+K00844+K12047+K12047
Metabolism	Global and overview maps	Metabolic pathways	0.14013	0.544952	ko01100	Unigene0000064(lcfB);Unigene0000199(Elovl7);Unigene0000200(tpi1b);Unigene0000206(FucTA);Unigene0000391(--);Unigene0000443(NNT);Unigene0000470(ENOSF1);Unigene0000542(ACSL4);Unigene0000903(B3GNT5);Unigene0000921(Ahcy13);Unigene0000966(dpyd);Unigene0001162(AAEL008004);Unigene0001253(Arsb);Unigene0001338(BCKDHA);Unigene0001563(B3GALT1);Unigene0001682(ENPP3);Unigene0001749(B3GALT1);Unigene0002388(Pgan…	K01904+K10249+K01803+K00753+K14464+K00323+K18334+K01897+K07819+K01251+K00207+K10249+K01135+K00166+K07819+K01513+K07819+K00710+K08042+K01800+K12349+K12373+K13811+K05860+K13987+K01077+K00294+K00088+K00274+K00621+K11517+K12316+K01084+K10249+K00814+K13499+K01835+K10249+K00102+K00019+K03419+K04708+K01183+K12316+K01084+K14410+K00844+K00849+K01217+K01079+K11540+K03781+K00507+K01183+K12318+K04097+K00901+…
Environmental Information Processing	Signal transduction	Wnt signaling pathway	0.160957	0.609028	ko04310	Unigene0001166(--);Unigene0002187(WNT7B);Unigene0002259(RACG);Unigene0004807(tp53);Unigene0008385(pk);Unigene0008771(ccnd2);Unigene0010559(Pkc53E);Unigene0013986(WNT4);Unigene0015122(APC);Unigene0018387(tp53);Unigene0019544(NOTCH1);Unigene0022944(FZD5);Unigene0025774(DAAM2);Unigene0031937(JUN);Unigene0034159(fzd1);Unigene0039119(PORCN);Unigene0042692(Rho1);Unigene0051019(Pkc53E);Unigene0051113(TS…	K04497+K00572+K04392+K04451+K04511+K10151+K02677+K00408+K02085+K04451+K19626+K02375+K04512+K04448+K02432+K00181+K04513+K02677+K08399+K10151+K04515+K04497+K03115+K02085+K04392+K04513+K04507+K05128+K05128
Metabolism	Biosynthesis of other secondary metabolites	Monobactam biosynthesis	0.184423	0.679454	ko00261	Unigene0003517(Papss1)	K13811
Metabolism	Carbohydrate metabolism	Pentose phosphate pathway	0.189362	0.67976	ko00030	Unigene0005418(PGM1);Unigene0035110(RGN);Unigene0038132(Tkt);Unigene0049243(DERA);Unigene0075554(Aldoa);Unigene0084267(Dera);Unigene0084463(PGLS);Unigene0084464(PGLS);Unigene0106202(FBP1);Unigene0115357(Tkt)	K01835+K01053+K00615+K01619+K01623+K01619+K01057+K01057+K03841+K00615
Metabolism	Amino acid metabolism	Histidine metabolism	0.206414	0.722448	ko00340	Unigene0004187(Maob);Unigene0021520(CARNMT1);Unigene0032649(Cndp2);Unigene0040511(amdhd1);Unigene0065614(Uroc1);Unigene0096810(ALDH1A1);Unigene0098563(Cndp2);Unigene0098832(Hal);Unigene0098834(Hal)	K00274+K19787+K08660+K01468+K01712+K00128+K08660+K01745+K01745
Metabolism	Metabolism of cofactors and vitamins	Pantothenate and CoA biosynthesis	0.226645	0.77391	ko00770	Unigene0000966(dpyd);Unigene0001682(ENPP3);Unigene0036908(DPYSL2);Unigene0066740(Ppcs);Unigene0066741(Ppcs)	K00207+K01513+K01464+K01922+K01922
Metabolism	Glycan biosynthesis and metabolism	Other glycan degradation	0.241591	0.791374	ko00511	Unigene0003491(HEXB);Unigene0010246(MAN2B1);Unigene0017627(ENGASE);Unigene0018890(MANBA);Unigene0021957(FUCA1);Unigene0040128(MANBA);Unigene0040533(HEXB);Unigene0043711(HEXA);Unigene0043796(GLB1);Unigene0049801(MAN2B1);Unigene0073440(Man2a2);Unigene0073441(Man2a2);Unigene0126132(MAN2B1)	K12373+K12311+K01227+K01192+K01206+K01192+K12373+K12373+K12309+K12311+K01191+K01191+K12311
Metabolism	Lipid metabolism	Fatty acid elongation	0.243065	0.791374	ko00062	Unigene0000199(Elovl7);Unigene0001162(AAEL008004);Unigene0005025(AAEL008004);Unigene0005807(ELOVL4);Unigene0034611(AAEL008004);Unigene0035212(AAEL008004);Unigene0039378(AAEL008004);Unigene0039503(AAEL008004);Unigene0042264(AAEL008004);Unigene0043231(AAEL008004);Unigene0045157(AAEL008004);Unigene0045158(AAEL008004);Unigene0045235(AAEL008004);Unigene0045744(AAEL008004);Unigene0064220(ELOVL7);Unigen…	K10249+K10249+K10249+K10249+K10247+K10249+K10249+K10249+K10250+K10249+K10249+K10249+K10249+K10249+K10250+K10249+K10249
Metabolism	Metabolism of other amino acids	Taurine and hypotaurine metabolism	0.303192	0.964701	ko00430	Unigene0042846(Ggt1);Unigene0043276(Gad1);Unigene0057060(cdo1);Unigene0079926(Ggt1);Unigene0079927(Ggt1)	K18592+K01580+K00456+K18592+K18592
Genetic Information Processing	Transcription	RNA polymerase	0.310518	0.966055	ko03020	Unigene0000004(POLR2E);Unigene0001807(Polr3b);Unigene0017390(--);Unigene0029981(rpa49);Unigene0030981(Polr1c);Unigene0037069(POLR2J);Unigene0042490(ZNRD1);Unigene0051578(Polr3h);Unigene0065341(Polr2k);Unigene0103045(POLR2H)	K03013+K03021+K03021+K03005+K03027+K03008+K03000+K03022+K03009+K03016
Genetic Information Processing	Replication and repair	Non-homologous end-joining	0.330944	1	ko03450	Unigene0001832(LIG4);Unigene0004981(mre11);Unigene0091531(Xrcc5)	K10777+K10865+K10885
Organismal Systems	Sensory system	Phototransduction - fly	0.33681	1	ko04745	Unigene0000833(Trpgamma);Unigene0010559(Pkc53E);Unigene0020460(Dagla);Unigene0025337(Dagla);Unigene0029549(cam1);Unigene0051019(Pkc53E);Unigene0051201(camk2d);Unigene0051313(MYO3A);Unigene0051508(pef-1);Unigene0073281(tnc-2)	K04967+K02677+K13806+K13806+K02183+K02677+K04515+K08834+K13807+K02183
Metabolism	Amino acid metabolism	Arginine biosynthesis	0.343471	1	ko00220	Unigene0005079(gpt2);Unigene0016451(Gs2);Unigene0023388(Gs2);Unigene0030429(ass1);Unigene0043161(GLUL);Unigene0093749(Gs2)	K00814+K01915+K01915+K01940+K01915+K01915
Metabolism	Amino acid metabolism	Phenylalanine, tyrosine and tryptophan biosynthesis	0.380074	1	ko00400	Unigene0044405(Hn);Unigene0078835(Tat)	K00500+K00815
Metabolism	Glycan biosynthesis and metabolism	Glycosphingolipid biosynthesis - ganglio series	0.38551	1	ko00604	Unigene0003491(HEXB);Unigene0040533(HEXB);Unigene0043711(HEXA);Unigene0043796(GLB1)	K12373+K12373+K12373+K12309
Metabolism	Metabolism of cofactors and vitamins	Riboflavin metabolism	0.38551	1	ko00740	Unigene0001682(ENPP3);Unigene0006378(--);Unigene0031719(acp4);Unigene0032268(Acp5)	K01513+K14410+K14410+K14379
Metabolism	Amino acid metabolism	Arginine and proline metabolism	0.38725	1	ko00330	Unigene0003904(ALDH4A1);Unigene0004187(Maob);Unigene0022045(gbuA);Unigene0028062(P4HA2);Unigene0032649(Cndp2);Unigene0044472(lap3);Unigene0046055(ODC1);Unigene0046297(SMS);Unigene0057858(DAO);Unigene0063855(SMS);Unigene0067428(SAT2);Unigene0067429(SAT2);Unigene0073529(P4HA2);Unigene0076532(gbuA);Unigene0096810(ALDH1A1);Unigene0098563(Cndp2);Unigene0101797(ARGK);Unigene0101798(ARGK);Unigene0105984…	K00294+K00274+K01480+K00472+K08660+K11142+K01581+K00802+K00273+K00802+K00657+K00657+K00472+K01480+K00128+K08660+K00934+K00934+K11142
Organismal Systems	Development and regeneration	Axon regeneration	0.390233	1	ko04361	Unigene0002259(RACG);Unigene0004716(--);Unigene0008433(Ca-alpha1D);Unigene0009185(Galphao);Unigene0009386(Dgkq);Unigene0012121(5-HT7);Unigene0019704(Ca-alpha1D);Unigene0020313(ROBO2);Unigene0024724(--);Unigene0026789(--);Unigene0029976(rn);Unigene0031223(Dgk);Unigene0042692(Rho1);Unigene0047073(Pik3cb);Unigene0048886(--);Unigene0051994(Met);Unigene0052196(5-HT7);Unigene0060528(--);Unigene0070188(…	K04392+K04534+K04851+K04534+K00901+K04163+K04851+K06754+K09031+K04534+K23480+K00901+K04513+K00922+K04534+K05099+K04163+K09031+K04851+K06754+K06704+K06704+K12035+K12035+K00901+K23480+K04392+K05099+K04513
Genetic Information Processing	Translation	mRNA surveillance pathway	0.392372	1	ko03015	Unigene0000152(NXT1);Unigene0015708(nudt21);Unigene0017191(Pym);Unigene0019089(SRRM1);Unigene0022778(CPSF4);Unigene0029692(Cpsf1);Unigene0032893(alyref-a);Unigene0039428(PPP2R3A);Unigene0039814(ppp2r3c);Unigene0040202(Wdr33);Unigene0068236(eRF1);Unigene0068237(eRF1);Unigene0070624(Rbp6);Unigene0071741(RNPS1);Unigene0071743(RNPS1);Unigene0075536(--);Unigene0078656(SRRM1);Unigene0095269(CG7185)	K14285+K14397+K14294+K13171+K14404+K14401+K12881+K11583+K11583+K15542+K03265+K03265+K14411+K14325+K14325+K14411+K13171+K14398
Metabolism	Glycan biosynthesis and metabolism	Mannose type O-glycan biosyntheis	0.402007	1	ko00515	Unigene0017269(bre-4);Unigene0030410(crppa);Unigene0034920(--);Unigene0043306(--);Unigene0060502(B4GAT1);Unigene0062928(B4GAT1);Unigene0091793(b4gat1);Unigene0091794(--)	K07968+K21031+K09668+K21032+K21032+K21032+K21032+K21032
Genetic Information Processing	Folding, sorting and degradation	RNA degradation	0.425667	1	ko03018	Unigene0007295(DIS3);Unigene0033628(Lsm1);Unigene0034054(DCPS);Unigene0034162(Exosc3);Unigene0037895(PNLDC1);Unigene0051788(Hsp60A);Unigene0051873(LSM8);Unigene0069696(DCPS);Unigene0071161(Eno);Unigene0075021(Exosc9);Unigene0075022(Exosc9);Unigene0082082(--);Unigene0082083(Mphosph6);Unigene0083793(NUDT16);Unigene0083794(NUDT16);Unigene0100844(WDR61);Unigene0102802(EXOSC2);Unigene0117979(edc4);Uni…	K12585+K12620+K12584+K03681+K01148+K04077+K12627+K12584+K01689+K03678+K03678+K12593+K12593+K16855+K16855+K12602+K03679+K12616+K12616
Genetic Information Processing	Transcription	Spliceosome	0.43063	1	ko03040	Unigene0002712(DBP2);Unigene0003073(HNRNP);Unigene0003115(EFTUD2);Unigene0016626(DHX16);Unigene0017384(Cdc5l);Unigene0023040(snu13);Unigene0028192(Raly);Unigene0029605(AQR);Unigene0032893(alyref-a);Unigene0033803(SNRPD2);Unigene0034841(SmB);Unigene0043704(snf);Unigene0046680(Hsp68);Unigene0051873(LSM8);Unigene0069768(PRPF3);Unigene0071545(DDX5);Unigene0072472(SmD1);Unigene0077947(RZ1B);Unigene007…	K12823+K12741+K12852+K12813+K12860+K12845+K12884+K12874+K12881+K11096+K11086+K11094+K03283+K12627+K12843+K12823+K11087+K12893+K11098+K11097+K12733+K12733+K12871+K12843+K03283+K12823+K12861+K12830+K12662+K12662+K12813+K12856+K11092
Metabolism	Lipid metabolism	alpha-Linolenic acid metabolism	0.440047	1	ko00592	Unigene0036993(--);Unigene0070543(--);Unigene0084102(--)	K01047+K01047+K01047
Metabolism	Energy metabolism	Sulfur metabolism	0.440047	1	ko00920	Unigene0003517(Papss1);Unigene0044647(selenbp1-a);Unigene0118870(Bpnt1)	K13811+K17285+K01082
Organismal Systems	Immune system	Toll and Imd signaling pathway	0.444402	1	ko04624	Unigene0000106(--);Unigene0016546(--);Unigene0024724(--);Unigene0031937(JUN);Unigene0039046(--);Unigene0042727(Tl);Unigene0060528(--);Unigene0070597(Duox);Unigene0108834(Duox);Unigene0110445(--)	K20694+K10380+K09031+K04448+K20694+K18809+K09031+K13411+K13411+K10380
Metabolism	Biosynthesis of other secondary metabolites	Penicillin and cephalosporin biosynthesis	0.457571	1	ko00311	Unigene0057858(DAO)	K00273
Metabolism	Metabolism of other amino acids	D-Arginine and D-ornithine metabolism	0.457571	1	ko00472	Unigene0057858(DAO)	K00273
Metabolism	Amino acid metabolism	Tryptophan metabolism	0.460516	1	ko00380	Unigene0004187(Maob);Unigene0008178(Cat);Unigene0015833(cyp2m1);Unigene0023718(cyp2m1);Unigene0041927(CYP1A2);Unigene0042667(ACMSD);Unigene0051064(CYP1A1);Unigene0051623(Cyp17a1);Unigene0096810(ALDH1A1);Unigene0106820(Cyp17a1);Unigene0107392(CYP1A2);Unigene0110327(v);Unigene0110328(v);Unigene0117146(cyp1a1)	K00274+K03781+K07408+K07408+K07408+K03392+K07408+K07408+K00128+K07408+K07408+K00453+K00453+K07408
Metabolism	Glycan biosynthesis and metabolism	Various types of N-glycan biosynthesis	0.479251	1	ko00513	Unigene0000206(FucTA);Unigene0000391(--);Unigene0003491(HEXB);Unigene0017269(bre-4);Unigene0030054(Chst8);Unigene0037743(alg11);Unigene0038539(CHST11);Unigene0040533(HEXB);Unigene0040534(--);Unigene0043711(HEXA);Unigene0044386(--);Unigene0048475(FUT4);Unigene0048658(Fut4);Unigene0052819(FUT4);Unigene0079231(Fut4);Unigene0111928(FucTC);Unigene0119048(Alg13)	K00753+K14464+K12373+K07968+K09672+K03844+K09672+K12373+K14464+K12373+K14464+K14464+K14464+K14464+K14464+K14464+K07432
Metabolism	Glycan biosynthesis and metabolism	Glycosphingolipid biosynthesis - lacto and neolacto series	0.486048	1	ko00601	Unigene0000903(B3GNT5);Unigene0001563(B3GALT1);Unigene0001749(B3GALT1);Unigene0017269(bre-4);Unigene0074304(B3GALT1);Unigene0074305(B3GALT1)	K07819+K07819+K07819+K07968+K07819+K07819
Environmental Information Processing	Signal transduction	MAPK signaling pathway - fly	0.486691	1	ko04013	Unigene0000233(--);Unigene0001166(--);Unigene0002259(RACG);Unigene0007428(TBX4);Unigene0009771(SYK);Unigene0011115(DUSP10);Unigene0024724(--);Unigene0027229(Traf2);Unigene0027778(Ipo7);Unigene0031937(JUN);Unigene0032328(--);Unigene0035067(ETV6);Unigene0035349(--);Unigene0039711(--);Unigene0051914(Mef2);Unigene0060093(--);Unigene0060528(--);Unigene0066929(ETV6);Unigene0070597(Duox);Unigene0094294(…	K03175+K04497+K04392+K10176+K17512+K20216+K09031+K03175+K20223+K04448+K03175+K03211+K02678+K12379+K09260+K04497+K09031+K03211+K13411+K20216+K04392+K08545+K08545+K13411+K20230+K20230
Metabolism	Glycan biosynthesis and metabolism	Glycosphingolipid biosynthesis - globo and isoglobo series	0.518363	1	ko00603	Unigene0003491(HEXB);Unigene0040533(HEXB);Unigene0040576(NAGA);Unigene0043711(HEXA)	K12373+K12373+K01204+K12373
Environmental Information Processing	Signal transduction	Notch signaling pathway	0.536904	1	ko04330	Unigene0001166(--);Unigene0007367(HES4);Unigene0009703(Su(H));Unigene0027207(Atxn1);Unigene0039855(Hey);Unigene0050300(pol);Unigene0060093(--);Unigene0071246(Tf2-12);Unigene0115207(Tf2-12)	K04497+K06054+K06053+K23616+K09091+K06065+K04497+K06065+K06065
Metabolism	Glycan biosynthesis and metabolism	Mucin type O-glycan biosynthesis	0.541578	1	ko00512	Unigene0002388(Pgant5);Unigene0119575(Pgant3);Unigene0119576(Pgant3)	K00710+K00710+K00710
Organismal Systems	Development	Dorso-ventral axis formation	0.553901	1	ko04320	Unigene0018806(cpeb3);Unigene0027567(SPIRE1);Unigene0035067(ETV6);Unigene0035349(--);Unigene0046114(HNRNPD);Unigene0066929(ETV6)	K02602+K02098+K03211+K02678+K03102+K03211
Metabolism	Carbohydrate metabolism	Glycolysis / Gluconeogenesis	0.582253	1	ko00010	Unigene0000200(tpi1b);Unigene0004774(G6pc3);Unigene0005418(PGM1);Unigene0006035(G6pc2);Unigene0006382(Hk2);Unigene0030627(PCK1);Unigene0041827(HK2);Unigene0048492(Pdhb);Unigene0071161(Eno);Unigene0075554(Aldoa);Unigene0096810(ALDH1A1);Unigene0106202(FBP1);Unigene0126308(PCK1)	K01803+K01084+K01835+K01084+K00844+K01596+K00844+K00162+K01689+K01623+K00128+K03841+K01596
Metabolism	Amino acid metabolism	Phenylalanine metabolism	0.588169	1	ko00360	Unigene0004187(Maob);Unigene0044405(Hn);Unigene0078835(Tat)	K00274+K00500+K00815
Metabolism	Carbohydrate metabolism	Glyoxylate and dicarboxylate metabolism	0.603763	1	ko00630	Unigene0004306(GLO2);Unigene0008178(Cat);Unigene0016451(Gs2);Unigene0023388(Gs2);Unigene0031391(HAO1);Unigene0033213(Hao1);Unigene0043161(GLUL);Unigene0046785(GRHPR);Unigene0093749(Gs2);Unigene0096634(Aco2);Unigene0102584(GRHPR);Unigene0105971(PCCB);Unigene0107825(PCCB)	K11517+K03781+K01915+K01915+K11517+K11517+K01915+K00049+K01915+K01681+K00049+K01966+K01966
Metabolism	Global and overview maps	Biosynthesis of amino acids	0.605285	1	ko01230	Unigene0000200(tpi1b);Unigene0005079(gpt2);Unigene0007094(Psph);Unigene0016451(Gs2);Unigene0023388(Gs2);Unigene0030429(ass1);Unigene0031164(Cbs);Unigene0038132(Tkt);Unigene0043161(GLUL);Unigene0044405(Hn);Unigene0071161(Eno);Unigene0075554(Aldoa);Unigene0077258(CBS);Unigene0078835(Tat);Unigene0080586(Idh3g);Unigene0093749(Gs2);Unigene0096634(Aco2);Unigene0115357(Tkt)	K01803+K00814+K01079+K01915+K01915+K01940+K01697+K00615+K01915+K00500+K01689+K01623+K01697+K00815+K00030+K01915+K01681+K00615
Organismal Systems	Aging	Longevity regulating pathway - multiple species	0.619811	1	ko04213	Unigene0002513(Ac76E);Unigene0008178(Cat);Unigene0031299(ADCY8);Unigene0036382(CRYAB);Unigene0036836(sod1);Unigene0044586(ADCY8);Unigene0046680(Hsp68);Unigene0047073(Pik3cb);Unigene0052230(HSPB1);Unigene0091635(--);Unigene0099114(--);Unigene0099676(Hsp68);Unigene0112216(SOD1);Unigene0112217(SOD1);Unigene0113246(SOD1)	K08042+K03781+K08048+K09542+K04565+K08048+K03283+K00922+K09542+K09542+K09542+K03283+K04565+K04565+K04565
Environmental Information Processing	Signal transduction	FoxO signaling pathway	0.634156	1	ko04068	Unigene0000438(KLF4);Unigene0004774(G6pc3);Unigene0006035(G6pc2);Unigene0008178(Cat);Unigene0008771(ccnd2);Unigene0011684(prmt1);Unigene0012110(--);Unigene0016070(Bnip3);Unigene0027299(FOXG1);Unigene0030627(PCK1);Unigene0038155(cdk2);Unigene0043177(CycB3);Unigene0047073(Pik3cb);Unigene0051168(CCND2);Unigene0089442(SKP2);Unigene0089443(Skp2);Unigene0126308(PCK1)	K17845+K01084+K01084+K03781+K10151+K11434+K15464+K15464+K09385+K01596+K02206+K21771+K00922+K10151+K03875+K03875+K01596
Cellular Processes	Transport and catabolism	Phagosome	0.655207	1	ko04145	Unigene0002259(RACG);Unigene0006108(TUBB4B);Unigene0017661(--);Unigene0024023(PIKFYVE);Unigene0032793(Thbs3);Unigene0034173(TUBA1B);Unigene0039432(Cp1);Unigene0041605(tuba);Unigene0041746(Scarb2);Unigene0042629(TUBB2B);Unigene0045166(betaTub85D);Unigene0051809(Sftpd);Unigene0054967(Cp1);Unigene0064027(pol);Unigene0072477(TUBB2A);Unigene0072582(Cp1);Unigene0072583(Cp1);Unigene0093415(--);Unigene00…	K04392+K07375+K06461+K00921+K04659+K07374+K01365+K07374+K13885+K07375+K07375+K06560+K01365+K06461+K07375+K01365+K01365+K02153+K04392+K07374+K07374+K10089+K13885
Metabolism	Glycan biosynthesis and metabolism	Other types of O-glycan biosynthesis	0.682576	1	ko00514	Unigene0002388(Pgant5);Unigene0005236(Xxylt1);Unigene0017269(bre-4);Unigene0023665(AAEL011121);Unigene0099061(ST6GAL2);Unigene0099062(st6gal2);Unigene0119575(Pgant3);Unigene0119576(Pgant3)	K00710+K23800+K07968+K13667+K00779+K00779+K00710+K00710
Metabolism	Amino acid metabolism	Glycine, serine and threonine metabolism	0.690603	1	ko00260	Unigene0004187(Maob);Unigene0007094(Psph);Unigene0031164(Cbs);Unigene0038518(Gnmt);Unigene0046785(GRHPR);Unigene0057858(DAO);Unigene0077258(CBS);Unigene0102584(GRHPR);Unigene0110026(Dmgdh);Unigene0110027(Dmgdh)	K00274+K01079+K01697+K00552+K00049+K00273+K01697+K00049+K00315+K00315
Metabolism	Glycan biosynthesis and metabolism	N-Glycan biosynthesis	0.711227	1	ko00510	Unigene0011774(Mgat3);Unigene0017269(bre-4);Unigene0037743(alg11);Unigene0039409(Srd5a3);Unigene0041895(ALG6);Unigene0099061(ST6GAL2);Unigene0099062(st6gal2);Unigene0105189(Ganab);Unigene0119048(Alg13);Unigene0123746(Ganab)	K00737+K07968+K03844+K12345+K03848+K00779+K00779+K05546+K07432+K05546
Metabolism	Metabolism of cofactors and vitamins	Thiamine metabolism	0.722035	1	ko00730	Unigene0003902(ALPL);Unigene0040280(ALPL)	K01077+K01077
Metabolism	Lipid metabolism	Sphingolipid metabolism	0.727088	1	ko00600	Unigene0002752(asah2);Unigene0005894(KDSR);Unigene0025125(asah2);Unigene0039018(SMPD1);Unigene0041055(SMPD1);Unigene0043796(GLB1);Unigene0125753(SMPD1)	K12349+K04708+K12349+K12350+K12350+K12309+K12350
Metabolism	Metabolism of other amino acids	Phosphonate and phosphinate metabolism	0.760177	1	ko00440	Unigene0016353(CHPT1)	K13644
Metabolism	Metabolism of cofactors and vitamins	Lipoic acid metabolism	0.760177	1	ko00785	Unigene0028134(METTL6)	K10105
Metabolism	Glycan biosynthesis and metabolism	Glycosaminoglycan biosynthesis - chondroitin sulfate / dermatan sulfate	0.760363	1	ko00532	Unigene0005372(CHSY1);Unigene0005866(CHPF2)	K13499+K03419
Cellular Processes	Transport and catabolism	Lysosome	0.762975	1	ko04142	Unigene0001253(Arsb);Unigene0002818(GM2A);Unigene0003491(HEXB);Unigene0003927(LIPF);Unigene0004568(Gaa);Unigene0005661(CG17119);Unigene0006015(GAA);Unigene0006378(--);Unigene0006799(IDUA);Unigene0007014(PLA2G15);Unigene0008688(TIGD6);Unigene0009239(LIPA);Unigene0010246(MAN2B1);Unigene0011762(AAEL006169);Unigene0012181(--);Unigene0016173(BURPS1710b_A1091);Unigene0017821(SLC17A5);Unigene0018890(MAN…	K01135+K12383+K12373+K01052+K12316+K12386+K12316+K14410+K01217+K06129+K13443+K01052+K12311+K01379+K12385+K01158+K12301+K01192+K01206+K13443+K14410+K01052+K14379+K13443+K12383+K12301+K12350+K01135+K01365+K01192+K12373+K01204+K01158+K12350+K12398+K12385+K01135+K12373+K12309+K01195+K12384+K12311+K01365+K01158+K12384+K01365+K01365+K01052+K13443+K01379+K01135+K01135+K10089+K12350+K12311
Metabolism	Lipid metabolism	Steroid biosynthesis	0.77321	1	ko00100	Unigene0003927(LIPF);Unigene0009239(LIPA);Unigene0031865(LIPA);Unigene0033370(DWF5);Unigene0070208(Soat1);Unigene0077674(Lipa)	K01052+K01052+K01052+K00213+K00637+K01052
Metabolism	Amino acid metabolism	Tyrosine metabolism	0.778269	1	ko00350	Unigene0002605(Gstz1);Unigene0004187(Maob);Unigene0052161(GstZ2);Unigene0078835(Tat);Unigene0112268(Gstz1)	K01800+K00274+K01800+K00815+K01800
Cellular Processes	Cell growth and death	Apoptosis - fly	0.784598	1	ko04214	Unigene0000233(--);Unigene0002403(Eip74EF);Unigene0009619(EcR);Unigene0011115(DUSP10);Unigene0024724(--);Unigene0027229(Traf2);Unigene0031937(JUN);Unigene0032328(--);Unigene0052288(PARP1);Unigene0060528(--);Unigene0094294(DUSP10);Unigene0125523(CASP2)	K03175+K09428+K14034+K20216+K09031+K03175+K04448+K03175+K24070+K09031+K20216+K20009
Genetic Information Processing	Translation	RNA transport	0.793256	1	ko03013	Unigene0000152(NXT1);Unigene0000222(NUP37);Unigene0000956(Nup107);Unigene0002617(Nup160);Unigene0003678(nup93);Unigene0009658(Ranbp2);Unigene0012794(ddx20);Unigene0017191(Pym);Unigene0019089(SRRM1);Unigene0022588(NUP205);Unigene0023046(pol);Unigene0023239(Tgs1);Unigene0026494(Nup188);Unigene0028048(Nup155);Unigene0029076(POP1);Unigene0029181(KPNB1);Unigene0032893(alyref-a);Unigene0034298(eif4e1a)…	K14285+K14302+K14301+K14303+K14309+K12172+K13131+K14294+K13171+K14310+K14530+K14292+K14311+K14312+K01164+K14293+K12881+K03259+K14295+K14300+K14304+K14530+K14308+K14530+K14527+K12160+K14314+K02516+K14300+K14530+K14325+K14325+K13171+K03539+K03539+K14295+K09291+K03237
Metabolism	Metabolism of cofactors and vitamins	Porphyrin and chlorophyll metabolism	0.799945	1	ko00860	Unigene0043841(Gusb);Unigene0087144(COX15);Unigene0099222(COX15)	K01195+K02259+K02259
Genetic Information Processing	Folding, sorting and degradation	Sulfur relay system	0.840573	1	ko04122	Unigene0119999(Uba4)	K11996
Metabolism	Metabolism of cofactors and vitamins	Folate biosynthesis	0.847177	1	ko00790	Unigene0003902(ALPL);Unigene0040280(ALPL);Unigene0044405(Hn);Unigene0044448(AKR1B1);Unigene0044576(AKR1B1);Unigene0051916(DHFR)	K01077+K01077+K00500+K00011+K00011+K00287
Metabolism	Glycan biosynthesis and metabolism	Glycosaminoglycan biosynthesis - keratan sulfate	0.849007	1	ko00533	Unigene0017269(bre-4);Unigene0026377(Chst1)	K07968+K01022
Environmental Information Processing	Signal transduction	ErbB signaling pathway	0.855579	1	ko04012	Unigene0007945(CBL);Unigene0010559(Pkc53E);Unigene0019927(Stat5a);Unigene0031937(JUN);Unigene0047073(Pik3cb);Unigene0051019(Pkc53E);Unigene0051201(camk2d)	K04707+K02677+K11224+K04448+K00922+K02677+K04515
Cellular Processes	Transport and catabolism	Mitophagy - animal	0.855579	1	ko04137	Unigene0004807(tp53);Unigene0012110(--);Unigene0016070(Bnip3);Unigene0018387(tp53);Unigene0031937(JUN);Unigene0081221(Pgam5);Unigene0082058(csnk2b)	K04451+K15464+K15464+K04451+K04448+K15637+K03115
Genetic Information Processing	Translation	Aminoacyl-tRNA biosynthesis	0.856132	1	ko00970	Unigene0002814(Lars1);Unigene0004388(cars1);Unigene0010584(QARS1);Unigene0027175(IARS1);Unigene0041161(KARS1);Unigene0041842(YARS1);Unigene0043785(WARS1);Unigene0049963(rars1);Unigene0112560(DARS1);Unigene0112561(DARS1)	K01869+K01883+K01886+K01870+K04567+K01866+K01867+K01887+K22503+K22503
Metabolism	Carbohydrate metabolism	Pyruvate metabolism	0.859468	1	ko00620	Unigene0005853(Ldhd);Unigene0030627(PCK1);Unigene0046785(GRHPR);Unigene0048492(Pdhb);Unigene0096810(ALDH1A1);Unigene0097977(ME1);Unigene0097978(ME1);Unigene0102584(GRHPR);Unigene0126308(PCK1)	K00102+K01596+K00049+K00162+K00128+K00029+K00029+K00049+K01596
Metabolism	Carbohydrate metabolism	Inositol phosphate metabolism	0.865014	1	ko00562	Unigene0000200(tpi1b);Unigene0003531(plc-1);Unigene0014781(Pik3c2a);Unigene0020774(PIP4K2A);Unigene0024023(PIKFYVE);Unigene0033704(isyna1-a);Unigene0037693(MIOX);Unigene0047073(Pik3cb);Unigene0105978(PLCD1);Unigene0105979(PLCD1);Unigene0110240(isyna1-a)	K01803+K05860+K00923+K00920+K00921+K01858+K00469+K00922+K05857+K05857+K01858
Environmental Information Processing	Signal transduction	Hippo signaling pathway - multiple species	0.871166	1	ko04392	Unigene0073304(Fat4);Unigene0073305(CDH23)	K16669+K16669
Environmental Information Processing	Membrane transport	ABC transporters	0.882572	1	ko02010	Unigene0003437(Abcg1);Unigene0004773(ABCD4);Unigene0007564(Abca5);Unigene0027730(Abcc1);Unigene0035247(ABCC4);Unigene0036588(--);Unigene0039332(ABCG5);Unigene0043234(--);Unigene0053252(ABCC3);Unigene0054378(ABCA12);Unigene0054379(ABCA12);Unigene0055268(Abcg1);Unigene0061001(Abcg1);Unigene0061002(ABCG1);Unigene0087714(ABCG4);Unigene0087715(ABCG4);Unigene0087717(--);Unigene0087718(--);Unigene010186…	K05679+K05678+K05648+K05665+K05673+K05683+K05683+K05684+K05666+K05641+K05641+K05679+K05679+K05679+K05684+K05684+K05684+K05684+K05683
Cellular Processes	Cell growth and death	Apoptosis - multiple species	0.882684	1	ko04215	Unigene0033651(BIRC5);Unigene0117333(SEPTIN4);Unigene0117334(SEPTIN4);Unigene0125523(CASP2)	K08731+K16943+K16943+K20009
Metabolism	Global and overview maps	2-Oxocarboxylic acid metabolism	0.883312	1	ko01210	Unigene0005079(gpt2);Unigene0080586(Idh3g);Unigene0096634(Aco2)	K00814+K00030+K01681
Genetic Information Processing	Transcription	Basal transcription factors	0.888682	1	ko03022	Unigene0004477(ERCC2);Unigene0029185(Taf6l);Unigene0040441(cdk7);Unigene0043445(GTF2H4);Unigene0045485(IscW_ISCW010050);Unigene0123087(GTF2H3)	K10844+K03131+K02202+K03144+K03123+K03143
Metabolism	Amino acid metabolism	Cysteine and methionine metabolism	0.893038	1	ko00270	Unigene0000921(Ahcy13);Unigene0011427(DNMT1);Unigene0031164(Cbs);Unigene0037561(Dnmt1);Unigene0046297(SMS);Unigene0057060(cdo1);Unigene0063855(SMS);Unigene0077258(CBS);Unigene0078835(Tat)	K01251+K00558+K01697+K00558+K00802+K00456+K00802+K01697+K00815
Metabolism	Metabolism of terpenoids and polyketides	Terpenoid backbone biosynthesis	0.897622	1	ko00900	Unigene0037176(Hmgcr);Unigene0037793(mvd);Unigene0071029(Hmgcr);Unigene0117859(ZMPSTE24);Unigene0117862(ZMPSTE24)	K00021+K01597+K00021+K06013+K06013
Metabolism	Carbohydrate metabolism	Ascorbate and aldarate metabolism	0.898595	1	ko00053	Unigene0035110(RGN);Unigene0037693(MIOX);Unigene0096810(ALDH1A1)	K01053+K00469+K00128
Metabolism	Metabolism of other amino acids	beta-Alanine metabolism	0.900204	1	ko00410	Unigene0000966(dpyd);Unigene0032649(Cndp2);Unigene0036908(DPYSL2);Unigene0043276(Gad1);Unigene0096810(ALDH1A1);Unigene0098563(Cndp2)	K00207+K08660+K01464+K01580+K00128+K08660
Metabolism	Global and overview maps	Fatty acid metabolism	0.907289	1	ko01212	Unigene0000199(Elovl7);Unigene0000542(ACSL4);Unigene0001162(AAEL008004);Unigene0005025(AAEL008004);Unigene0005807(ELOVL4);Unigene0008559(SCD);Unigene0024247(SCD);Unigene0029752(ACSL3);Unigene0032228(Hsd17b8);Unigene0034410(Hsd17b8);Unigene0034611(AAEL008004);Unigene0035046(fabG);Unigene0035212(AAEL008004);Unigene0035377(Hsd17b8);Unigene0039378(AAEL008004);Unigene0039503(AAEL008004);Unigene0042264…	K10249+K01897+K10249+K10249+K10249+K00507+K00507+K01897+K13370+K13370+K10247+K13370+K10249+K13370+K10249+K10249+K10250+K10249+K10249+K10249+K10249+K10249+K10250+K13370+K13370+K10249+K10249+K13370+K13370+K00507+K00507
Environmental Information Processing	Signal transduction	Phosphatidylinositol signaling system	0.92309	1	ko04070	Unigene0003531(plc-1);Unigene0009386(Dgkq);Unigene0010559(Pkc53E);Unigene0014781(Pik3c2a);Unigene0020774(PIP4K2A);Unigene0024023(PIKFYVE);Unigene0029549(cam1);Unigene0031223(Dgk);Unigene0033767(Ip6k3);Unigene0047073(Pik3cb);Unigene0051019(Pkc53E);Unigene0073281(tnc-2);Unigene0086660(Dgk);Unigene0105978(PLCD1);Unigene0105979(PLCD1)	K05860+K00901+K02677+K00923+K00920+K00921+K02183+K00901+K07756+K00922+K02677+K02183+K00901+K05857+K05857
Metabolism	Glycan biosynthesis and metabolism	Glycosaminoglycan degradation	0.926613	1	ko00531	Unigene0001253(Arsb);Unigene0003491(HEXB);Unigene0006799(IDUA);Unigene0039312(Arsb);Unigene0040533(HEXB);Unigene0042886(ARSB);Unigene0043711(HEXA);Unigene0043796(GLB1);Unigene0043841(Gusb);Unigene0113574(ARSB);Unigene0113575(Arsb)	K01135+K12373+K01217+K01135+K12373+K01135+K12373+K12309+K01195+K01135+K01135
Metabolism	Glycan biosynthesis and metabolism	Glycosaminoglycan biosynthesis - heparan sulfate / heparin	0.932982	1	ko00534	Unigene0095420(HS3ST3A1);Unigene0098942(HS3ST3A1)	K07809+K07809
Metabolism	Metabolism of terpenoids and polyketides	Insect hormone biosynthesis	0.934076	1	ko00981	Unigene0002773(Cyp301a1);Unigene0007343(spo);Unigene0021931(CAO);Unigene0022626(--);Unigene0087366(--);Unigene0087367(--);Unigene0087894(--);Unigene0088945(--);Unigene0096810(ALDH1A1)	K10721+K14939+K14938+K10718+K10718+K10718+K10718+K10718+K00128
Metabolism	Metabolism of cofactors and vitamins	Ubiquinone and other terpenoid-quinone biosynthesis	0.950468	1	ko00130	Unigene0000064(lcfB);Unigene0017589(Vkorc1l1);Unigene0037410(4CL2);Unigene0039156(4CL);Unigene0044702(4CLL1);Unigene0078835(Tat);Unigene0082834(4CL1);Unigene0103207(4CL1)	K01904+K05357+K01904+K01904+K01904+K00815+K01904+K01904
Cellular Processes	Transport and catabolism	Peroxisome	0.952846	1	ko04146	Unigene0000542(ACSL4);Unigene0000974(Far1);Unigene0004306(GLO2);Unigene0004773(ABCD4);Unigene0008178(Cat);Unigene0013508(POL);Unigene0020993(--);Unigene0024403(--);Unigene0026213(CG5065);Unigene0029752(ACSL3);Unigene0031391(HAO1);Unigene0033213(Hao1);Unigene0036836(sod1);Unigene0057858(DAO);Unigene0071964(Jafrac1);Unigene0075163(Pex6);Unigene0086261(CG5065);Unigene0086262(--);Unigene0086263(CG506…	K01897+K13356+K11517+K05678+K03781+K11187+K13356+K13348+K13356+K01897+K11517+K11517+K04565+K00273+K13279+K13339+K13356+K13356+K13356+K13356+K00272+K04565+K04565+K04565+K13356
Metabolism	Global and overview maps	Carbon metabolism	0.978292	1	ko01200	Unigene0000200(tpi1b);Unigene0004306(GLO2);Unigene0005079(gpt2);Unigene0006382(Hk2);Unigene0007094(Psph);Unigene0008178(Cat);Unigene0031391(HAO1);Unigene0033213(Hao1);Unigene0035110(RGN);Unigene0038132(Tkt);Unigene0041827(HK2);Unigene0048492(Pdhb);Unigene0071161(Eno);Unigene0075554(Aldoa);Unigene0080586(Idh3g);Unigene0084463(PGLS);Unigene0084464(PGLS);Unigene0096634(Aco2);Unigene0097977(ME1);Unig…	K01803+K11517+K00814+K00844+K01079+K03781+K11517+K11517+K01053+K00615+K00844+K00162+K01689+K01623+K00030+K01057+K01057+K01681+K00029+K00029+K01966+K03841+K01966+K00615
Metabolism	Lipid metabolism	Synthesis and degradation of ketone bodies	0.979765	1	ko00072	Unigene0005865(BDH1);Unigene0072379(Bdh1)	K00019+K00019
Cellular Processes	Transport and catabolism	Autophagy - animal	0.982152	1	ko04140	Unigene0000233(--);Unigene0007120(Rab8a);Unigene0011762(AAEL006169);Unigene0012110(--);Unigene0016070(Bnip3);Unigene0017296(RAB1A);Unigene0020739(CAMKK2);Unigene0027229(Traf2);Unigene0027549(RABD2A);Unigene0028905(Dsp1);Unigene0032328(--);Unigene0039432(Cp1);Unigene0047073(Pik3cb);Unigene0054967(Cp1);Unigene0072582(Cp1);Unigene0072583(Cp1);Unigene0099694(Dsp1);Unigene0108146(AAEL006169);Unigene01…	K03175+K07901+K01379+K15464+K15464+K07874+K07359+K03175+K07874+K10802+K03175+K01365+K00922+K01365+K01365+K01365+K10802+K01379+K08803+K08803+K07359+K07874+K03237
Metabolism	Glycan biosynthesis and metabolism	Glycosylphosphatidylinositol(GPI)-anchor biosynthesis	0.985762	1	ko00563	Unigene0011627(PIGU);Unigene0014674(Pgap1)	K05293+K05294
Environmental Information Processing	Signal transduction	TGF-beta signaling pathway	0.987571	1	ko04350	Unigene0008230(sog);Unigene0028677(Ptx);Unigene0036885(nog2);Unigene0042692(Rho1);Unigene0109616(--);Unigene0122078(rho-1)	K04657+K04686+K04658+K04513+K17696+K04513
Metabolism	Carbohydrate metabolism	Citrate cycle (TCA cycle)	0.988841	1	ko00020	Unigene0030627(PCK1);Unigene0048492(Pdhb);Unigene0080586(Idh3g);Unigene0096634(Aco2);Unigene0126308(PCK1)	K01596+K00162+K00030+K01681+K01596
Environmental Information Processing	Signal transduction	Hippo signaling pathway -fly	0.989125	1	ko04391	Unigene0004703(dlg1);Unigene0026694(Lix1l);Unigene0070272(MPP5);Unigene0070274(MPP5);Unigene0073304(Fat4);Unigene0073305(CDH23)	K12076+K16673+K06091+K06091+K16669+K16669
Metabolism	Carbohydrate metabolism	Butanoate metabolism	0.991309	1	ko00650	Unigene0005865(BDH1);Unigene0043276(Gad1);Unigene0072379(Bdh1)	K00019+K01580+K00019
Genetic Information Processing	Folding, sorting and degradation	Proteasome	0.992725	1	ko03050	Unigene0020811(PSMC4);Unigene0029895(PSMA3);Unigene0031175(PSMA5);Unigene0040320(Rpn8);Unigene0123692(--)	K03063+K02727+K02729+K03038+K10881
Metabolism	Lipid metabolism	Fatty acid biosynthesis	0.993486	1	ko00061	Unigene0000542(ACSL4);Unigene0029752(ACSL3);Unigene0032228(Hsd17b8);Unigene0034410(Hsd17b8);Unigene0035046(fabG);Unigene0035377(Hsd17b8);Unigene0071810(Hsd17b8);Unigene0071811(Hsd17b8);Unigene0110081(Hsd17b8);Unigene0110082(Hsd17b8)	K01897+K01897+K13370+K13370+K13370+K13370+K13370+K13370+K13370+K13370
Genetic Information Processing	Folding, sorting and degradation	Protein export	0.995074	1	ko03060	Unigene0030020(SRP9)	K03109
Metabolism	Amino acid metabolism	Valine, leucine and isoleucine degradation	0.996408	1	ko00280	Unigene0001338(BCKDHA);Unigene0010290(ACAD8);Unigene0038747(ACAD8);Unigene0096810(ALDH1A1);Unigene0105971(PCCB);Unigene0106640(Hibadh);Unigene0107825(PCCB)	K00166+K11538+K11538+K00128+K01966+K00020+K01966
Metabolism	Metabolism of cofactors and vitamins	One carbon pool by folate	0.996731	1	ko00670	Unigene0051916(DHFR)	K00287
Metabolism	Metabolism of other amino acids	Selenocompound metabolism	0.997337	1	ko00450	Unigene0003517(Papss1)	K13811
Genetic Information Processing	Folding, sorting and degradation	SNARE interactions in vesicular transport	0.997337	1	ko04130	Unigene0096601(Syx1A)	K04560
Metabolism	Energy metabolism	Oxidative phosphorylation	0.998168	1	ko00190	Unigene0020922(Ndufs1);Unigene0029856(COII);Unigene0032030(Ndufs1);Unigene0034441(Ccdc169);Unigene0034948(MT-CYB);Unigene0035142(ND1);Unigene0035684(ND5);Unigene0046825(ATP6);Unigene0047232(COIII);Unigene0051556(ND4);Unigene0069617(--);Unigene0087144(COX15);Unigene0093415(--);Unigene0099222(COX15)	K03934+K02261+K03934+K03968+K00412+K03878+K03883+K02126+K02262+K03881+K00415+K02259+K02153+K02259
Metabolism	Carbohydrate metabolism	Propanoate metabolism	0.998365	1	ko00640	Unigene0001338(BCKDHA);Unigene0105971(PCCB);Unigene0107825(PCCB)	K00166+K01966+K01966
Genetic Information Processing	Folding, sorting and degradation	Protein processing in endoplasmic reticulum	0.999073	1	ko04141	Unigene0002440(hyou1);Unigene0003536(HSPH1);Unigene0004658(shv);Unigene0006254(TRAF2);Unigene0027098(CRYAA);Unigene0036382(CRYAB);Unigene0046680(Hsp68);Unigene0051490(UBE2G1);Unigene0052230(HSPB1);Unigene0057676(--);Unigene0070964(HSP90AA1);Unigene0070965(HSP90AA1);Unigene0075072(XBP1);Unigene0091635(--);Unigene0099114(--);Unigene0099676(Hsp68);Unigene0105189(Ganab);Unigene0113502(TRAF2);Unigene0…	K09486+K09485+K09517+K03173+K09541+K09542+K03283+K10575+K09542+K09502+K04079+K04079+K09027+K09542+K09542+K03283+K05546+K03173+K05546+K03237
Metabolism	Amino acid metabolism	Lysine degradation	0.999164	1	ko00310	Unigene0013839(--);Unigene0014804(--);Unigene0017183(--);Unigene0019074(GVQW3);Unigene0021894(DOT1L);Unigene0024574(GVQW3);Unigene0027458(EIF2D);Unigene0029318(KMT5A);Unigene0042646(--);Unigene0048029(--);Unigene0048449(--);Unigene0051947(GVQW3);Unigene0052118(--);Unigene0096810(ALDH1A1);Unigene0097972(BBOX1);Unigene0097974(BBOX1);Unigene0117726(NSD2);Unigene0117727(NSD2);Unigene0119836(--);Unige…	K11433+K11433+K11433+K11433+K11427+K11433+K11433+K11428+K11426+K11433+K11433+K11433+K11433+K00128+K00471+K00471+K11424+K11424+K18826+K18826+K00471
Metabolism	Lipid metabolism	Fatty acid degradation	0.999656	1	ko00071	Unigene0000542(ACSL4);Unigene0029752(ACSL3);Unigene0096810(ALDH1A1)	K01897+K01897+K00128
Environmental Information Processing	Signal transduction	mTOR signaling pathway	0.999781	1	ko04150	Unigene0002187(WNT7B);Unigene0010559(Pkc53E);Unigene0013986(WNT4);Unigene0022944(FZD5);Unigene0034159(fzd1);Unigene0034298(eif4e1a);Unigene0042692(Rho1);Unigene0045264(CLIP3);Unigene0047073(Pik3cb);Unigene0051019(Pkc53E);Unigene0089442(SKP2);Unigene0089443(Skp2);Unigene0122078(rho-1)	K00572+K02677+K00408+K02375+K02432+K03259+K04513+K10421+K00922+K02677+K03875+K03875+K04513
Environmental Information Processing	Signal transduction	Hedgehog signaling pathway - fly	0.99985	1	ko04341	Unigene0095072(iHog)	K20245
Genetic Information Processing	Folding, sorting and degradation	Ubiquitin mediated proteolysis	0.999981	1	ko04120	Unigene0000233(--);Unigene0003599(Anapc4);Unigene0005976(ANAPC5);Unigene0007945(CBL);Unigene0009111(ANAPC1);Unigene0027229(Traf2);Unigene0030649(sae1);Unigene0032328(--);Unigene0040140(UBA2);Unigene0040260(ANAPC2);Unigene0048271(CG4502);Unigene0051276(CDC16);Unigene0051490(UBE2G1);Unigene0073876(SAE1);Unigene0089442(SKP2);Unigene0089443(Skp2);Unigene0117288(uba3)	K03175+K03351+K03352+K04707+K03348+K03175+K10684+K03175+K10685+K03349+K10582+K03353+K10575+K10684+K03875+K03875+K10686
Cellular Processes	Transport and catabolism	Endocytosis	1	1	ko04144	Unigene0000233(--);Unigene0007120(Rab8a);Unigene0007945(CBL);Unigene0010526(PLD1);Unigene0020734(--);Unigene0023372(--);Unigene0026524(Cav3);Unigene0027229(Traf2);Unigene0032328(--);Unigene0042692(Rho1);Unigene0046680(Hsp68);Unigene0051912(--);Unigene0078070(--);Unigene0081702(CYTH2);Unigene0099676(Hsp68);Unigene0122078(rho-1)	K03175+K07901+K04707+K01115+K11981+K11981+K12959+K03175+K03175+K04513+K03283+K12492+K11981+K18441+K03283+K04513
Genetic Information Processing	Translation	Ribosome	1	1	ko03010	Unigene0030935(MRPL3);Unigene0033235(RPL3L);Unigene0034520(mRpL22);Unigene0037304(MRPS14);Unigene0046860(MRPL16);Unigene0100247(--);Unigene0100861(Mrps2);Unigene0109546(--);Unigene0122764(MRPL12);Unigene0122765(MRPL12);Unigene0126767(mRpL9)	K02906+K02925+K02890+K02954+K02878+K02963+K02967+K02990+K02935+K02935+K02939

## Sheet: RTE15 vs RTE20
Table S6. KEGG enriched pathways of differentially expressed genes between adjacent embryonic developmental groups
KEGG_A_class	KEGG_B_class	Pathway	Pvalue	Qvalue	Pathway ID	Genes	K_IDs
Environmental Information Processing	Signaling molecules and interaction	Neuroactive ligand-receptor interaction	4.00115e-14	5.44156e-12	ko04080	Unigene0000012(CALCR);Unigene0001197(Hcrtr2);Unigene0003442(Glra2);Unigene0004484(moody);Unigene0004523(AVPR1A);Unigene0004951(GNRHR);Unigene0005112(AVPR1A);Unigene0005279(npr-15);Unigene0005299(Avpr1a);Unigene0007565(Gabbr2);Unigene0008728(Dop1R2);Unigene0012121(5-HT7);Unigene0014891(Rxfp2);Unigene0017521(Crhr2);Unigene0019751(AVPR1A);Unigene0022866(galr2a);Unigene0024813(ADORA2A);Unigene0026633…	K04576+K04239+K05193+K04286+K04280+K04280+K04280+K05053+K04226+K04615+K04148+K04163+K04307+K04578+K04226+K08375+K04134+K04194+K04576+K04153+K04577+K04194+K04194+K08375+K05193+K01312+K04280+K05175+K04163+K08375+K01312+K04280+K04576+K05052+K04280+K04153+K04576+K04307+K05052+K04141+K04280+K04615+K04578+K04280+K05195+K04163+K04282+K04136+K05193+K04286+K05193+K04615+K04577+K05208+K05208+K05053+K05053+…
Genetic Information Processing	Replication and repair	DNA replication	1.16605e-13	7.92917e-12	ko03030	Unigene0002726(PRIM1);Unigene0003824(MCM3);Unigene0004635(CG13690);Unigene0007040(F10C2.4);Unigene0007266(mcm2);Unigene0007313(MCM6);Unigene0008572(pola1);Unigene0010583(Pole);Unigene0011226(POLE2);Unigene0015234(mcm5);Unigene0020107(mcm4);Unigene0020925(mcm7-a);Unigene0031829(RFC4);Unigene0033410(Rnaseh2b);Unigene0035680(--);Unigene0044615(Pola2);Unigene0046406(POLD2);Unigene0049438(Mcm3);Unigen…	K02684+K02541+K10743+K02327+K02540+K02542+K02320+K02324+K02325+K02209+K02212+K02210+K10755+K10744+K10745+K02321+K02328+K02541+K02210+K03469+K03469+K02685+K02685+K10756+K04802+K04802+K02212+K02328+K10742+K10742+K10747+K10747+K02325+K10755+K07466+K02209
Genetic Information Processing	Translation	Ribosome	3.08889e-12	1.4003e-10	ko03010	Unigene0000381(rpsa);Unigene0002552(RpL23);Unigene0010305(rps11);Unigene0011592(RpL32);Unigene0014098(rla-1);Unigene0015515(RpS8);Unigene0017242(RpL18A);Unigene0017418(rps16);Unigene0017722(RPS6);Unigene0019888(RPL22);Unigene0021567(RPS17);Unigene0023762(RPL14);Unigene0024354(RPS13);Unigene0024469(Rplp2);Unigene0026083(RpL37a);Unigene0030176(RpS23);Unigene0030476(RPL11);Unigene0030543(RPS7);Unige…	K02998+K02894+K02949+K02912+K02942+K02995+K02882+K02960+K02991+K02891+K02962+K02875+K02953+K02943+K02922+K02973+K02868+K02993+K02940+K02958+K02981+K02976+K02984+K02932+K02873+K02893+K02866+K02896+K02985+K02951+K02964+K02938+K02885+K02941+K02872+K02981+K02983+K02877+K02901+K02927+K02899+K02917+K02889+K02930+K02997+K02957+K02908+K02974+K02877+K02975+K02924+K02969+K02929+K02925+K02925+K02991+K02987+…
Genetic Information Processing	Replication and repair	Base excision repair	4.35986e-05	0.00121648	ko03410	Unigene0007040(F10C2.4);Unigene0010583(Pole);Unigene0011226(POLE2);Unigene0019988(NTHL1);Unigene0025119(apn-1);Unigene0028024(Mbd4);Unigene0028905(Dsp1);Unigene0036469(Ogg1);Unigene0046406(POLD2);Unigene0051449(Xrcc1);Unigene0072586(Ung);Unigene0072654(Ogg1);Unigene0080849(PCNA);Unigene0080850(PCNA);Unigene0086224(POLD2);Unigene0099694(Dsp1);Unigene0104305(lig1);Unigene0104306(lig1);Unigene010584…	K02327+K02324+K02325+K10773+K10771+K10801+K10802+K03660+K02328+K10803+K03648+K03660+K04802+K04802+K02328+K10802+K10747+K10747+K02325
Metabolism	Xenobiotics biodegradation and metabolism	Drug metabolism - cytochrome P450	4.47236e-05	0.00121648	ko00982	Unigene0003631(ADH5);Unigene0005577(FMO5);Unigene0009233(GST1);Unigene0014690(Fmo5);Unigene0025216(Fmo5);Unigene0033696(Gstm2);Unigene0034183(Gstm3);Unigene0034461(Gstm2);Unigene0034526(GstD7);Unigene0034883(GstD5);Unigene0035281(GSTO1);Unigene0036547(GstD5);Unigene0036787(--);Unigene0043570(Fmo5);Unigene0043864(Gstm2);Unigene0075866(Fmo5);Unigene0079320(Fmo5);Unigene0079321(Fmo5);Unigene0080971(…	K00121+K00485+K04097+K00485+K00485+K00799+K00799+K00799+K00799+K00799+K00799+K00799+K00799+K00485+K00799+K00485+K00485+K00485+K00799+K00799+K00799+K00799+K00485+K00799+K00799+K00799
Genetic Information Processing	Replication and repair	Homologous recombination	0.000287795	0.00652336	ko03440	Unigene0002522(RAD50);Unigene0004981(mre11);Unigene0007040(F10C2.4);Unigene0012044(BRCA2);Unigene0027472(topbp1-A);Unigene0031756(Xrcc3);Unigene0038567(mus81);Unigene0039997(RAD54B);Unigene0043631(RAD51);Unigene0046406(POLD2);Unigene0048880(rbbp8);Unigene0052094(RAD54L);Unigene0073762(--);Unigene0078163(rbbp8);Unigene0078672(NBN);Unigene0078673(NBN);Unigene0086224(POLD2);Unigene0120374(Rpa1);Unig…	K10866+K10865+K02327+K08775+K10728+K10880+K08991+K10877+K04482+K02328+K20773+K10875+K10882+K20773+K10867+K10867+K02328+K07466+K10881
Metabolism	Lipid metabolism	Biosynthesis of unsaturated fatty acids	0.000544958	0.00961127	ko01040	Unigene0001162(AAEL008004);Unigene0004103(AAEL008004);Unigene0005025(AAEL008004);Unigene0009292(AAEL008004);Unigene0024247(SCD);Unigene0030887(ELOVL);Unigene0032799(SCP2);Unigene0034611(AAEL008004);Unigene0035212(AAEL008004);Unigene0035971(SCD5);Unigene0036708(AAEL008004);Unigene0039378(AAEL008004);Unigene0039503(AAEL008004);Unigene0040126(hsd17b12-a);Unigene0043231(AAEL008004);Unigene0045235(AAE…	K10249+K10249+K10249+K10247+K00507+K10249+K08764+K10247+K10249+K00507+K10250+K10249+K10249+K10251+K10249+K10249+K10249+K10251+K00232+K00232+K10250+K10250+K10249+K00232+K00507+K00507+K00507
Genetic Information Processing	Replication and repair	Mismatch repair	0.000565369	0.00961127	ko03430	Unigene0007040(F10C2.4);Unigene0027666(exo1);Unigene0031829(RFC4);Unigene0046406(POLD2);Unigene0053922(MSH6);Unigene0053923(Msh6);Unigene0073473(MLH3);Unigene0073475(MLH3);Unigene0080109(RFC5);Unigene0080849(PCNA);Unigene0080850(PCNA);Unigene0086224(POLD2);Unigene0094252(MSH2);Unigene0104305(lig1);Unigene0104306(lig1);Unigene0106311(RFC4);Unigene0120374(Rpa1)	K02327+K10746+K10755+K02328+K08737+K08737+K08739+K08739+K10756+K04802+K04802+K02328+K08735+K10747+K10747+K10755+K07466
Metabolism	Lipid metabolism	alpha-Linolenic acid metabolism	0.000743928	0.0112416	ko00592	Unigene0020271(--);Unigene0044229(--);Unigene0059723(ACOX1);Unigene0059724(ACOX1);Unigene0070543(--);Unigene0084102(--);Unigene0091706(--);Unigene0110332(ACOX3)	K01047+K01047+K00232+K00232+K01047+K01047+K01047+K00232
Metabolism	Metabolism of other amino acids	Glutathione metabolism	0.00090922	0.0123654	ko00480	Unigene0006879(ODC1);Unigene0006956(--);Unigene0009233(GST1);Unigene0015765(Idh1);Unigene0033696(Gstm2);Unigene0034183(Gstm3);Unigene0034461(Gstm2);Unigene0034526(GstD7);Unigene0034883(GstD5);Unigene0035281(GSTO1);Unigene0036547(GstD5);Unigene0036787(--);Unigene0038373(ggt);Unigene0040423(Gclm);Unigene0042208(spe-1);Unigene0043864(Gstm2);Unigene0043907(ODC1);Unigene0044114(Gpx1);Unigene0046297(SM…	K01581+K00681+K04097+K00031+K00799+K00799+K00799+K00799+K00799+K00799+K00799+K00799+K00681+K11205+K01581+K00799+K01581+K00432+K00802+K11140+K10807+K00802+K10807+K01469+K01469+K10807+K18592+K18592+K11140+K11140+K00799+K00799+K00799+K00799+K00799+K00799+K00799
Environmental Information Processing	Signal transduction	Hippo signaling pathway - multiple species	0.00250641	0.0309883	ko04392	Unigene0009992(ft);Unigene0010881(ds);Unigene0026086(yap1);Unigene0043559(Kibra);Unigene0051176(TEAD1);Unigene0073304(Fat4);Unigene0073305(CDH23);Unigene0073307(--);Unigene0118283(Kibra)	K16669+K16507+K16687+K16685+K09448+K16669+K16669+K16669+K16685
Organismal Systems	Development	Dorso-ventral axis formation	0.0030982	0.035113	ko04320	Unigene0002954(AGO3);Unigene0005698(CPEB1);Unigene0006076(aos);Unigene0009751(N);Unigene0018806(cpeb3);Unigene0018930(Siwi);Unigene0027237(Ets1);Unigene0035067(ETV6);Unigene0035349(--);Unigene0042009(N);Unigene0052301(Egfr);Unigene0066929(ETV6);Unigene0107481(Ras85D)	K02156+K02602+K02104+K02599+K02602+K02156+K02678+K03211+K02678+K02599+K04361+K03211+K07827
Environmental Information Processing	Signal transduction	Calcium signaling pathway	0.00385211	0.040299	ko04020	Unigene0005299(Avpr1a);Unigene0008433(Ca-alpha1D);Unigene0009982(RyR);Unigene0012121(5-HT7);Unigene0019704(Ca-alpha1D);Unigene0019751(AVPR1A);Unigene0026633(cckar);Unigene0027194(SLC8A3);Unigene0028335(Qrfpr);Unigene0030424(Qrfpr);Unigene0031299(ADCY8);Unigene0035070(CaMKI);Unigene0035223(Itpr1);Unigene0037554(sesB);Unigene0039127(CASQ2);Unigene0040839(5-HT7);Unigene0044235(Cacna1g);Unigene004458…	K04226+K04851+K04962+K04163+K04851+K04226+K04194+K05849+K04194+K04194+K08048+K08794+K04958+K05863+K23445+K04163+K04854+K08048+K04636+K04141+K04163+K04282+K04361+K04136+K08041+K04851+K02183+K04636+K04958+K05208+K05208+K08041+K04194+K04131+K04131+K04194+K04194+K04144+K04144
Metabolism	Nucleotide metabolism	Purine metabolism	0.00426212	0.0414034	ko00230	Unigene0000293(5NUC);Unigene0001682(ENPP3);Unigene0003517(Papss1);Unigene0008970(GUCY1A2);Unigene0010848(Pde11);Unigene0011339(SPBC1198.05);Unigene0016668(ATIC);Unigene0018876(ATIC);Unigene0019731(Ada);Unigene0026945(Gucy1b1);Unigene0028511(GUCY2D);Unigene0029953(GUCY1B1);Unigene0031299(ADCY8);Unigene0031377(awd);Unigene0034620(AK2);Unigene0037315(Gyc32E);Unigene0044586(ADCY8);Unigene0046851(NME7…	K19970+K01513+K13811+K12318+K13298+K00942+K00602+K00602+K01488+K12319+K12322+K12319+K08048+K00940+K00939+K01769+K08048+K00940+K01769+K01952+K10807+K08041+K10807+K10807+K18437+K18437+K03783+K03783+K12319+K16855+K16855+K12319+K12319+K01517+K00764+K08041+K01517
Metabolism	Lipid metabolism	Linoleic acid metabolism	0.00520427	0.0471854	ko00591	Unigene0002758(Cyp3a41a);Unigene0020271(--);Unigene0038900(Cyp18a1);Unigene0044229(--);Unigene0066687(Cyp2j3);Unigene0070543(--);Unigene0084102(--);Unigene0091706(--);Unigene0096266(Cyp3a13);Unigene0121719(Cyp2j3)	K07424+K01047+K07418+K01047+K07418+K01047+K01047+K01047+K07424+K07418
Genetic Information Processing	Replication and repair	Non-homologous end-joining	0.0080692	0.0685882	ko03450	Unigene0002522(RAD50);Unigene0004981(mre11);Unigene0069948(ku70);Unigene0074123(ku70);Unigene0091531(Xrcc5);Unigene0091532(Xrcc5)	K10866+K10865+K10884+K10884+K10885+K10885
Metabolism	Xenobiotics biodegradation and metabolism	Drug metabolism - other enzymes	0.00918832	0.0735065	ko00983	Unigene0011285(TPMT);Unigene0023912(Dut);Unigene0031377(awd);Unigene0031515(TPMT);Unigene0033696(Gstm2);Unigene0034183(Gstm3);Unigene0034461(Gstm2);Unigene0034526(GstD7);Unigene0034883(GstD5);Unigene0035281(GSTO1);Unigene0036547(GstD5);Unigene0036787(--);Unigene0043864(Gstm2);Unigene0046851(NME7);Unigene0062687(Rrm1);Unigene0067785(TK1);Unigene0070033(Rrm1);Unigene0074574(Rrm1);Unigene0080315(TK1…	K00569+K01520+K00940+K00569+K00799+K00799+K00799+K00799+K00799+K00799+K00799+K00799+K00799+K00940+K10807+K00857+K10807+K10807+K00857+K00799+K00799+K00799+K01520+K00799+K00799+K00799+K00799
Organismal Systems	Aging	Longevity regulating pathway - multiple species	0.0100278	0.0757658	ko04213	Unigene0000255(CRYAB);Unigene0008178(Cat);Unigene0010297(IGF1R);Unigene0021113(Ilp7);Unigene0026280(l(2)efl);Unigene0031299(ADCY8);Unigene0034438(l(2)efl);Unigene0035396(sod1);Unigene0036382(CRYAB);Unigene0036836(sod1);Unigene0043479(Hsp68);Unigene0044586(ADCY8);Unigene0046679(Hsp68);Unigene0052230(HSPB1);Unigene0060435(Ilp7);Unigene0069012(rut);Unigene0091018(rut);Unigene0091635(--);Unigene00991…	K09542+K03781+K04527+K19805+K09542+K08048+K09542+K04565+K09542+K04565+K03283+K08048+K03283+K09542+K19805+K08041+K08041+K09542+K09542+K06067+K06067+K07827+K04565+K04565+K04565
Genetic Information Processing	Replication and repair	Nucleotide excision repair	0.015292	0.109459	ko03420	Unigene0000143(DDB1);Unigene0007040(F10C2.4);Unigene0010583(Pole);Unigene0011226(POLE2);Unigene0031829(RFC4);Unigene0042605(GTF2H5);Unigene0046406(POLD2);Unigene0051070(RAD23A);Unigene0080109(RFC5);Unigene0080849(PCNA);Unigene0080850(PCNA);Unigene0086224(POLD2);Unigene0104305(lig1);Unigene0104306(lig1);Unigene0105848(POLE2);Unigene0106311(RFC4);Unigene0120374(Rpa1);Unigene0122640(Mnat1)	K10610+K02327+K02324+K02325+K10755+K10845+K02328+K10839+K10756+K04802+K04802+K02328+K10747+K10747+K02325+K10755+K07466+K10842
Metabolism	Xenobiotics biodegradation and metabolism	Metabolism of xenobiotics by cytochrome P450	0.0191186	0.123816	ko00980	Unigene0003631(ADH5);Unigene0009233(GST1);Unigene0015833(cyp2m1);Unigene0023718(cyp2m1);Unigene0023719(cyp2m1);Unigene0033696(Gstm2);Unigene0034183(Gstm3);Unigene0034461(Gstm2);Unigene0034526(GstD7);Unigene0034883(GstD5);Unigene0035281(GSTO1);Unigene0036547(GstD5);Unigene0036787(--);Unigene0043864(Gstm2);Unigene0080971(Gstm2);Unigene0080972(Gstm2);Unigene0085695(GstD5);Unigene0099500(GstD2);Unige…	K00121+K04097+K07408+K07408+K07408+K00799+K00799+K00799+K00799+K00799+K00799+K00799+K00799+K00799+K00799+K00799+K00799+K00799+K00799+K00799+K00799
Metabolism	Metabolism of terpenoids and polyketides	Insect hormone biosynthesis	0.0191186	0.123816	ko00981	Unigene0000316(CYP2G1);Unigene0002773(Cyp301a1);Unigene0007252(--);Unigene0013641(bioC);Unigene0016169(cyp17a1);Unigene0016277(--);Unigene0017340(CYP2A13);Unigene0022626(--);Unigene0032264(--);Unigene0032939(Cyp18a1);Unigene0035405(--);Unigene0035455(--);Unigene0036554(NINJ2);Unigene0045445(--);Unigene0045978(--);Unigene0046985(mokB);Unigene0051511(Cyp2j6);Unigene0067730(Cyp18a1);Unigene0086901(-…	K14985+K10721+K10718+K10718+K14985+K10718+K14985+K10718+K10718+K14985+K10718+K10718+K14939+K10718+K10718+K10718+K14985+K14985+K10718+K10718+K14985
Environmental Information Processing	Signal transduction	Wnt signaling pathway	0.0362512	0.219966	ko04310	Unigene0000607(LRP6);Unigene0007504(CCND2);Unigene0008205(axin1);Unigene0008385(pk);Unigene0008473(nkd);Unigene0008771(ccnd2);Unigene0008868(pan);Unigene0013986(WNT4);Unigene0016042(siah1);Unigene0019544(NOTCH1);Unigene0026266(WNT-1);Unigene0028135(Wnt6);Unigene0028394(notum1);Unigene0034159(fzd1);Unigene0036132(Tbl1xr1);Unigene0036653(NLK);Unigene0038336(fzd4);Unigene0042692(Rho1);Unigene0045110…	K03068+K10152+K02157+K04511+K03213+K10151+K04491+K00408+K04506+K19626+K03209+K00445+K19882+K02432+K04508+K04468+K02354+K04513+K08110+K08399+K10151+K02842+K04501+K04506+K04506+K04508+K04497+K04497+K04496+K04496+K01691+K01691+K04468
Organismal Systems	Aging	Longevity regulating pathway - worm	0.0372002	0.219966	ko04212	Unigene0000974(Far1);Unigene0008178(Cat);Unigene0010297(IGF1R);Unigene0020993(--);Unigene0024247(SCD);Unigene0033696(Gstm2);Unigene0034183(Gstm3);Unigene0034461(Gstm2);Unigene0034526(GstD7);Unigene0034883(GstD5);Unigene0035281(GSTO1);Unigene0035971(SCD5);Unigene0036547(GstD5);Unigene0036787(--);Unigene0043864(Gstm2);Unigene0045142(Hcfc1);Unigene0065913(TCERG1);Unigene0080971(Gstm2);Unigene0080972…	K13356+K03781+K04527+K13356+K00507+K00799+K00799+K00799+K00799+K00799+K00799+K00507+K00799+K00799+K00799+K14966+K12824+K00799+K00799+K00799+K13356+K13356+K13356+K00799+K00799+K00799+K00799+K00507+K00507+K00507+K13356
Metabolism	Lipid metabolism	Arachidonic acid metabolism	0.0547645	0.310332	ko00590	Unigene0009233(GST1);Unigene0020271(--);Unigene0037067(CYP3A6);Unigene0038900(Cyp18a1);Unigene0039367(CYP3A6);Unigene0040115(CYP3A6);Unigene0040701(CYP3A29);Unigene0041902(CYP3A6);Unigene0043028(CYP3A4);Unigene0044114(Gpx1);Unigene0044229(--);Unigene0044701(CYP3A8);Unigene0053349(CYP3A4);Unigene0063221(CYP3A7);Unigene0063222(CYP3A7);Unigene0066687(Cyp2j3);Unigene0070543(--);Unigene0071126(CYP3A43…	K04097+K01047+K01832+K07418+K01832+K01832+K01832+K01832+K01832+K00432+K01047+K01832+K01832+K01832+K01832+K07418+K01047+K01832+K01832+K01832+K18592+K18592+K01047+K01047+K07418
Metabolism	Carbohydrate metabolism	Starch and sucrose metabolism	0.065244	0.354927	ko00500	Unigene0001682(ENPP3);Unigene0004537(Gaa);Unigene0006015(GAA);Unigene0006035(G6pc2);Unigene0008463(Amy35);Unigene0010832(MGAM);Unigene0026332(GYG2);Unigene0035875(MGAM);Unigene0039298(AMY2B);Unigene0041827(HK2);Unigene0049508(GYG2);Unigene0081680(MGAM)	K01513+K12316+K12316+K01084+K01176+K12047+K00750+K12047+K01176+K00844+K00750+K12047
Metabolism	Carbohydrate metabolism	Amino sugar and nucleotide sugar metabolism	0.0770038	0.402789	ko00520	Unigene0003992(Chia);Unigene0004210(Gnpnat);Unigene0004998(Gale);Unigene0006674(GALK1);Unigene0009580(--);Unigene0013103(gmppb);Unigene0022222(Chia);Unigene0026879(CHIT1);Unigene0028225(Chia);Unigene0028504(Cht10);Unigene0030643(npl);Unigene0040533(HEXB);Unigene0041827(HK2);Unigene0043425(Chia);Unigene0051776(chs-2);Unigene0077951(Gfpt1);Unigene0097619(Cht2);Unigene0097620(Cht2);Unigene0099962(Ch…	K01183+K00621+K01784+K00849+K00972+K00966+K01183+K01183+K01183+K01183+K01639+K12373+K00844+K01183+K00698+K00820+K01183+K01183+K01183+K01183+K00698+K00820+K01784
Metabolism	Lipid metabolism	Ether lipid metabolism	0.0855561	0.426913	ko00565	Unigene0012409(--);Unigene0020271(--);Unigene0040807(enpp6);Unigene0044229(--);Unigene0070543(--);Unigene0084102(--);Unigene0086525(enpp6);Unigene0091706(--);Unigene0110504(pld3);Unigene0113196(pld3)	K01080+K01047+K08743+K01047+K01047+K01047+K08743+K01047+K16860+K16860
Metabolism	Biosynthesis of other secondary metabolites	Penicillin and cephalosporin biosynthesis	0.091033	0.426913	ko00311	Unigene0031723(Dao);Unigene0057858(DAO)	K00273+K00273
Metabolism	Metabolism of other amino acids	D-Arginine and D-ornithine metabolism	0.091033	0.426913	ko00472	Unigene0031723(Dao);Unigene0057858(DAO)	K00273+K00273
Genetic Information Processing	Replication and repair	Fanconi anemia pathway	0.102615	0.46109	ko03460	Unigene0000131(--);Unigene0012044(BRCA2);Unigene0029379(Fancd2);Unigene0036699(CENPS);Unigene0038567(mus81);Unigene0043631(RAD51);Unigene0044462(CENPX);Unigene0051355(ube2t);Unigene0051960(slx1a);Unigene0071148(ube2t);Unigene0073762(--);Unigene0120374(Rpa1)	K10892+K08775+K10891+K11511+K08991+K04482+K15360+K13960+K15078+K13960+K10882+K07466
Cellular Processes	Transport and catabolism	Lysosome	0.105101	0.46109	ko04142	Unigene0000150(MAN2B1);Unigene0000985(Gla);Unigene0001253(Arsb);Unigene0004537(Gaa);Unigene0005195(TMEM64);Unigene0006015(GAA);Unigene0006378(--);Unigene0007960(Lip3);Unigene0008688(TIGD6);Unigene0009020(crn-6);Unigene0011945(cprA);Unigene0012181(--);Unigene0015229(Hgsnat);Unigene0017821(SLC17A5);Unigene0018119(Slc17a5);Unigene0018662(NAGLU);Unigene0019886(LIPA);Unigene0020174(ABCA2);Unigene00215…	K12311+K01204+K01135+K12316+K02146+K12316+K14410+K01052+K13443+K01158+K01374+K12385+K10532+K12301+K12301+K01205+K01052+K05642+K01365+K01206+K12301+K13443+K01052+K19363+K01204+K01135+K01365+K13443+K14410+K01052+K14379+K01052+K01275+K01369+K01365+K01052+K01363+K06497+K01135+K12301+K01201+K12309+K12373+K01204+K01158+K12350+K01135+K01135+K01206+K13289+K13289+K12384+K12311+K01365+K01206+K01132+K01132+…
Metabolism	Lipid metabolism	Steroid biosynthesis	0.109739	0.466083	ko00100	Unigene0000114(LBR);Unigene0000115(LBR);Unigene0007960(Lip3);Unigene0016796(Soat1);Unigene0019886(LIPA);Unigene0027346(LIPF);Unigene0031865(LIPA);Unigene0032500(LIPK);Unigene0033370(DWF5);Unigene0035422(Lipm);Unigene0070208(Soat1)	K19532+K19532+K01052+K00637+K01052+K01052+K01052+K01052+K00213+K01052+K00637
Metabolism	Nucleotide metabolism	Pyrimidine metabolism	0.115415	0.466083	ko00240	Unigene0000203(TYMS);Unigene0000293(5NUC);Unigene0001682(ENPP3);Unigene0023912(Dut);Unigene0031377(awd);Unigene0046851(NME7);Unigene0062687(Rrm1);Unigene0067785(TK1);Unigene0070033(Rrm1);Unigene0074574(Rrm1);Unigene0076472(PNP);Unigene0076473(PNP);Unigene0080315(TK1);Unigene0086822(Dut)	K00560+K19970+K01513+K01520+K00940+K00940+K10807+K00857+K10807+K10807+K03783+K03783+K00857+K01520
Metabolism	Metabolism of cofactors and vitamins	Ubiquinone and other terpenoid-quinone biosynthesis	0.116521	0.466083	ko00130	Unigene0000064(lcfB);Unigene0035139(4CLL1);Unigene0036610(4CLL1);Unigene0037410(4CL2);Unigene0040536(4CLL7);Unigene0041764(4CLL9);Unigene0042498(COQ2);Unigene0043560(4CL);Unigene0045685(4cl1);Unigene0068735(4CL);Unigene0068736(--);Unigene0079565(4CL1);Unigene0079566(4CL1);Unigene0082834(4CL1);Unigene0097318(Tat);Unigene0103207(4CL1);Unigene0118622(4CLL9)	K01904+K01904+K01904+K01904+K01904+K01904+K06125+K01904+K01904+K01904+K01904+K01904+K01904+K01904+K00815+K01904+K01904
Metabolism	Metabolism of cofactors and vitamins	Retinol metabolism	0.126053	0.489807	ko00830	Unigene0002758(Cyp3a41a);Unigene0003631(ADH5);Unigene0015613(SDR16C6);Unigene0015833(cyp2m1);Unigene0021462(SDR16C5);Unigene0023718(cyp2m1);Unigene0023719(cyp2m1);Unigene0033332(HSD17B13);Unigene0042756(ALDH1A1);Unigene0085788(SDR16C5);Unigene0096266(Cyp3a13)	K07424+K00121+K15734+K07408+K15734+K07408+K07408+K15734+K07249+K15734+K07424
Metabolism	Carbohydrate metabolism	Galactose metabolism	0.133377	0.493179	ko00052	Unigene0004537(Gaa);Unigene0004998(Gale);Unigene0006015(GAA);Unigene0006035(G6pc2);Unigene0006674(GALK1);Unigene0010832(MGAM);Unigene0032657(AKR1B1);Unigene0035875(MGAM);Unigene0040125(Glb1);Unigene0041827(HK2);Unigene0081680(MGAM);Unigene0125277(GALE)	K12316+K01784+K12316+K01084+K00849+K12047+K00011+K12047+K12309+K00844+K12047+K01784
Metabolism	Metabolism of cofactors and vitamins	One carbon pool by folate	0.134174	0.493179	ko00670	Unigene0000203(TYMS);Unigene0004779(Mthfd1);Unigene0016668(ATIC);Unigene0018876(ATIC);Unigene0051916(DHFR);Unigene0065052(aldh1l1);Unigene0077643(aldh1l1);Unigene0114941(MTHFS)	K00560+K00288+K00602+K00602+K00287+K00289+K00289+K01934
Environmental Information Processing	Signal transduction	TGF-beta signaling pathway	0.13888	0.497045	ko04350	Unigene0006500(TGIF2);Unigene0007439(GREM1);Unigene0012729(SMAD6);Unigene0025877(smurf2);Unigene0028677(Ptx);Unigene0029502(SMAD6);Unigene0034163(--);Unigene0038632(id2);Unigene0038666(Id2);Unigene0042692(Rho1);Unigene0046672(METTL5);Unigene0052916(SMAD4);Unigene0069735(Id2);Unigene0086653(--);Unigene0093709(Bmp2);Unigene0093710(Bmp2)	K19383+K23318+K04677+K04678+K04686+K04677+K17696+K17696+K17696+K04513+K21283+K04501+K17696+K17696+K21283+K21283
Environmental Information Processing	Signal transduction	Notch signaling pathway	0.16862	0.588008	ko04330	Unigene0009751(N);Unigene0027207(Atxn1);Unigene0039855(Hey);Unigene0042009(N);Unigene0043952(Dtx1);Unigene0048088(fng);Unigene0086908(tle4);Unigene0086909(tle4);Unigene0105381(HDAC1);Unigene0105382(HDAC1);Unigene0118802(CtBP);Unigene0118803(CtBP)	K02599+K23616+K09091+K02599+K06058+K05948+K04497+K04497+K06067+K06067+K04496+K04496
Metabolism	Lipid metabolism	Fatty acid elongation	0.174254	0.592465	ko00062	Unigene0001162(AAEL008004);Unigene0004103(AAEL008004);Unigene0005025(AAEL008004);Unigene0009292(AAEL008004);Unigene0030887(ELOVL);Unigene0034611(AAEL008004);Unigene0035212(AAEL008004);Unigene0036708(AAEL008004);Unigene0039378(AAEL008004);Unigene0039503(AAEL008004);Unigene0040126(hsd17b12-a);Unigene0043231(AAEL008004);Unigene0045235(AAEL008004);Unigene0045744(AAEL008004);Unigene0052621(HSDL1);Unig…	K10249+K10249+K10249+K10247+K10249+K10247+K10249+K10250+K10249+K10249+K10251+K10249+K10249+K10249+K10251+K10250+K10250+K10249
Metabolism	Biosynthesis of other secondary metabolites	Monobactam biosynthesis	0.186181	0.617577	ko00261	Unigene0003517(Papss1)	K13811
Environmental Information Processing	Signal transduction	Hippo signaling pathway -fly	0.235763	0.763424	ko04391	Unigene0006377(CCNE1);Unigene0009374(MYO15A);Unigene0009992(ft);Unigene0010881(ds);Unigene0022499(KIRREL2);Unigene0026086(yap1);Unigene0026266(WNT-1);Unigene0038032(tws);Unigene0043559(Kibra);Unigene0051176(TEAD1);Unigene0073304(Fat4);Unigene0073305(CDH23);Unigene0073307(--);Unigene0085727(tws);Unigene0118283(Kibra)	K06626+K16677+K16669+K16507+K16680+K16687+K03209+K04354+K16685+K09448+K16669+K16669+K16669+K04354+K16685
Metabolism	Lipid metabolism	Glycerophospholipid metabolism	0.289078	0.899998	ko00564	Unigene0000039(BCHE);Unigene0000073(etnppl);Unigene0000194(ache);Unigene0006374(Ache);Unigene0012409(--);Unigene0016372(--);Unigene0018284(LPCAT3);Unigene0020271(--);Unigene0031223(Dgk);Unigene0039340(Ache);Unigene0041728(Ache);Unigene0044229(--);Unigene0047441(ACHE);Unigene0049860(ACHE);Unigene0052106(BCHE);Unigene0066034(ETNK1);Unigene0070543(--);Unigene0075216(GPAM);Unigene0075485(ache);Unigen…	K01049+K14286+K01049+K01049+K01080+K01049+K13515+K01047+K00901+K01049+K01049+K01047+K01049+K01049+K01049+K00894+K01047+K00629+K01049+K01047+K01049+K00901+K01049+K01517+K01047+K01049+K01049+K16860+K16860+K01517
Metabolism	Amino acid metabolism	Tyrosine metabolism	0.291176	0.899998	ko00350	Unigene0003631(ADH5);Unigene0019233(TH);Unigene0052161(GstZ2);Unigene0083742(tdc-1);Unigene0097318(Tat);Unigene0101079(tdc-1);Unigene0112266(Gstz1);Unigene0112268(Gstz1)	K00121+K00501+K01800+K22329+K00815+K22329+K01800+K01800
Metabolism	Glycan biosynthesis and metabolism	Glycosphingolipid biosynthesis - globo and isoglobo series	0.310632	0.93051	ko00603	Unigene0000985(Gla);Unigene0030403(GLA);Unigene0032910(A4galt);Unigene0040533(HEXB);Unigene0040576(NAGA)	K01204+K01204+K01988+K12373+K01204
Metabolism	Lipid metabolism	Glycerolipid metabolism	0.314731	0.93051	ko00561	Unigene0007219(Mgll);Unigene0012015(--);Unigene0012409(--);Unigene0013993(Mgll);Unigene0020596(PNLIP);Unigene0027283(Pnlip);Unigene0031223(Dgk);Unigene0032657(AKR1B1);Unigene0037565(mogat2-a);Unigene0070477(PNLIPRP1);Unigene0075216(GPAM);Unigene0086660(Dgk);Unigene0094668(PNLIP);Unigene0117482(Pnliprp2);Unigene0117483(PNLIPRP2);Unigene0120445(PNLIPRP1)	K01054+K14073+K01080+K01054+K14073+K14073+K00901+K00011+K14458+K14074+K00629+K00901+K14073+K14073+K14073+K14074
Metabolism	Metabolism of terpenoids and polyketides	Terpenoid backbone biosynthesis	0.350108	0.998166	ko00900	Unigene0000694(HMGCS1);Unigene0005974(PDSS2);Unigene0013562(PDSS1);Unigene0034452(Pdss2);Unigene0034954(--);Unigene0045925(DHDDS);Unigene0071029(Hmgcr);Unigene0107532(PDSS2);Unigene0116772(PDSS1)	K01641+K12505+K12504+K12505+K19177+K11778+K00021+K12505+K12504
Metabolism	Carbohydrate metabolism	Fructose and mannose metabolism	0.352294	0.998166	ko00051	Unigene0000200(tpi1b);Unigene0013103(gmppb);Unigene0017773(tigar);Unigene0032657(AKR1B1);Unigene0041827(HK2);Unigene0106202(FBP1)	K01803+K00966+K14634+K00011+K00844+K03841
Metabolism	Glycan biosynthesis and metabolism	Glycosaminoglycan biosynthesis - keratan sulfate	0.392938	1	ko00533	Unigene0017269(bre-4);Unigene0026377(Chst1);Unigene0037354(fut8);Unigene0037913(CHST1)	K07968+K01022+K00717+K01022
Metabolism	Glycan biosynthesis and metabolism	Glycosphingolipid biosynthesis - ganglio series	0.392938	1	ko00604	Unigene0037998(ST6GALNAC6);Unigene0040125(Glb1);Unigene0040533(HEXB);Unigene0095474(SLC33A1)	K03375+K12309+K12373+K03372
Metabolism	Metabolism of cofactors and vitamins	Riboflavin metabolism	0.392938	1	ko00740	Unigene0001682(ENPP3);Unigene0006378(--);Unigene0031719(acp4);Unigene0032268(Acp5)	K01513+K14410+K14410+K14379
Metabolism	Glycan biosynthesis and metabolism	Other types of O-glycan biosynthesis	0.402724	1	ko00514	Unigene0002537(gly-10);Unigene0007361(--);Unigene0017269(bre-4);Unigene0027025(O-fut1);Unigene0048088(fng);Unigene0052270(AAEL003481);Unigene0058973(eogt);Unigene0058974(eogt);Unigene0093794(O-fut1);Unigene0125469(B3GLCT)	K00710+K18134+K07968+K03691+K05948+K11703+K18134+K18134+K03691+K13675
Environmental Information Processing	Signal transduction	Hedgehog signaling pathway - fly	0.40775	1	ko04341	Unigene0000651(rdx);Unigene0005699(iHog);Unigene0007486(PTCH1);Unigene0017739(en2-a);Unigene0025877(smurf2);Unigene0028008(gli3);Unigene0051715(Ihh);Unigene0095072(iHog);Unigene0101207(en2-a)	K10523+K20245+K06225+K09319+K04678+K16799+K06224+K20245+K09319
Environmental Information Processing	Signaling molecules and interaction	ECM-receptor interaction	0.40775	1	ko04512	Unigene0003875(ECM3);Unigene0010112(LanB1);Unigene0010190(LanA);Unigene0019877(Fras1);Unigene0026419(--);Unigene0027930(--);Unigene0060658(LanB2);Unigene0060659(LanB2);Unigene0080305(Ppn)	K23379+K05636+K06240+K23379+K06254+K06236+K05635+K05635+K06238
Metabolism	Metabolism of cofactors and vitamins	Thiamine metabolism	0.446725	1	ko00730	Unigene0003902(ALPL);Unigene0034620(AK2);Unigene0040280(ALPL)	K01077+K00939+K01077
Metabolism	Energy metabolism	Sulfur metabolism	0.446725	1	ko00920	Unigene0003517(Papss1);Unigene0023654(SUOX);Unigene0052606(SUOX)	K13811+K00387+K00387
Metabolism	Lipid metabolism	Synthesis and degradation of ketone bodies	0.460749	1	ko00072	Unigene0000694(HMGCS1);Unigene0005865(BDH1);Unigene0007222(Bdh1);Unigene0039249(Hsd17b2);Unigene0083004(Bdh1);Unigene0083005(BDH1)	K01641+K00019+K00019+K00019+K00019+K00019
Metabolism	Biosynthesis of other secondary metabolites	Neomycin, kanamycin and gentamicin biosynthesis	0.461072	1	ko00524	Unigene0041827(HK2)	K00844
Metabolism	Amino acid metabolism	Cysteine and methionine metabolism	0.483748	1	ko00270	Unigene0011427(DNMT1);Unigene0021053(Sam-S);Unigene0031659(Phgdh);Unigene0037299(--);Unigene0040423(Gclm);Unigene0046297(SMS);Unigene0051474(CTH);Unigene0051533(kyat3);Unigene0051905(AhcyL1);Unigene0063855(SMS);Unigene0097318(Tat);Unigene0120580(MDH2);Unigene0120583(MDH2)	K00558+K00789+K00058+K00816+K11205+K00802+K01758+K00816+K01251+K00802+K00815+K00026+K00026
Metabolism	Glycan biosynthesis and metabolism	Glycosaminoglycan biosynthesis - chondroitin sulfate / dermatan sulfate	0.498997	1	ko00532	Unigene0005372(CHSY1);Unigene0011223(Chst11);Unigene0081644(Chst11)	K13499+K01017+K01017
Metabolism	Metabolism of cofactors and vitamins	Nicotinate and nicotinamide metabolism	0.516608	1	ko00760	Unigene0000293(5NUC);Unigene0001682(ENPP3);Unigene0039911(Nampt);Unigene0042057(QPRT);Unigene0076472(PNP);Unigene0076473(PNP);Unigene0116323(NADSYN1)	K19970+K01513+K03462+K00767+K03783+K03783+K01950
Metabolism	Metabolism of other amino acids	Taurine and hypotaurine metabolism	0.526541	1	ko00430	Unigene0006956(--);Unigene0038373(ggt);Unigene0079926(Ggt1);Unigene0079927(Ggt1)	K00681+K00681+K18592+K18592
Cellular Processes	Transport and catabolism	Peroxisome	0.542287	1	ko04146	Unigene0000974(Far1);Unigene0002036(Acsl5);Unigene0004773(ABCD4);Unigene0008178(Cat);Unigene0015765(Idh1);Unigene0020993(--);Unigene0031723(Dao);Unigene0032799(SCP2);Unigene0032865(HAO1);Unigene0034671(HAO1);Unigene0035396(sod1);Unigene0036836(sod1);Unigene0042215(mpv17);Unigene0043811(PHYH);Unigene0057858(DAO);Unigene0059723(ACOX1);Unigene0059724(ACOX1);Unigene0069247(--);Unigene0070662(TY3B-I);…	K13356+K01897+K05678+K03781+K00031+K13356+K00273+K08764+K11517+K11517+K04565+K04565+K13347+K00477+K00273+K00232+K00232+K13355+K11187+K13356+K13356+K13356+K11517+K01897+K01897+K11187+K00232+K04565+K04565+K04565+K00477+K00477+K13356
Environmental Information Processing	Signal transduction	FoxO signaling pathway	0.548067	1	ko04068	Unigene0000359(RBL1);Unigene0006035(G6pc2);Unigene0008178(Cat);Unigene0008771(ccnd2);Unigene0010297(IGF1R);Unigene0010757(PLK2);Unigene0013580(FBXO25);Unigene0016070(Bnip3);Unigene0036653(NLK);Unigene0043177(CycB3);Unigene0046317(Plk1);Unigene0051168(CCND2);Unigene0052127(ccnb2);Unigene0052301(Egfr);Unigene0052916(SMAD4);Unigene0089443(Skp2);Unigene0107481(Ras85D);Unigene0126041(NLK)	K16332+K01084+K03781+K10151+K04527+K08861+K10305+K15464+K04468+K21771+K06631+K10151+K05868+K04361+K04501+K03875+K07827+K04468
Metabolism	Energy metabolism	Nitrogen metabolism	0.59524	1	ko00910	Unigene0032019(Ca14);Unigene0034246(ca1);Unigene0121365(PTPRG)	K01672+K01672+K01672
Metabolism	Global and overview maps	Fatty acid metabolism	0.600472	1	ko01212	Unigene0001162(AAEL008004);Unigene0002036(Acsl5);Unigene0004103(AAEL008004);Unigene0005025(AAEL008004);Unigene0007347(ACACA);Unigene0009292(AAEL008004);Unigene0024247(SCD);Unigene0030887(ELOVL);Unigene0032799(SCP2);Unigene0033916(Hsd17b8);Unigene0034611(AAEL008004);Unigene0035046(fabG);Unigene0035212(AAEL008004);Unigene0035971(SCD5);Unigene0036708(AAEL008004);Unigene0039378(AAEL008004);Unigene003…	K10249+K01897+K10249+K10249+K11262+K10247+K00507+K10249+K08764+K13370+K10247+K13370+K10249+K00507+K10250+K10249+K10249+K10251+K10249+K00665+K10249+K10249+K00665+K10251+K00232+K00232+K00249+K09479+K10250+K10250+K10249+K01897+K01897+K00232+K00507+K00507+K00507
Metabolism	Amino acid metabolism	Arginine and proline metabolism	0.614361	1	ko00330	Unigene0006879(ODC1);Unigene0013947(P4HA1);Unigene0025865(Aldh18a1);Unigene0030973(PRODH2);Unigene0031723(Dao);Unigene0040383(Pycr3);Unigene0042208(spe-1);Unigene0043907(ODC1);Unigene0046297(SMS);Unigene0050053(--);Unigene0057858(DAO);Unigene0063855(SMS);Unigene0067428(SAT2);Unigene0067429(SAT2);Unigene0101797(ARGK);Unigene0101798(ARGK);Unigene0101800(ARGK)	K01581+K00472+K12657+K11394+K00273+K00286+K01581+K01581+K00802+K00657+K00273+K00802+K00657+K00657+K00934+K00934+K00934
Metabolism	Glycan biosynthesis and metabolism	Glycosaminoglycan degradation	0.616091	1	ko00531	Unigene0001253(Arsb);Unigene0015229(Hgsnat);Unigene0018662(NAGLU);Unigene0030909(Arsb);Unigene0038149(Arsb);Unigene0040125(Glb1);Unigene0040533(HEXB);Unigene0042591(Arsb);Unigene0042886(ARSB);Unigene0054844(GALNS);Unigene0054845(GALNS);Unigene0054846(GALNS);Unigene0105032(--);Unigene0113574(ARSB);Unigene0113575(Arsb)	K01135+K10532+K01205+K01135+K01135+K12309+K12373+K01135+K01135+K01132+K01132+K01132+K01135+K01135+K01135
Metabolism	Glycan biosynthesis and metabolism	Other glycan degradation	0.636487	1	ko00511	Unigene0000150(MAN2B1);Unigene0017627(ENGASE);Unigene0022167(Fuca2);Unigene0039969(GBA);Unigene0040125(Glb1);Unigene0040533(HEXB);Unigene0043278(BRAFLDRAFT_56888);Unigene0049801(MAN2B1);Unigene0051396(BRAFLDRAFT_56888);Unigene0126132(MAN2B1)	K12311+K01227+K01206+K01201+K12309+K12373+K01206+K12311+K01206+K12311
Metabolism	Metabolism of other amino acids	Selenocompound metabolism	0.65042	1	ko00450	Unigene0000943(SelD);Unigene0003517(Papss1);Unigene0037299(--);Unigene0051474(CTH);Unigene0051533(kyat3)	K01008+K13811+K00816+K01758+K00816
Metabolism	Metabolism of cofactors and vitamins	Pantothenate and CoA biosynthesis	0.678572	1	ko00770	Unigene0001682(ENPP3);Unigene0066740(Ppcs);Unigene0066741(Ppcs)	K01513+K01922+K01922
Environmental Information Processing	Signal transduction	MAPK signaling pathway - fly	0.680182	1	ko04013	Unigene0006076(aos);Unigene0009771(SYK);Unigene0016042(siah1);Unigene0027229(Traf2);Unigene0027237(Ets1);Unigene0032328(--);Unigene0035067(ETV6);Unigene0035349(--);Unigene0036132(Tbl1xr1);Unigene0039711(--);Unigene0042798(--);Unigene0051321(pros);Unigene0051765(bi);Unigene0052301(Egfr);Unigene0066929(ETV6);Unigene0074946(siah1);Unigene0074947(siah1);Unigene0077999(Tbl1xr1);Unigene0086908(tle4);Un…	K02104+K17512+K04506+K03175+K02678+K03175+K03211+K02678+K04508+K12379+K04404+K20211+K10176+K04361+K03211+K04506+K04506+K04508+K04497+K04497+K07827+K08545+K08545+K10176
Metabolism	Glycan biosynthesis and metabolism	Glycosphingolipid biosynthesis - lacto and neolacto series	0.681289	1	ko00601	Unigene0001563(B3GALT1);Unigene0001749(B3GALT1);Unigene0017269(bre-4);Unigene0032910(A4galt);Unigene0038327(B3GNT5)	K07819+K07819+K07968+K01988+K07820
Metabolism	Lipid metabolism	Sphingolipid metabolism	0.736824	1	ko00600	Unigene0012409(--);Unigene0039969(GBA);Unigene0040125(Glb1);Unigene0041055(SMPD1);Unigene0070874(nSMase);Unigene0099176(T27F6.6);Unigene0125753(SMPD1)	K01080+K01201+K12309+K12350+K12351+K12351+K12350
Metabolism	Metabolism of cofactors and vitamins	Folate biosynthesis	0.736824	1	ko00790	Unigene0003902(ALPL);Unigene0004553(Mocs2);Unigene0019233(TH);Unigene0032657(AKR1B1);Unigene0040280(ALPL);Unigene0051916(DHFR);Unigene0070078(GGH)	K01077+K03635+K00501+K00011+K01077+K00287+K01307
Metabolism	Amino acid metabolism	Phenylalanine, tyrosine and tryptophan biosynthesis	0.763775	1	ko00400	Unigene0097318(Tat)	K00815
Organismal Systems	Sensory system	Phototransduction - fly	0.779177	1	ko04745	Unigene0000833(Trpgamma);Unigene0005811(TRPC3);Unigene0035223(Itpr1);Unigene0051313(MYO3A);Unigene0073281(tnc-2);Unigene0087152(Itpr1);Unigene0125356(Arr2)	K04967+K04967+K04958+K08834+K02183+K04958+K13805
Organismal Systems	Development and regeneration	Axon regeneration	0.805798	1	ko04361	Unigene0008433(Ca-alpha1D);Unigene0009751(N);Unigene0010297(IGF1R);Unigene0012121(5-HT7);Unigene0013572(AGO2);Unigene0017087(sli);Unigene0019284(ago4);Unigene0019704(Ca-alpha1D);Unigene0022140(Dusp7);Unigene0029976(rn);Unigene0030814(ago4);Unigene0031223(Dgk);Unigene0035050(--);Unigene0040356(SDC3);Unigene0040839(5-HT7);Unigene0042009(N);Unigene0042692(Rho1);Unigene0051994(Met);Unigene0052196(5-H…	K04851+K02599+K04527+K04163+K11593+K06839+K11593+K04851+K04459+K23480+K11593+K00901+K23480+K16336+K04163+K02599+K04513+K05099+K04163+K04851+K09442+K09442+K00901+K23480
Genetic Information Processing	Folding, sorting and degradation	RNA degradation	0.824797	1	ko03018	Unigene0004740(CNOT3);Unigene0010585(pan3);Unigene0022811(--);Unigene0024741(SKIV2L);Unigene0028108(EXOSC10);Unigene0029401(XRN2);Unigene0069696(DCPS);Unigene0071161(Eno);Unigene0081988(EXOSC10);Unigene0083793(NUDT16);Unigene0083794(NUDT16);Unigene0094715(CNOT7);Unigene0117979(edc4);Unigene0117980(edc4);Unigene0121798(exosc6)	K12580+K12572+K12590+K12599+K12591+K12619+K12584+K01689+K12591+K16855+K16855+K12581+K12616+K12616+K12587
Metabolism	Carbohydrate metabolism	Butanoate metabolism	0.83795	1	ko00650	Unigene0000694(HMGCS1);Unigene0005865(BDH1);Unigene0007222(Bdh1);Unigene0039249(Hsd17b2);Unigene0083004(Bdh1);Unigene0083005(BDH1)	K01641+K00019+K00019+K00019+K00019+K00019
Metabolism	Lipid metabolism	Fatty acid degradation	0.841279	1	ko00071	Unigene0002036(Acsl5);Unigene0003631(ADH5);Unigene0059723(ACOX1);Unigene0059724(ACOX1);Unigene0060592(CG12262);Unigene0089570(ACADVL);Unigene0104139(ACSL5);Unigene0104802(ACSL4);Unigene0110332(ACOX3)	K01897+K00121+K00232+K00232+K00249+K09479+K01897+K01897+K00232
Genetic Information Processing	Folding, sorting and degradation	Sulfur relay system	0.843642	1	ko04122	Unigene0004553(Mocs2)	K03635
Environmental Information Processing	Signal transduction	MAPK signaling pathway	0.850453	1	ko04010	Unigene0008134(RPS6KA5);Unigene0008433(Ca-alpha1D);Unigene0010149(CACNA2D1);Unigene0010297(IGF1R);Unigene0011035(--);Unigene0019704(Ca-alpha1D);Unigene0022140(Dusp7);Unigene0026471(Mknk1);Unigene0027229(Traf2);Unigene0032328(--);Unigene0036653(NLK);Unigene0040829(fgf9);Unigene0042798(--);Unigene0043479(Hsp68);Unigene0044235(Cacna1g);Unigene0046679(Hsp68);Unigene0051512(--);Unigene0051756(HSPB1);U…	K04445+K04851+K04858+K04527+K04380+K04851+K04459+K04372+K03175+K03175+K04468+K04358+K04404+K03283+K04854+K03283+K04358+K04455+K05099+K04361+K04851+K04860+K04860+K04416+K04416+K07827+K03173+K04468
Organismal Systems	Environmental adaptation	Circadian rhythm - fly	0.8531	1	ko04711	Unigene0005315(TEF);Unigene0051689(--)	K09057+K12114
Cellular Processes	Cell growth and death	Apoptosis - multiple species	0.887478	1	ko04215	Unigene0018267(--);Unigene0033651(BIRC5);Unigene0073339(CASP2);Unigene0099027(--)	K02161+K08731+K04399+K02161
Genetic Information Processing	Folding, sorting and degradation	Protein export	0.887529	1	ko03060	Unigene0051937(SEC61G);Unigene0084572(Srp14);Unigene0112637(Srp14)	K07342+K03104+K03104
Metabolism	Glycan biosynthesis and metabolism	Various types of N-glycan biosynthesis	0.922764	1	ko00513	Unigene0017269(bre-4);Unigene0037354(fut8);Unigene0040533(HEXB);Unigene0048475(FUT4);Unigene0048658(Fut4);Unigene0052819(FUT4);Unigene0079231(Fut4);Unigene0083477(FUT4);Unigene0083479(FUT4);Unigene0085481(l(2)not);Unigene0098629(FucTA);Unigene0098630(FucTA)	K07968+K00717+K12373+K14464+K14464+K14464+K14464+K00753+K00753+K03845+K14464+K14464
Genetic Information Processing	Folding, sorting and degradation	SNARE interactions in vesicular transport	0.927063	1	ko04130	Unigene0044953(--);Unigene0051674(Syx1A);Unigene0096601(Syx1A)	K08491+K04560+K04560
Metabolism	Glycan biosynthesis and metabolism	Mucin type O-glycan biosynthesis	0.954702	1	ko00512	Unigene0002537(gly-10)	K00710
Environmental Information Processing	Membrane transport	ABC transporters	0.958609	1	ko02010	Unigene0002419(Abcg1);Unigene0003437(Abcg1);Unigene0004773(ABCD4);Unigene0019937(ABCG4);Unigene0020174(ABCA2);Unigene0027730(Abcc1);Unigene0027914(Abcc1);Unigene0028316(Abcg1);Unigene0035006(Abcc2);Unigene0045920(Abcc2);Unigene0047270(Abcc1);Unigene0054378(ABCA12);Unigene0054379(ABCA12);Unigene0061001(Abcg1);Unigene0061002(ABCG1);Unigene0087718(--);Unigene0101326(Abcc3)	K05679+K05679+K05678+K05679+K05642+K05665+K05665+K05679+K05666+K05666+K05665+K05641+K05641+K05679+K05679+K05684+K05666
Metabolism	Amino acid metabolism	Phenylalanine metabolism	0.963158	1	ko00360	Unigene0097318(Tat)	K00815
Metabolism	Global and overview maps	2-Oxocarboxylic acid metabolism	0.967498	1	ko01210	Unigene0006742(Aco1);Unigene0015765(Idh1)	K01681+K00031
Metabolism	Carbohydrate metabolism	Ascorbate and aldarate metabolism	0.972702	1	ko00053	Unigene0023926(rgn);Unigene0030824(LGALDH)	K01053+K17744
Metabolism	Carbohydrate metabolism	Glyoxylate and dicarboxylate metabolism	0.97391	1	ko00630	Unigene0002448(Gldc);Unigene0006742(Aco1);Unigene0008178(Cat);Unigene0032865(HAO1);Unigene0034671(HAO1);Unigene0098773(Hao1);Unigene0120580(MDH2);Unigene0120583(MDH2)	K00281+K01681+K03781+K11517+K11517+K11517+K00026+K00026
Genetic Information Processing	Folding, sorting and degradation	Proteasome	0.980622	1	ko03050	Unigene0019897(Rpn7);Unigene0033577(PSME3);Unigene0036415(PSMD13);Unigene0079960(Psmd12);Unigene0079961(Psmd12);Unigene0123692(--)	K03037+K06698+K03039+K03035+K03035+K10881
Environmental Information Processing	Signal transduction	mTOR signaling pathway	0.981315	1	ko04150	Unigene0000607(LRP6);Unigene0005353(Seh1l);Unigene0010297(IGF1R);Unigene0013986(WNT4);Unigene0017722(RPS6);Unigene0023249(slc38a9);Unigene0026266(WNT-1);Unigene0028135(Wnt6);Unigene0031273(WDR59);Unigene0034159(fzd1);Unigene0038336(fzd4);Unigene0042692(Rho1);Unigene0051999(FZD10);Unigene0068817(WDR59);Unigene0073890(RPS6);Unigene0077714(EIF4E2);Unigene0089443(Skp2);Unigene0095227(slc38a9);Unigene…	K03068+K14299+K04527+K00408+K02991+K14995+K03209+K00445+K20409+K02432+K02354+K04513+K02842+K20409+K02991+K03259+K03875+K14995+K07827
Genetic Information Processing	Translation	mRNA surveillance pathway	0.981528	1	ko03015	Unigene0007254(PNN);Unigene0013181(Wdr82);Unigene0019089(SRRM1);Unigene0025048(Cstf3);Unigene0029692(Cpsf1);Unigene0032076(CSTF1);Unigene0038032(tws);Unigene0039814(ppp2r3c);Unigene0078517(Cstf3);Unigene0085727(tws)	K13114+K14962+K13171+K14408+K14401+K14406+K04354+K11583+K14408+K04354
Metabolism	Glycan biosynthesis and metabolism	Mannose type O-glycan biosyntheis	0.981769	1	ko00515	Unigene0017269(bre-4);Unigene0034920(--);Unigene0060502(B4GAT1)	K07968+K09668+K21032
Cellular Processes	Cell growth and death	Apoptosis - fly	0.983775	1	ko04214	Unigene0001229(TRAF4);Unigene0009619(EcR);Unigene0027229(Traf2);Unigene0030676(btf3l4);Unigene0032328(--);Unigene0042798(--);Unigene0052301(Egfr);Unigene0107481(Ras85D)	K09848+K14034+K03175+K01527+K03175+K04404+K04361+K07827
Genetic Information Processing	Transcription	Basal transcription factors	0.983955	1	ko03022	Unigene0029361(Taf6);Unigene0036544(GTF2E2);Unigene0042605(GTF2H5);Unigene0122640(Mnat1)	K03131+K03137+K10845+K10842
Metabolism	Amino acid metabolism	Alanine, aspartate and glutamate metabolism	0.984473	1	ko00250	Unigene0077951(Gfpt1);Unigene0089653(PPAT);Unigene0122528(Gfpt2)	K00820+K00764+K00820
Cellular Processes	Transport and catabolism	Autophagy - animal	0.98457	1	ko04140	Unigene0006570(EIF2S1);Unigene0016070(Bnip3);Unigene0018267(--);Unigene0020739(CAMKK2);Unigene0021509(Cat-1);Unigene0027229(Traf2);Unigene0028905(Dsp1);Unigene0031485(Cp1);Unigene0032328(--);Unigene0035223(Itpr1);Unigene0035229(Cp1);Unigene0035461(Ctsb);Unigene0044953(--);Unigene0050517(Cp1);Unigene0073405(Cp1);Unigene0087152(Itpr1);Unigene0099027(--);Unigene0099694(Dsp1);Unigene0107481(Ras85D);U…	K03237+K15464+K02161+K07359+K01365+K03175+K10802+K01365+K03175+K04958+K01365+K01363+K08491+K01365+K01365+K04958+K02161+K10802+K07827+K01379+K08803+K08803+K07359
Metabolism	Carbohydrate metabolism	Pentose phosphate pathway	0.98679	1	ko00030	Unigene0023926(rgn);Unigene0049243(DERA);Unigene0106202(FBP1)	K01053+K01619+K03841
Metabolism	Amino acid metabolism	Tryptophan metabolism	0.987819	1	ko00380	Unigene0008178(Cat);Unigene0015833(cyp2m1);Unigene0023718(cyp2m1);Unigene0023719(cyp2m1);Unigene0037299(--);Unigene0039389(kynu);Unigene0051533(kyat3)	K03781+K07408+K07408+K07408+K00816+K01556+K00816
Metabolism	Glycan biosynthesis and metabolism	Glycosaminoglycan biosynthesis - heparan sulfate / heparin	0.989345	1	ko00534	Unigene0000474(HS3ST6)	K07809
Metabolism	Carbohydrate metabolism	Citrate cycle (TCA cycle)	0.989734	1	ko00020	Unigene0006742(Aco1);Unigene0015765(Idh1);Unigene0107917(ACLY);Unigene0120580(MDH2);Unigene0120583(MDH2)	K01681+K00031+K01648+K00026+K00026
Genetic Information Processing	Transcription	Spliceosome	0.991684	1	ko03040	Unigene0003661(fand);Unigene0017572(Cdc5l);Unigene0028192(Raly);Unigene0029961(Thoc3);Unigene0033421(Syf2);Unigene0037255(Ppie);Unigene0038520(Prpf8);Unigene0043479(Hsp68);Unigene0043704(snf);Unigene0046003(SRSF7);Unigene0046679(Hsp68);Unigene0065913(TCERG1);Unigene0074843(PPIH);Unigene0074845(PPIH);Unigene0079438(SmE);Unigene0081502(Cdc5l);Unigene0109928(Prpf40b);Unigene0109983(Prpf40b);Unigene0…	K12867+K12860+K12884+K12880+K12868+K09564+K12856+K03283+K11094+K12896+K03283+K12824+K09567+K09567+K11097+K12860+K12821+K12821+K12897+K12862+K12856
Metabolism	Amino acid metabolism	Glycine, serine and threonine metabolism	0.992306	1	ko00260	Unigene0002448(Gldc);Unigene0031659(Phgdh);Unigene0031723(Dao);Unigene0051474(CTH);Unigene0057858(DAO)	K00281+K00058+K00273+K01758+K00273
Metabolism	Carbohydrate metabolism	Propanoate metabolism	0.993558	1	ko00640	Unigene0007347(ACACA);Unigene0059723(ACOX1);Unigene0059724(ACOX1);Unigene0110332(ACOX3)	K11262+K00232+K00232+K00232
Genetic Information Processing	Transcription	RNA polymerase	0.994199	1	ko03020	Unigene0002982(rpa43);Unigene0065341(Polr2k);Unigene0106394(POLR3F)	K03004+K03009+K03025
Metabolism	Carbohydrate metabolism	Pentose and glucuronate interconversions	0.994273	1	ko00040	Unigene0032657(AKR1B1)	K00011
Metabolism	Amino acid metabolism	Histidine metabolism	0.994551	1	ko00340	Unigene0098832(Hal);Unigene0098834(Hal)	K01745+K01745
Metabolism	Global and overview maps	Biosynthesis of amino acids	0.994879	1	ko01230	Unigene0000200(tpi1b);Unigene0006742(Aco1);Unigene0015765(Idh1);Unigene0021053(Sam-S);Unigene0025865(Aldh18a1);Unigene0031659(Phgdh);Unigene0040383(Pycr3);Unigene0051474(CTH);Unigene0071161(Eno);Unigene0097318(Tat)	K01803+K01681+K00031+K00789+K12657+K00058+K00286+K01758+K01689+K00815
Genetic Information Processing	Translation	Ribosome biogenesis in eukaryotes	0.995218	1	ko03008	Unigene0001371(Ran);Unigene0004958(Gnl2);Unigene0008497(--);Unigene0012983(GTPBP4);Unigene0016316(lsg1);Unigene0017189(NOB1);Unigene0023046(pol);Unigene0029401(XRN2);Unigene0029819(Riok2);Unigene0032012(Nop60B);Unigene0038826(Wdr43);Unigene0039241(NOP58);Unigene0045500(NOP56);Unigene0066473(Riok2);Unigene0071797(NOB1);Unigene0116980(NOP56)	K07936+K14537+K14530+K06943+K14539+K11883+K14530+K12619+K07179+K11131+K14546+K14565+K14564+K07179+K11883+K14564
Metabolism	Carbohydrate metabolism	Glycolysis / Gluconeogenesis	0.995686	1	ko00010	Unigene0000200(tpi1b);Unigene0003631(ADH5);Unigene0006035(G6pc2);Unigene0041827(HK2);Unigene0071161(Eno);Unigene0106202(FBP1)	K01803+K00121+K01084+K00844+K01689+K03841
Metabolism	Carbohydrate metabolism	Pyruvate metabolism	0.995729	1	ko00620	Unigene0007347(ACACA);Unigene0097977(ME1);Unigene0097978(ME1);Unigene0120580(MDH2);Unigene0120583(MDH2)	K11262+K00029+K00029+K00026+K00026
Metabolism	Metabolism of other amino acids	beta-Alanine metabolism	0.996497	1	ko00410	Unigene0059723(ACOX1);Unigene0059724(ACOX1);Unigene0110332(ACOX3)	K00232+K00232+K00232
Metabolism	Global and overview maps	Carbon metabolism	0.996803	1	ko01200	Unigene0000200(tpi1b);Unigene0002448(Gldc);Unigene0003631(ADH5);Unigene0006742(Aco1);Unigene0008178(Cat);Unigene0015765(Idh1);Unigene0023926(rgn);Unigene0031659(Phgdh);Unigene0032865(HAO1);Unigene0034671(HAO1);Unigene0041827(HK2);Unigene0059723(ACOX1);Unigene0059724(ACOX1);Unigene0071161(Eno);Unigene0097977(ME1);Unigene0097978(ME1);Unigene0098773(Hao1);Unigene0106202(FBP1);Unigene0110332(ACOX3);U…	K01803+K00281+K00121+K01681+K03781+K00031+K01053+K00058+K11517+K11517+K00844+K00232+K00232+K01689+K00029+K00029+K11517+K03841+K00232+K00026+K00026
Genetic Information Processing	Folding, sorting and degradation	Ubiquitin mediated proteolysis	0.997951	1	ko04120	Unigene0000143(DDB1);Unigene0005976(ANAPC5);Unigene0006077(CDC23);Unigene0009111(ANAPC1);Unigene0010605(--);Unigene0015116(UBE4A);Unigene0016042(siah1);Unigene0020749(v1g237158);Unigene0025877(smurf2);Unigene0027229(Traf2);Unigene0032328(--);Unigene0038281(CDC20);Unigene0040140(UBA2);Unigene0042398(cdc26);Unigene0074946(siah1);Unigene0074947(siah1);Unigene0077596(UBE4A);Unigene0085541(MAP3K1);Uni…	K10610+K03352+K03355+K03348+K10596+K10596+K04506+K10583+K04678+K03175+K03175+K03363+K10685+K03359+K04506+K04506+K10596+K04416+K04416+K10582+K03875+K10582+K10260
Metabolism	Glycan biosynthesis and metabolism	N-Glycan biosynthesis	0.998188	1	ko00510	Unigene0011774(Mgat3);Unigene0017269(bre-4);Unigene0037354(fut8);Unigene0085481(l(2)not)	K00737+K07968+K00717+K03845
Cellular Processes	Transport and catabolism	Phagosome	0.998296	1	ko04145	Unigene0005195(TMEM64);Unigene0005275(tubb1);Unigene0021509(Cat-1);Unigene0031485(Cp1);Unigene0034173(TUBA1B);Unigene0035229(Cp1);Unigene0041746(Scarb2);Unigene0050517(Cp1);Unigene0051937(SEC61G);Unigene0073405(Cp1);Unigene0107380(TUBA1C);Unigene0109728(TUB-2);Unigene0123514(SCARB1)	K02146+K07375+K01365+K01365+K07374+K01365+K13885+K01365+K07342+K01365+K07374+K07375+K13885
Metabolism	Glycan biosynthesis and metabolism	Glycosylphosphatidylinositol(GPI)-anchor biosynthesis	0.998347	1	ko00563	Unigene0001079(PIGZ)	K08098
Genetic Information Processing	Translation	RNA transport	0.999136	1	ko03013	Unigene0001371(Ran);Unigene0004087(EIF2S3);Unigene0004494(EIF4A2);Unigene0005353(Seh1l);Unigene0006425(EIF4G2);Unigene0006570(EIF2S1);Unigene0007209(Nup58);Unigene0007254(PNN);Unigene0008497(--);Unigene0009778(eif3ea);Unigene0015015(EIF3F);Unigene0019089(SRRM1);Unigene0023046(pol);Unigene0024541(Sra-1);Unigene0025977(smo-1);Unigene0029961(Thoc3);Unigene0032884(--);Unigene0034703(nup35);Unigene003…	K07936+K03242+K03257+K14299+K03260+K03237+K14307+K13114+K14530+K03250+K03249+K13171+K14530+K05749+K12160+K12880+K14322+K14313+K03231+K14304+K03242+K14315+K14317+K03259+K14318+K12160
Metabolism	Lipid metabolism	Fatty acid biosynthesis	0.999213	1	ko00061	Unigene0002036(Acsl5);Unigene0007347(ACACA);Unigene0033916(Hsd17b8);Unigene0035046(fabG);Unigene0044325(FASN);Unigene0051458(Fasn);Unigene0104139(ACSL5);Unigene0104802(ACSL4)	K01897+K11262+K13370+K13370+K00665+K00665+K01897+K01897
Genetic Information Processing	Folding, sorting and degradation	Protein processing in endoplasmic reticulum	0.999242	1	ko04141	Unigene0000255(CRYAB);Unigene0001172(Edem2);Unigene0002440(hyou1);Unigene0002613(Prkcsh);Unigene0006570(EIF2S1);Unigene0009595(--);Unigene0018267(--);Unigene0026280(l(2)efl);Unigene0034438(l(2)efl);Unigene0036382(CRYAB);Unigene0043479(Hsp68);Unigene0046679(Hsp68);Unigene0051070(RAD23A);Unigene0051937(SEC61G);Unigene0052230(HSPB1);Unigene0091635(--);Unigene0099027(--);Unigene0099114(--);Unigene010…	K09542+K10085+K09486+K08288+K03237+K14022+K02161+K09542+K09542+K09542+K03283+K03283+K10839+K07342+K09542+K09542+K02161+K09542+K14022+K03173
Organismal Systems	Immune system	Toll and Imd signaling pathway	0.999598	1	ko04624	Unigene0042798(--);Unigene0097044(Ank3)	K04404+K10380
Environmental Information Processing	Signal transduction	ErbB signaling pathway	0.999668	1	ko04012	Unigene0052301(Egfr);Unigene0107481(Ras85D)	K04361+K07827
Cellular Processes	Transport and catabolism	Mitophagy - animal	0.999668	1	ko04137	Unigene0016070(Bnip3);Unigene0107481(Ras85D)	K15464+K07827
Metabolism	Global and overview maps	Metabolic pathways	0.999896	1	ko01100	Unigene0000064(lcfB);Unigene0000073(etnppl);Unigene0000114(LBR);Unigene0000115(LBR);Unigene0000200(tpi1b);Unigene0000203(TYMS);Unigene0000293(5NUC);Unigene0000694(HMGCS1);Unigene0000943(SelD);Unigene0000985(Gla);Unigene0001162(AAEL008004);Unigene0001253(Arsb);Unigene0001563(B3GALT1);Unigene0001682(ENPP3);Unigene0001749(B3GALT1);Unigene0002036(Acsl5);Unigene0002448(Gldc);Unigene0002537(gly-10);Uni…	K01904+K14286+K19532+K19532+K01803+K00560+K19970+K01641+K01008+K01204+K10249+K01135+K07819+K01513+K07819+K01897+K00281+K00710+K07424+K13811+K00121+K01077+K01183+K10249+K00621+K12316+K03635+K00288+K01784+K10249+K02146+K13499+K00019+K12316+K01084+K14410+K00849+K01681+K01581+K00681+K01054+K00019+K11262+K03781+K01176+K12318+K04097+K10247+K00972+K12047+K13298+K00942+K00558+K00737+K14073+K01080+K00966+…
Genetic Information Processing	Translation	Aminoacyl-tRNA biosynthesis	0.999992	1	ko00970	Unigene0035568(cars2);Unigene0093481(Aars2)	K01883+K01872
Metabolism	Amino acid metabolism	Valine, leucine and isoleucine degradation	0.999992	1	ko00280	Unigene0000694(HMGCS1);Unigene0038747(ACAD8);Unigene0060592(CG12262)	K01641+K11538+K00249
Metabolism	Energy metabolism	Oxidative phosphorylation	0.999993	1	ko00190	Unigene0005195(TMEM64);Unigene0029941(CYC1);Unigene0032103(--);Unigene0034712(UQCRFS1);Unigene0034948(MT-CYB);Unigene0046825(ATP6);Unigene0047232(COIII);Unigene0051556(ND4);Unigene0085789(Uqcrh)	K02146+K00413+K03960+K00411+K00412+K02126+K02262+K03881+K00416
Environmental Information Processing	Signal transduction	Phosphatidylinositol signaling system	0.999997	1	ko04070	Unigene0031223(Dgk);Unigene0035223(Itpr1);Unigene0073281(tnc-2);Unigene0086660(Dgk);Unigene0087152(Itpr1)	K00901+K04958+K02183+K00901+K04958
Cellular Processes	Transport and catabolism	Endocytosis	1	1	ko04144	Unigene0000395(CAV1);Unigene0005711(--);Unigene0025877(smurf2);Unigene0027229(Traf2);Unigene0032328(--);Unigene0042692(Rho1);Unigene0042857(mvb12a);Unigene0043479(Hsp68);Unigene0044217(Git2);Unigene0046679(Hsp68);Unigene0052301(Egfr);Unigene0058490(FOLR2);Unigene0066438(FOLR2);Unigene0070191(Vps36);Unigene0081702(CYTH2);Unigene0081703(CYTH2);Unigene0091310(Rnf151)	K06278+K12473+K04678+K03175+K03175+K04513+K12186+K03283+K12487+K03283+K04361+K13649+K13649+K12190+K18441+K18441+K11981
Metabolism	Amino acid metabolism	Lysine degradation	1	1	ko00310	Unigene0017218(--);Unigene0018205(--);Unigene0029318(KMT5A);Unigene0042500(--);Unigene0051947(GVQW3);Unigene0052270(AAEL003481);Unigene0093748(suv39h2);Unigene0097972(BBOX1);Unigene0097974(BBOX1);Unigene0100071(--);Unigene0101375(OSGIN2);Unigene0111001(GVQW3)	K11433+K11433+K11428+K00471+K11433+K11703+K11419+K00471+K00471+K11433+K11433+K11433
Metabolism	Carbohydrate metabolism	Inositol phosphate metabolism	1	1	ko00562	Unigene0000200(tpi1b)	K01803

## Sheet: RTE20 vs RTE25
Table S6. KEGG enriched pathways of differentially expressed genes between adjacent embryonic developmental groups
KEGG_A_class	KEGG_B_class	Pathway	Pvalue	Qvalue	Pathway ID	Genes	K_IDs
Metabolism	Lipid metabolism	Biosynthesis of unsaturated fatty acids	1.2823e-14	1.61569e-12	ko01040	Unigene0000199(Elovl7);Unigene0001162(AAEL008004);Unigene0004127(AAEL008004);Unigene0004767(AAEL008004);Unigene0006463(ELOVL4);Unigene0007227(SCD5);Unigene0008559(SCD);Unigene0024247(SCD);Unigene0025524(--);Unigene0031489(art-1);Unigene0031608(AAEL008004);Unigene0033329(ELOVL);Unigene0034823(ELOVL7);Unigene0035429(AAEL008004);Unigene0038496(ELOVL7);Unigene0039378(AAEL008004);Unigene0039503(AAEL00…	K10249+K10249+K10249+K10249+K10250+K00507+K00507+K00507+K10250+K10258+K10249+K10249+K10250+K10249+K10250+K10249+K10249+K10251+K10249+K10249+K10250+K10249+K10249+K10250+K10249+K10249+K10251+K10249+K00507+K10251+K00232+K10249+K10249+K00232
Metabolism	Lipid metabolism	Fatty acid elongation	2.59651e-12	1.6358e-10	ko00062	Unigene0000199(Elovl7);Unigene0001162(AAEL008004);Unigene0004127(AAEL008004);Unigene0004767(AAEL008004);Unigene0006463(ELOVL4);Unigene0010539(MECR);Unigene0025524(--);Unigene0031489(art-1);Unigene0031608(AAEL008004);Unigene0033329(ELOVL);Unigene0034823(ELOVL7);Unigene0035429(AAEL008004);Unigene0036194(echs1);Unigene0038496(ELOVL7);Unigene0039378(AAEL008004);Unigene0039503(AAEL008004);Unigene00401…	K10249+K10249+K10249+K10249+K10250+K07512+K10250+K10258+K10249+K10249+K10250+K10249+K07511+K10250+K10249+K10249+K10251+K10249+K10249+K10250+K10249+K10249+K10250+K10249+K10249+K10251+K10249+K10251+K10249+K10249+K07511
Metabolism	Global and overview maps	Fatty acid metabolism	9.67238e-08	4.0624e-06	ko01212	Unigene0000199(Elovl7);Unigene0001162(AAEL008004);Unigene0004127(AAEL008004);Unigene0004767(AAEL008004);Unigene0006463(ELOVL4);Unigene0007227(SCD5);Unigene0008559(SCD);Unigene0010539(MECR);Unigene0023520(Hsd17b8);Unigene0024247(SCD);Unigene0025524(--);Unigene0029752(ACSL3);Unigene0031489(art-1);Unigene0031608(AAEL008004);Unigene0032228(Hsd17b8);Unigene0033329(ELOVL);Unigene0034823(ELOVL7);Unigene…	K10249+K10249+K10249+K10249+K10250+K00507+K00507+K07512+K13370+K00507+K10250+K01897+K10258+K10249+K13370+K10249+K10250+K10249+K07511+K10250+K10249+K10249+K10251+K10249+K00665+K10249+K10250+K10249+K10249+K10250+K10249+K10249+K10251+K10249+K00665+K00507+K10251+K00232+K10249+K00665+K00665+K10249+K01897+K07511+K13370+K00232
Environmental Information Processing	Signaling molecules and interaction	Neuroactive ligand-receptor interaction	1.35691e-05	0.000427426	ko04080	Unigene0002625(GABBR1);Unigene0003442(Glra2);Unigene0003910(AVPR1A);Unigene0004484(moody);Unigene0004523(AVPR1A);Unigene0005482(mAChR-A);Unigene0007565(Gabbr2);Unigene0007695(mGluR);Unigene0012922(Dop2R);Unigene0015852(calcrl);Unigene0017110(Crhr2);Unigene0019302(5-HT7);Unigene0019751(AVPR1A);Unigene0026131(Rdl);Unigene0027594(5-HT1B);Unigene0027942(KLKB1);Unigene0030257(crhr2);Unigene0040850(Klk…	K04615+K05193+K04226+K04286+K04280+K04131+K04615+K04606+K04145+K04577+K04578+K04163+K04226+K05181+K04153+K01312+K04578+K01312+K05052+K04606+K04131+K04307+K05052+K04280+K04578+K05195+K04282+K04606+K04286+K04577+K05208+K05208+K05053+K01312+K05210+K05052+K04307
Metabolism	Lipid metabolism	Steroid biosynthesis	1.98654e-05	0.000500607	ko00100	Unigene0000114(LBR);Unigene0000115(LBR);Unigene0007960(Lip3);Unigene0016796(Soat1);Unigene0019851(Lip1);Unigene0019886(LIPA);Unigene0032500(LIPK);Unigene0035422(Lipm);Unigene0035430(--);Unigene0035628(LIPN);Unigene0043026(DWF5);Unigene0052025(lipl-1);Unigene0052157(lipl-1);Unigene0070208(Soat1)	K19532+K19532+K01052+K00637+K01052+K01052+K01052+K01052+K00637+K01052+K00213+K01052+K01052+K00637
Metabolism	Carbohydrate metabolism	Butanoate metabolism	0.000217525	0.00456803	ko00650	Unigene0000694(HMGCS1);Unigene0005865(BDH1);Unigene0007222(Bdh1);Unigene0031090(Rdh7);Unigene0031358(Rdh7);Unigene0036194(echs1);Unigene0043276(Gad1);Unigene0052250(BDH1);Unigene0070483(BDH1);Unigene0072379(Bdh1);Unigene0083004(Bdh1);Unigene0083005(BDH1);Unigene0109778(echs1)	K01641+K00019+K00019+K00019+K00019+K07511+K01580+K00019+K00019+K00019+K00019+K00019+K07511
Metabolism	Global and overview maps	Metabolic pathways	0.000274059	0.00493307	ko01100	Unigene0000073(etnppl);Unigene0000114(LBR);Unigene0000115(LBR);Unigene0000199(Elovl7);Unigene0000293(5NUC);Unigene0000305(ggt);Unigene0000694(HMGCS1);Unigene0000822(Xylb);Unigene0001162(AAEL008004);Unigene0001800(MGAT3);Unigene0002537(gly-10);Unigene0002752(asah2);Unigene0003012(Arsb);Unigene0003517(Papss1);Unigene0003531(plc-1);Unigene0003904(ALDH4A1);Unigene0004127(AAEL008004);Unigene0004150(b4…	K14286+K19532+K19532+K10249+K19970+K00681+K01641+K00854+K10249+K00737+K00710+K12349+K01135+K13811+K05860+K00294+K10249+K21032+K00621+K03635+K10249+K01832+K01581+K00019+K01183+K10250+K00253+K01581+K01054+K00019+K00507+K01176+K00507+K21032+K01183+K00264+K07512+K05284+K14073+K11433+K00364+K15717+K11433+K01054+K01793+K00031+K00852+K01832+K00654+K13510+K00600+K05357+K01053+K19021+K01047+K11427+K09668+…
Metabolism	Lipid metabolism	Synthesis and degradation of ketone bodies	0.000357644	0.00563289	ko00072	Unigene0000694(HMGCS1);Unigene0005865(BDH1);Unigene0007222(Bdh1);Unigene0031090(Rdh7);Unigene0031358(Rdh7);Unigene0052250(BDH1);Unigene0070483(BDH1);Unigene0072379(Bdh1);Unigene0083004(Bdh1);Unigene0083005(BDH1)	K01641+K00019+K00019+K00019+K00019+K00019+K00019+K00019+K00019+K00019
Organismal Systems	Sensory system	Phototransduction - fly	0.000454668	0.00636535	ko04745	Unigene0000833(Trpgamma);Unigene0002777(Gprk1);Unigene0005811(TRPC3);Unigene0029549(cam1);Unigene0032232(act-2);Unigene0034619(Act5C);Unigene0050281(--);Unigene0051019(Pkc53E);Unigene0051313(MYO3A);Unigene0051508(pef-1);Unigene0073281(tnc-2);Unigene0094013(CALML4);Unigene0125356(Arr2)	K04967+K00910+K04967+K02183+K05692+K05692+K04634+K02677+K08834+K13807+K02183+K02183+K13805
Metabolism	Lipid metabolism	alpha-Linolenic acid metabolism	0.000975913	0.0122965	ko00592	Unigene0020271(--);Unigene0044229(--);Unigene0059724(ACOX1);Unigene0091083(PLA2);Unigene0091706(--);Unigene0110332(ACOX3)	K01047+K01047+K00232+K01047+K01047+K00232
Metabolism	Xenobiotics biodegradation and metabolism	Drug metabolism - cytochrome P450	0.00173522	0.0190761	ko00982	Unigene0005577(FMO5);Unigene0012319(Fmo5);Unigene0014690(Fmo5);Unigene0033513(GstD1);Unigene0034135(GstD1);Unigene0034461(Gstm2);Unigene0034526(GstD7);Unigene0036515(GstD2);Unigene0036547(GstD5);Unigene0041271(Gstm2);Unigene0043570(Fmo5);Unigene0054997(Fmo5);Unigene0080971(Gstm2);Unigene0080972(Gstm2);Unigene0108864(Fmo5)	K00485+K00485+K00485+K00799+K00799+K00799+K00799+K00799+K00799+K00799+K00485+K00485+K00799+K00799+K00485
Metabolism	Metabolism of terpenoids and polyketides	Insect hormone biosynthesis	0.0018818	0.0190761	ko00981	Unigene0013641(bioC);Unigene0016277(--);Unigene0032264(--);Unigene0032939(Cyp18a1);Unigene0045445(--);Unigene0045452(--);Unigene0045978(--);Unigene0046985(mokB);Unigene0051511(Cyp2j6);Unigene0051859(--);Unigene0067730(Cyp18a1);Unigene0093402(mokB);Unigene0100601(Aldh2);Unigene0108309(CYP2C25);Unigene0123332(--);Unigene0125691(--)	K10718+K10718+K10718+K14985+K10718+K10718+K10718+K10718+K14985+K10718+K14985+K10718+K00128+K14985+K10718+K10718
Metabolism	Metabolism of cofactors and vitamins	Retinol metabolism	0.00196817	0.0190761	ko00830	Unigene0023719(cyp2m1);Unigene0026434(Rdh13);Unigene0033332(HSD17B13);Unigene0036776(CYP15C1);Unigene0051064(CYP1A1);Unigene0054254(HSD17B13);Unigene0078133(RDH12);Unigene0078134(RDH12);Unigene0080478(RDH12);Unigene0085788(SDR16C5);Unigene0117146(cyp1a1)	K07408+K11153+K15734+K07408+K07408+K15734+K11153+K11153+K11153+K15734+K07408
Metabolism	Lipid metabolism	Glycerolipid metabolism	0.00293276	0.0263948	ko00561	Unigene0007219(Mgll);Unigene0012015(--);Unigene0013993(Mgll);Unigene0026756(Pnliprp1);Unigene0027283(Pnlip);Unigene0044448(AKR1B1);Unigene0070477(PNLIPRP1);Unigene0074274(Mboat1);Unigene0080180(PNLIPRP2);Unigene0080181(PNLIPRP2);Unigene0086660(Dgk);Unigene0092778(Mboat1);Unigene0100601(Aldh2);Unigene0117482(Pnliprp2);Unigene0117483(PNLIPRP2);Unigene0120445(PNLIPRP1)	K01054+K14073+K01054+K14073+K14073+K00011+K14074+K13517+K14075+K14075+K00901+K13517+K00128+K14073+K14073+K14074
Environmental Information Processing	Signal transduction	Calcium signaling pathway	0.00614533	0.0515656	ko04020	Unigene0003531(plc-1);Unigene0003910(AVPR1A);Unigene0004684(MCU);Unigene0005482(mAChR-A);Unigene0019302(5-HT7);Unigene0019751(AVPR1A);Unigene0027194(SLC8A3);Unigene0029549(cam1);Unigene0032137(--);Unigene0033910(Pp2B-14D);Unigene0035070(CaMKI);Unigene0037554(sesB);Unigene0045315(Nos);Unigene0048760(mAChR-A);Unigene0050281(--);Unigene0051019(Pkc53E);Unigene0052210(TRHR);Unigene0052301(Egfr);Unigen…	K05860+K04226+K20858+K04131+K04163+K04226+K05849+K02183+K05860+K04348+K08794+K05863+K13240+K04131+K04634+K02677+K04282+K04361+K05863+K02183+K05208+K05208+K02183+K13240
Metabolism	Metabolism of terpenoids and polyketides	Terpenoid backbone biosynthesis	0.00654802	0.0515656	ko00900	Unigene0000694(HMGCS1);Unigene0005974(PDSS2);Unigene0013562(PDSS1);Unigene0035108(DHDDS);Unigene0037793(mvd);Unigene0071029(Hmgcr);Unigene0103887(DHDDS);Unigene0103888(Dhdds);Unigene0107532(PDSS2);Unigene0116772(PDSS1)	K01641+K12505+K12504+K11778+K01597+K00021+K11778+K11778+K12505+K12504
Metabolism	Metabolism of cofactors and vitamins	Ubiquinone and other terpenoid-quinone biosynthesis	0.00728369	0.053985	ko00130	Unigene0017589(Vkorc1l1);Unigene0022524(4CLL9);Unigene0030094(4CLL5);Unigene0035139(4CLL1);Unigene0036095(4cl1);Unigene0041764(4CLL9);Unigene0043560(4CL);Unigene0044702(4CLL1);Unigene0051597(4CL1);Unigene0068735(4CL);Unigene0068736(--);Unigene0074511(4CLL9);Unigene0077053(--);Unigene0082833(4cl2)	K05357+K01904+K01904+K01904+K01904+K01904+K01904+K01904+K01904+K01904+K01904+K01904+K01904+K01904
Metabolism	Lipid metabolism	Arachidonic acid metabolism	0.00880277	0.0616194	ko00590	Unigene0005294(CYP3A14);Unigene0013570(prxl2b);Unigene0016761(CYP3A4);Unigene0020271(--);Unigene0031607(cyp3a56);Unigene0037067(CYP3A6);Unigene0038900(Cyp18a1);Unigene0039041(CYP3A14);Unigene0043082(CYP1A1);Unigene0043655(CYP3A14);Unigene0044229(--);Unigene0044701(CYP3A8);Unigene0052144(CYP3A14);Unigene0062972(CYP3A24);Unigene0062973(CYP3A24);Unigene0078541(CYP3A14);Unigene0091083(PLA2);Unigene00…	K01832+K15717+K01832+K01047+K01832+K01832+K07418+K01832+K07418+K01832+K01047+K01832+K01832+K01832+K01832+K01832+K01047+K01047
Metabolism	Lipid metabolism	Glycerophospholipid metabolism	0.0103919	0.0689144	ko00564	Unigene0000039(BCHE);Unigene0000073(etnppl);Unigene0000245(ACHE1);Unigene0005782(ache);Unigene0006374(Ache);Unigene0016778(Lpcat1);Unigene0018284(LPCAT3);Unigene0020271(--);Unigene0026649(TAZ);Unigene0041750(ACHE1);Unigene0044183(Ache);Unigene0044229(--);Unigene0052106(BCHE);Unigene0061274(LPCAT3);Unigene0069904(Lpcat1);Unigene0074274(Mboat1);Unigene0085875(Bche);Unigene0086660(Dgk);Unigene008801…	K01049+K14286+K01049+K01049+K01049+K13510+K13515+K01047+K13511+K01049+K01049+K01047+K01049+K13515+K13510+K13517+K01049+K00901+K01049+K13514+K01047+K01047+K13517+K13514
Metabolism	Metabolism of other amino acids	Glutathione metabolism	0.0186095	0.11724	ko00480	Unigene0000305(ggt);Unigene0005443(Odc1);Unigene0006879(ODC1);Unigene0015765(Idh1);Unigene0027050(ANPEP);Unigene0033513(GstD1);Unigene0034135(GstD1);Unigene0034461(Gstm2);Unigene0034526(GstD7);Unigene0036515(GstD2);Unigene0036547(GstD5);Unigene0041271(Gstm2);Unigene0043907(ODC1);Unigene0070033(Rrm1);Unigene0080960(ANPEP);Unigene0080961(ANPEP);Unigene0080971(Gstm2);Unigene0080972(Gstm2);Unigene008…	K00681+K01581+K01581+K00031+K11140+K00799+K00799+K00799+K00799+K00799+K00799+K00799+K01581+K10807+K11140+K11140+K00799+K00799+K00031+K01581
Metabolism	Xenobiotics biodegradation and metabolism	Drug metabolism - other enzymes	0.0235711	0.136538	ko00983	Unigene0011285(TPMT);Unigene0033513(GstD1);Unigene0034135(GstD1);Unigene0034461(Gstm2);Unigene0034526(GstD7);Unigene0035517(tpm);Unigene0036515(GstD2);Unigene0036547(GstD5);Unigene0038283(Dpys);Unigene0041271(Gstm2);Unigene0057345(AK1);Unigene0057346(AK1);Unigene0070033(Rrm1);Unigene0080315(TK1);Unigene0080971(Gstm2);Unigene0080972(Gstm2)	K00569+K00799+K00799+K00799+K00799+K00569+K00799+K00799+K01464+K00799+K13800+K13800+K10807+K00857+K00799+K00799
Metabolism	Lipid metabolism	Linoleic acid metabolism	0.0238399	0.136538	ko00591	Unigene0020271(--);Unigene0038900(Cyp18a1);Unigene0043082(CYP1A1);Unigene0044229(--);Unigene0091083(PLA2);Unigene0091706(--)	K01047+K07418+K07418+K01047+K01047+K01047
Metabolism	Xenobiotics biodegradation and metabolism	Metabolism of xenobiotics by cytochrome P450	0.0272989	0.149551	ko00980	Unigene0023719(cyp2m1);Unigene0033513(GstD1);Unigene0034135(GstD1);Unigene0034461(Gstm2);Unigene0034526(GstD7);Unigene0036515(GstD2);Unigene0036547(GstD5);Unigene0036776(CYP15C1);Unigene0041271(Gstm2);Unigene0051064(CYP1A1);Unigene0080971(Gstm2);Unigene0080972(Gstm2);Unigene0117146(cyp1a1)	K07408+K00799+K00799+K00799+K00799+K00799+K00799+K07408+K00799+K07408+K00799+K00799+K07408
Metabolism	Lipid metabolism	Sphingolipid metabolism	0.029831	0.156613	ko00600	Unigene0002752(asah2);Unigene0016775(SPTLC1);Unigene0025125(asah2);Unigene0032601(ASAH1);Unigene0039969(GBA);Unigene0043390(GBA);Unigene0070874(nSMase);Unigene0099176(T27F6.6);Unigene0125753(SMPD1)	K12349+K00654+K12349+K12348+K01201+K01201+K12351+K12351+K12350
Metabolism	Amino acid metabolism	Alanine, aspartate and glutamate metabolism	0.0388509	0.19467	ko00250	Unigene0003904(ALDH4A1);Unigene0009772(glt1);Unigene0038002(nit2);Unigene0043276(Gad1);Unigene0077951(Gfpt1);Unigene0097979(Gs2);Unigene0097980(Gs2);Unigene0122528(Gfpt2)	K00294+K00264+K13566+K01580+K00820+K01915+K01915+K00820
Genetic Information Processing	Transcription	Spliceosome	0.0401699	0.19467	ko03040	Unigene0000436(--);Unigene0000917(PRPF38B);Unigene0003073(HNRNP);Unigene0004470(DDX39B);Unigene0018566(TCERG1);Unigene0031895(SNRPG);Unigene0033803(SNRPD2);Unigene0038520(Prpf8);Unigene0043479(Hsp68);Unigene0043704(snf);Unigene0047110(PHF5A);Unigene0065482(SNRPD3);Unigene0068705(TCERG1);Unigene0072472(SmD1);Unigene0077947(RZ1B);Unigene0078143(SNRPF);Unigene0079533(prpf38a);Unigene0079534(prpf38a)…	K12893+K12850+K12741+K12812+K12824+K11099+K11096+K12856+K03283+K11094+K12834+K11088+K12824+K11087+K12893+K11098+K12849+K12849+K12877+K12886+K12850+K12896+K12893+K12897+K12897
Metabolism	Glycan biosynthesis and metabolism	Glycosphingolipid biosynthesis - globo and isoglobo series	0.0452133	0.210995	ko00603	Unigene0032910(A4galt);Unigene0040576(NAGA);Unigene0041075(NAGA);Unigene0041341(Gla);Unigene0043506(HEXA)	K01988+K01204+K01204+K01204+K12373
Metabolism	Glycan biosynthesis and metabolism	Mucin type O-glycan biosynthesis	0.057813	0.260159	ko00512	Unigene0002537(gly-10);Unigene0051373(Pgant7);Unigene0069476(Pgant7);Unigene0080626(Galnt11)	K00710+K00710+K00710+K00710
Metabolism	Energy metabolism	Nitrogen metabolism	0.0711318	0.301804	ko00910	Unigene0009772(glt1);Unigene0097979(Gs2);Unigene0097980(Gs2);Unigene0121363(PTPRG)	K00264+K01915+K01915+K01672
Metabolism	Metabolism of cofactors and vitamins	Folate biosynthesis	0.0718582	0.301804	ko00790	Unigene0004554(Mocs2);Unigene0016755(GGH);Unigene0032108(GCH1);Unigene0039615(ALPL);Unigene0044448(AKR1B1);Unigene0060562(Qdpr);Unigene0070572(GCH1);Unigene0081647(Qdpr)	K03635+K01307+K01495+K01077+K00011+K00357+K01495+K00357
Metabolism	Amino acid metabolism	Arginine and proline metabolism	0.0969951	0.387323	ko00330	Unigene0003103(Argk);Unigene0003904(ALDH4A1);Unigene0005443(Odc1);Unigene0006879(ODC1);Unigene0043907(ODC1);Unigene0045315(Nos);Unigene0073528(--);Unigene0073529(P4HA2);Unigene0100601(Aldh2);Unigene0101799(ARGK);Unigene0101800(ARGK);Unigene0106719(P4HA1);Unigene0107530(Nos1);Unigene0121551(ODC1)	K00934+K00294+K01581+K01581+K01581+K13240+K00472+K00472+K00128+K00934+K00934+K00472+K13240+K01581
Cellular Processes	Transport and catabolism	Lysosome	0.0992438	0.387323	ko04142	Unigene0003012(Arsb);Unigene0007960(Lip3);Unigene0011762(AAEL006169);Unigene0017452(Dnase2);Unigene0018119(Slc17a5);Unigene0019851(Lip1);Unigene0019886(LIPA);Unigene0020068(SLC17A5);Unigene0030104(acp4);Unigene0030909(Arsb);Unigene0032268(Acp5);Unigene0032500(LIPK);Unigene0032601(ASAH1);Unigene0035422(Lipm);Unigene0035461(Ctsb);Unigene0035628(LIPN);Unigene0035711(--);Unigene0037765(--);Unigene003…	K01135+K01052+K01379+K01158+K12301+K01052+K01052+K12301+K14410+K01135+K14379+K01052+K12348+K01052+K01363+K01052+K12385+K06497+K01135+K01135+K01201+K01204+K01204+K01204+K12385+K01201+K12373+K13289+K12384+K01135+K01052+K01052+K01132+K12384+K12301+K12301+K01158+K01135+K01379+K12350
Metabolism	Biosynthesis of other secondary metabolites	Monobactam biosynthesis	0.101442	0.387323	ko00261	Unigene0003517(Papss1)	K13811
Metabolism	Glycan biosynthesis and metabolism	Other types of O-glycan biosynthesis	0.107705	0.399141	ko00514	Unigene0002537(gly-10);Unigene0007361(--);Unigene0012557(Xxylt1);Unigene0051373(Pgant7);Unigene0069476(Pgant7);Unigene0080626(Galnt11);Unigene0112265(tw);Unigene0112267(tw)	K00710+K18134+K23800+K00710+K00710+K00710+K00728+K00728
Genetic Information Processing	Folding, sorting and degradation	Protein export	0.11661	0.419795	ko03060	Unigene0044891(Sec11a);Unigene0051937(SEC61G);Unigene0059721(spcs2);Unigene0062150(spcs2);Unigene0116477(SPCS1)	K13280+K07342+K12947+K12947+K12946
Metabolism	Lipid metabolism	Ether lipid metabolism	0.124068	0.434237	ko00565	Unigene0016778(Lpcat1);Unigene0020271(--);Unigene0044229(--);Unigene0069904(Lpcat1);Unigene0091083(PLA2);Unigene0091706(--)	K13510+K01047+K01047+K13510+K01047+K01047
Organismal Systems	Aging	Longevity regulating pathway - worm	0.170362	0.57126	ko04212	Unigene0007227(SCD5);Unigene0008559(SCD);Unigene0018566(TCERG1);Unigene0024247(SCD);Unigene0033513(GstD1);Unigene0034135(GstD1);Unigene0034461(Gstm2);Unigene0034526(GstD7);Unigene0036515(GstD2);Unigene0036547(GstD5);Unigene0041271(Gstm2);Unigene0051545(D11DS);Unigene0068705(TCERG1);Unigene0080971(Gstm2);Unigene0080972(Gstm2);Unigene0127052(CG5065)	K00507+K00507+K12824+K00507+K00799+K00799+K00799+K00799+K00799+K00799+K00799+K00507+K12824+K00799+K00799+K13356
Metabolism	Lipid metabolism	Fatty acid degradation	0.172285	0.57126	ko00071	Unigene0029752(ACSL3);Unigene0036194(echs1);Unigene0059724(ACOX1);Unigene0100601(Aldh2);Unigene0104139(ACSL5);Unigene0109778(echs1);Unigene0110332(ACOX3);Unigene0125660(ECI2);Unigene0125661(ECI2)	K01897+K07511+K00232+K00128+K01897+K07511+K00232+K13239+K13239
Metabolism	Glycan biosynthesis and metabolism	Glycosphingolipid biosynthesis - lacto and neolacto series	0.182447	0.589445	ko00601	Unigene0032910(A4galt);Unigene0060285(B3gnt4);Unigene0060287(B3gnt4);Unigene0070427(--);Unigene0102769(--)	K01988+K03766+K03766+K03766+K03766
Cellular Processes	Transport and catabolism	Peroxisome	0.190242	0.599261	ko04146	Unigene0015765(Idh1);Unigene0016166(pol);Unigene0022490(DDB_G0278529);Unigene0029752(ACSL3);Unigene0032865(HAO1);Unigene0035934(mpv17);Unigene0036836(sod1);Unigene0055964(SLC25A17);Unigene0059724(ACOX1);Unigene0069247(--);Unigene0071964(Jafrac1);Unigene0075678(Abcd3);Unigene0088790(IDH1);Unigene0098773(Hao1);Unigene0104139(ACSL5);Unigene0110332(ACOX3);Unigene0114527(Hacl1);Unigene0121666(ZK550.6)…	K00031+K11187+K13348+K01897+K11517+K13348+K04565+K13354+K00232+K13355+K13279+K05677+K00031+K11517+K01897+K00232+K12261+K00477+K00477+K13239+K13239+K13356
Metabolism	Metabolism of other amino acids	beta-Alanine metabolism	0.209236	0.643017	ko00410	Unigene0036194(echs1);Unigene0038283(Dpys);Unigene0043276(Gad1);Unigene0059724(ACOX1);Unigene0100601(Aldh2);Unigene0109778(echs1);Unigene0110332(ACOX3)	K07511+K01464+K01580+K00232+K00128+K07511+K00232
Organismal Systems	Immune system	Toll and Imd signaling pathway	0.24003	0.701006	ko04624	Unigene0039046(--);Unigene0046948(UBE2N);Unigene0060528(--);Unigene0070597(Duox);Unigene0097044(Ank3);Unigene0102810(Tl);Unigene0108834(Duox)	K20694+K10580+K09031+K13411+K10380+K18809+K13411
Organismal Systems	Aging	Longevity regulating pathway - multiple species	0.240394	0.701006	ko04213	Unigene0021113(Ilp7);Unigene0026280(l(2)efl);Unigene0036382(CRYAB);Unigene0036836(sod1);Unigene0043479(Hsp68);Unigene0052230(HSPB1);Unigene0060435(Ilp7);Unigene0091635(--);Unigene0099114(--);Unigene0105381(HDAC1);Unigene0105382(HDAC1)	K19805+K09542+K09542+K04565+K03283+K09542+K19805+K09542+K09542+K06067+K06067
Metabolism	Metabolism of cofactors and vitamins	Riboflavin metabolism	0.244796	0.701006	ko00740	Unigene0030104(acp4);Unigene0032268(Acp5);Unigene0103315(ACP1)	K14410+K14379+K14394
Cellular Processes	Cell growth and death	Apoptosis - fly	0.251116	0.703124	ko04214	Unigene0000233(--);Unigene0001552(LATS2);Unigene0002403(Eip74EF);Unigene0016742(CASP7);Unigene0025477(BOK);Unigene0032089(--);Unigene0041265(PRDX4);Unigene0043073(--);Unigene0052301(Egfr);Unigene0060528(--)	K03175+K08791+K09428+K04397+K20017+K03175+K03386+K03175+K04361+K09031
Environmental Information Processing	Signaling molecules and interaction	ECM-receptor interaction	0.267141	0.716693	ko04512	Unigene0019877(Fras1);Unigene0027767(if);Unigene0027784(col2a1);Unigene0027930(--);Unigene0032793(Thbs3);Unigene0080305(Ppn)	K23379+K06584+K19719+K06236+K04659+K06238
Metabolism	Amino acid metabolism	Arginine biosynthesis	0.267338	0.716693	ko00220	Unigene0045315(Nos);Unigene0097979(Gs2);Unigene0097980(Gs2);Unigene0107530(Nos1)	K13240+K01915+K01915+K13240
Environmental Information Processing	Signal transduction	Hippo signaling pathway - multiple species	0.273364	0.71758	ko04392	Unigene0001552(LATS2);Unigene0009992(ft);Unigene0022751(Rassf1)	K08791+K16669+K09850
Metabolism	Metabolism of cofactors and vitamins	One carbon pool by folate	0.314722	0.805955	ko00670	Unigene0017419(SHMT1);Unigene0065052(aldh1l1);Unigene0077643(aldh1l1);Unigene0095393(SHMT1)	K00600+K00289+K00289+K00600
Metabolism	Carbohydrate metabolism	Glyoxylate and dicarboxylate metabolism	0.319823	0.805955	ko00630	Unigene0017419(SHMT1);Unigene0032865(HAO1);Unigene0052272(ACSS2);Unigene0095393(SHMT1);Unigene0097979(Gs2);Unigene0097980(Gs2);Unigene0098773(Hao1);Unigene0099017(Pgp);Unigene0102584(GRHPR)	K00600+K11517+K01895+K00600+K01915+K01915+K11517+K19269+K00049
Metabolism	Glycan biosynthesis and metabolism	Mannose type O-glycan biosyntheis	0.340899	0.842222	ko00515	Unigene0004150(b4gat1);Unigene0008746(b4gat1);Unigene0022390(Large1);Unigene0112265(tw);Unigene0112267(tw)	K21032+K21032+K09668+K00728+K00728
Metabolism	Metabolism of cofactors and vitamins	Thiamine metabolism	0.385794	0.907712	ko00730	Unigene0039615(ALPL);Unigene0103315(ACP1)	K01077+K14394
Metabolism	Energy metabolism	Sulfur metabolism	0.385794	0.907712	ko00920	Unigene0003517(Papss1);Unigene0023654(SUOX)	K13811+K00387
Metabolism	Glycan biosynthesis and metabolism	Glycosaminoglycan biosynthesis - heparan sulfate / heparin	0.38902	0.907712	ko00534	Unigene0000474(HS3ST6);Unigene0014046(GLCE);Unigene0034066(Hs3st5)	K07809+K01793+K08104
Environmental Information Processing	Signal transduction	MAPK signaling pathway	0.422832	0.968669	ko04010	Unigene0000233(--);Unigene0000328(CACNG7);Unigene0018493(--);Unigene0028239(FGF9);Unigene0032089(--);Unigene0033910(Pp2B-14D);Unigene0035177(FLNA);Unigene0038161(Ggamma1);Unigene0040829(fgf9);Unigene0043073(--);Unigene0043479(Hsp68);Unigene0049046(Arr1);Unigene0050893(cher);Unigene0051019(Pkc53E);Unigene0051756(HSPB1);Unigene0052301(Egfr);Unigene0077387(Flnc);Unigene0078169(--);Unigene0100926(che…	K03175+K04873+K04461+K04358+K03175+K04348+K04437+K04347+K04358+K03175+K03283+K04439+K04437+K02677+K04455+K04361+K04437+K04461+K04437
Metabolism	Amino acid metabolism	Tryptophan metabolism	0.448991	0.976868	ko00380	Unigene0023719(cyp2m1);Unigene0036194(echs1);Unigene0036776(CYP15C1);Unigene0039389(kynu);Unigene0051064(CYP1A1);Unigene0100601(Aldh2);Unigene0109778(echs1);Unigene0117146(cyp1a1)	K07408+K07511+K07408+K01556+K07408+K00128+K07511+K07408
Metabolism	Amino acid metabolism	Tyrosine metabolism	0.457733	0.976868	ko00350	Unigene0083742(tdc-1);Unigene0101079(tdc-1);Unigene0112266(Gstz1);Unigene0112268(Gstz1)	K22329+K22329+K01800+K01800
Metabolism	Carbohydrate metabolism	Amino sugar and nucleotide sugar metabolism	0.458861	0.976868	ko00520	Unigene0004210(Gnpnat);Unigene0005895(Chia);Unigene0008871(Cht10);Unigene0028504(Cht10);Unigene0038727(cyb5r2);Unigene0043506(HEXA);Unigene0062490(amdhd2);Unigene0077951(Gfpt1);Unigene0083069(CHIA);Unigene0122528(Gfpt2)	K00621+K01183+K01183+K01183+K00326+K12373+K01443+K00820+K01183+K00820
Metabolism	Nucleotide metabolism	Pyrimidine metabolism	0.471957	0.976868	ko00240	Unigene0000293(5NUC);Unigene0038283(Dpys);Unigene0057345(AK1);Unigene0057346(AK1);Unigene0070033(Rrm1);Unigene0080315(TK1)	K19970+K01464+K13800+K13800+K10807+K00857
Cellular Processes	Transport and catabolism	Phagosome	0.472413	0.976868	ko04145	Unigene0017341(TUBB4B);Unigene0032232(act-2);Unigene0032793(Thbs3);Unigene0032907(CALR);Unigene0034619(Act5C);Unigene0035072(TUB2);Unigene0041605(tuba);Unigene0041746(Scarb2);Unigene0042399(alphaTub84B);Unigene0045315(Nos);Unigene0051937(SEC61G);Unigene0053313(TUBB4B);Unigene0107530(Nos1);Unigene0123514(SCARB1)	K07375+K05692+K04659+K08057+K05692+K07374+K07374+K13885+K07374+K13240+K07342+K07375+K13240+K13885
Metabolism	Carbohydrate metabolism	Pentose and glucuronate interconversions	0.472928	0.976868	ko00040	Unigene0000822(Xylb);Unigene0044448(AKR1B1);Unigene0118580(RPE)	K00854+K00011+K01783
Metabolism	Carbohydrate metabolism	Ascorbate and aldarate metabolism	0.52585	1	ko00053	Unigene0018263(rgn);Unigene0023926(rgn);Unigene0100601(Aldh2)	K01053+K01053+K00128
Genetic Information Processing	Transcription	Basal transcription factors	0.525927	1	ko03022	Unigene0018746(TfIIFalpha);Unigene0024617(GTF2A1);Unigene0045485(IscW_ISCW010050);Unigene0118654(GTF2H3);Unigene0123087(GTF2H3)	K03138+K03122+K03123+K03143+K03143
Genetic Information Processing	Replication and repair	DNA replication	0.526299	1	ko03030	Unigene0007313(MCM6);Unigene0035695(--);Unigene0070373(RNASEH1);Unigene0070374(RNASEH1);Unigene0080849(PCNA);Unigene0120374(Rpa1)	K02542+K10740+K03469+K03469+K04802+K07466
Metabolism	Lipid metabolism	Fatty acid biosynthesis	0.56878	1	ko00061	Unigene0010539(MECR);Unigene0023520(Hsd17b8);Unigene0029752(ACSL3);Unigene0032228(Hsd17b8);Unigene0041644(FASN);Unigene0051458(Fasn);Unigene0079162(Fasn);Unigene0079163(Fasn);Unigene0104139(ACSL5);Unigene0110082(Hsd17b8)	K07512+K13370+K01897+K13370+K00665+K00665+K00665+K00665+K01897+K13370
Genetic Information Processing	Translation	mRNA surveillance pathway	0.570344	1	ko03015	Unigene0000152(NXT1);Unigene0004470(DDX39B);Unigene0020086(ssu72);Unigene0071743(RNPS1);Unigene0082273(magoh);Unigene0095076(Hrb27C);Unigene0095077(Hrb27C);Unigene0095269(CG7185);Unigene0114163(cpsf6)	K14285+K12812+K15544+K14325+K12877+K14411+K14411+K14398+K14398
Metabolism	Carbohydrate metabolism	Pentose phosphate pathway	0.58934	1	ko00030	Unigene0016395(RBKS);Unigene0018263(rgn);Unigene0023926(rgn);Unigene0118580(RPE)	K00852+K01053+K01053+K01783
Metabolism	Carbohydrate metabolism	Starch and sucrose metabolism	0.609401	1	ko00500	Unigene0008463(Amy35);Unigene0051906(MGAM);Unigene0051959(GlyP);Unigene0115384(GlyP)	K01176+K12047+K00688+K00688
Genetic Information Processing	Replication and repair	Base excision repair	0.609401	1	ko03410	Unigene0028905(Dsp1);Unigene0072586(Ung);Unigene0080849(PCNA);Unigene0099694(Dsp1)	K10802+K03648+K04802+K10802
Metabolism	Metabolism of other amino acids	Taurine and hypotaurine metabolism	0.616875	1	ko00430	Unigene0000305(ggt);Unigene0043276(Gad1)	K00681+K01580
Genetic Information Processing	Folding, sorting and degradation	Sulfur relay system	0.618402	1	ko04122	Unigene0004554(Mocs2)	K03635
Metabolism	Glycan biosynthesis and metabolism	Glycosaminoglycan degradation	0.629136	1	ko00531	Unigene0003012(Arsb);Unigene0030909(Arsb);Unigene0038149(Arsb);Unigene0039027(Arsb);Unigene0043506(HEXA);Unigene0049355(Arsb);Unigene0054843(GALNS);Unigene0101051(Arsb)	K01135+K01135+K01135+K01135+K12373+K01135+K01132+K01135
Metabolism	Carbohydrate metabolism	Propanoate metabolism	0.635827	1	ko00640	Unigene0036194(echs1);Unigene0052272(ACSS2);Unigene0059724(ACOX1);Unigene0109778(echs1);Unigene0110332(ACOX3)	K07511+K01895+K00232+K07511+K00232
Organismal Systems	Development	Dorso-ventral axis formation	0.644026	1	ko04320	Unigene0046114(HNRNPD);Unigene0052301(Egfr);Unigene0076094(sqd)	K03102+K04361+K03102
Environmental Information Processing	Signal transduction	Hedgehog signaling pathway - fly	0.647667	1	ko04341	Unigene0005699(iHog);Unigene0028008(gli3);Unigene0095072(iHog);Unigene0101207(en2-a)	K20245+K16799+K20245+K09319
Environmental Information Processing	Signal transduction	Hippo signaling pathway -fly	0.67266	1	ko04391	Unigene0001552(LATS2);Unigene0006377(CCNE1);Unigene0009992(ft);Unigene0026266(WNT-1);Unigene0032232(act-2);Unigene0034619(Act5C)	K08791+K06626+K16669+K03209+K05692+K05692
Genetic Information Processing	Replication and repair	Nucleotide excision repair	0.714403	1	ko03420	Unigene0035695(--);Unigene0080849(PCNA);Unigene0118654(GTF2H3);Unigene0120374(Rpa1);Unigene0123087(GTF2H3)	K10740+K04802+K03143+K07466+K03143
Metabolism	Amino acid metabolism	Histidine metabolism	0.722449	1	ko00340	Unigene0098832(Hal);Unigene0098834(Hal);Unigene0100601(Aldh2)	K01745+K01745+K00128
Environmental Information Processing	Signal transduction	Notch signaling pathway	0.732017	1	ko04330	Unigene0009613(Dl);Unigene0009703(Su(H));Unigene0105381(HDAC1);Unigene0105382(HDAC1)	K06051+K06053+K06067+K06067
Metabolism	Global and overview maps	2-Oxocarboxylic acid metabolism	0.756806	1	ko01210	Unigene0015765(Idh1);Unigene0088790(IDH1)	K00031+K00031
Genetic Information Processing	Replication and repair	Mismatch repair	0.800729	1	ko03430	Unigene0035695(--);Unigene0080849(PCNA);Unigene0120374(Rpa1)	K10740+K04802+K07466
Genetic Information Processing	Folding, sorting and degradation	SNARE interactions in vesicular transport	0.808581	1	ko04130	Unigene0035366(GOSR1);Unigene0095448(Gosr2)	K08495+K08496
Metabolism	Global and overview maps	Biosynthesis of amino acids	0.817854	1	ko01230	Unigene0009772(glt1);Unigene0015765(Idh1);Unigene0017419(SHMT1);Unigene0088790(IDH1);Unigene0095393(SHMT1);Unigene0097979(Gs2);Unigene0097980(Gs2);Unigene0118580(RPE)	K00264+K00031+K00600+K00031+K00600+K01915+K01915+K01783
Metabolism	Glycan biosynthesis and metabolism	Glycosaminoglycan biosynthesis - keratan sulfate	0.83815	1	ko00533	Unigene0037913(CHST1)	K01022
Metabolism	Glycan biosynthesis and metabolism	Glycosphingolipid biosynthesis - ganglio series	0.83815	1	ko00604	Unigene0043506(HEXA)	K12373
Organismal Systems	Environmental adaptation	Circadian rhythm - fly	0.83815	1	ko04711	Unigene0051689(--)	K12114
Genetic Information Processing	Replication and repair	Fanconi anemia pathway	0.838172	1	ko03460	Unigene0035695(--);Unigene0051164(Fan1);Unigene0120374(Rpa1)	K10740+K15363+K07466
Metabolism	Global and overview maps	Carbon metabolism	0.838764	1	ko01200	Unigene0015765(Idh1);Unigene0017419(SHMT1);Unigene0018263(rgn);Unigene0023926(rgn);Unigene0032865(HAO1);Unigene0036194(echs1);Unigene0052272(ACSS2);Unigene0059724(ACOX1);Unigene0088790(IDH1);Unigene0095393(SHMT1);Unigene0098773(Hao1);Unigene0099017(Pgp);Unigene0109778(echs1);Unigene0110332(ACOX3);Unigene0118580(RPE)	K00031+K00600+K01053+K01053+K11517+K07511+K01895+K00232+K00031+K00600+K11517+K19269+K07511+K00232+K01783
Metabolism	Glycan biosynthesis and metabolism	Other glycan degradation	0.84414	1	ko00511	Unigene0025163(HEXD);Unigene0039969(GBA);Unigene0043390(GBA);Unigene0043506(HEXA)	K14459+K01201+K01201+K12373
Metabolism	Metabolism of cofactors and vitamins	Pantothenate and CoA biosynthesis	0.854618	1	ko00770	Unigene0038283(Dpys)	K01464
Cellular Processes	Cell growth and death	Apoptosis - multiple species	0.862261	1	ko04215	Unigene0016742(CASP7);Unigene0025477(BOK)	K04397+K20017
Environmental Information Processing	Signal transduction	Wnt signaling pathway	0.868945	1	ko04310	Unigene0007504(CCND2);Unigene0026266(WNT-1);Unigene0027326(wnt5a);Unigene0028135(Wnt6);Unigene0028477(vangl2);Unigene0033910(Pp2B-14D);Unigene0051019(Pkc53E);Unigene0051113(TSHR);Unigene0051168(CCND2);Unigene0051999(FZD10)	K10152+K03209+K00444+K00445+K04510+K04348+K02677+K08399+K10151+K02842
Environmental Information Processing	Signal transduction	Phosphatidylinositol signaling system	0.876299	1	ko04070	Unigene0003531(plc-1);Unigene0029549(cam1);Unigene0032137(--);Unigene0051019(Pkc53E);Unigene0073281(tnc-2);Unigene0086660(Dgk);Unigene0094013(CALML4);Unigene0124317(SYNJ1)	K05860+K02183+K05860+K02677+K02183+K00901+K02183+K20279
Metabolism	Glycan biosynthesis and metabolism	N-Glycan biosynthesis	0.879612	1	ko00510	Unigene0001800(MGAT3);Unigene0031243(DAD1);Unigene0085481(l(2)not);Unigene0093280(Alg10b)	K00737+K12668+K03845+K03850
Metabolism	Metabolism of cofactors and vitamins	Nicotinate and nicotinamide metabolism	0.893066	1	ko00760	Unigene0000293(5NUC);Unigene0038106(Nadk)	K19970+K00858
Environmental Information Processing	Signal transduction	MAPK signaling pathway - fly	0.905624	1	ko04013	Unigene0000233(--);Unigene0018493(--);Unigene0032089(--);Unigene0039711(--);Unigene0043073(--);Unigene0052301(Egfr);Unigene0060528(--);Unigene0070597(Duox);Unigene0078169(--);Unigene0108834(Duox)	K03175+K04461+K03175+K12379+K03175+K04361+K09031+K13411+K04461+K13411
Environmental Information Processing	Membrane transport	ABC transporters	0.913877	1	ko02010	Unigene0000217(Abcc3);Unigene0024764(Abcg1);Unigene0036500(ABCC2);Unigene0043375(ABCC3);Unigene0050052(ABCC2);Unigene0051365(Abcc2);Unigene0055268(Abcg1);Unigene0075678(Abcd3);Unigene0101326(Abcc3)	K05666+K05679+K05666+K05666+K05666+K05666+K05679+K05677+K05666
Metabolism	Nucleotide metabolism	Purine metabolism	0.926223	1	ko00230	Unigene0000293(5NUC);Unigene0003517(Papss1);Unigene0013031(GMPR2);Unigene0019390(Pde3a);Unigene0028511(GUCY2D);Unigene0029000(Npr1);Unigene0070033(Rrm1);Unigene0084587(Gucy1b1);Unigene0084588(Gucy1b1)	K19970+K13811+K00364+K19021+K12322+K12323+K10807+K12319+K12319
Metabolism	Amino acid metabolism	Valine, leucine and isoleucine degradation	0.929406	1	ko00280	Unigene0000694(HMGCS1);Unigene0006476(Ivd);Unigene0036194(echs1);Unigene0100601(Aldh2);Unigene0109778(echs1)	K01641+K00253+K07511+K00128+K07511
Metabolism	Carbohydrate metabolism	Fructose and mannose metabolism	0.938427	1	ko00051	Unigene0044448(AKR1B1)	K00011
Metabolism	Amino acid metabolism	Glycine, serine and threonine metabolism	0.951323	1	ko00260	Unigene0017419(SHMT1);Unigene0095393(SHMT1);Unigene0102584(GRHPR)	K00600+K00600+K00049
Metabolism	Metabolism of other amino acids	Selenocompound metabolism	0.9554	1	ko00450	Unigene0003517(Papss1)	K13811
Metabolism	Carbohydrate metabolism	Galactose metabolism	0.955405	1	ko00052	Unigene0044448(AKR1B1);Unigene0051906(MGAM)	K00011+K12047
Genetic Information Processing	Replication and repair	Homologous recombination	0.955405	1	ko03440	Unigene0035695(--);Unigene0120374(Rpa1)	K10740+K07466
Metabolism	Glycan biosynthesis and metabolism	Various types of N-glycan biosynthesis	0.955621	1	ko00513	Unigene0025163(HEXD);Unigene0031243(DAD1);Unigene0040525(FucTC);Unigene0043506(HEXA);Unigene0085481(l(2)not)	K14459+K12668+K14464+K12373+K03845
Metabolism	Glycan biosynthesis and metabolism	Glycosylphosphatidylinositol(GPI)-anchor biosynthesis	0.964032	1	ko00563	Unigene0011986(pigm)	K05284
Metabolism	Carbohydrate metabolism	Pyruvate metabolism	0.964635	1	ko00620	Unigene0052272(ACSS2);Unigene0100601(Aldh2);Unigene0102584(GRHPR)	K01895+K00128+K00049
Organismal Systems	Development and regeneration	Axon regeneration	0.971146	1	ko04361	Unigene0019302(5-HT7);Unigene0029976(rn);Unigene0035115(--);Unigene0050281(--);Unigene0060528(--);Unigene0081358(nhl-1);Unigene0081359(nhl-1);Unigene0086660(Dgk);Unigene0103167(--)	K04163+K23480+K06754+K04634+K09031+K12035+K12035+K00901+K06754
Environmental Information Processing	Signal transduction	ErbB signaling pathway	0.971606	1	ko04012	Unigene0051019(Pkc53E);Unigene0052301(Egfr)	K02677+K04361
Environmental Information Processing	Signal transduction	FoxO signaling pathway	0.97452	1	ko04068	Unigene0017588(SAK);Unigene0020328(SAK);Unigene0038155(cdk2);Unigene0051168(CCND2);Unigene0052301(Egfr)	K08863+K08863+K02206+K10151+K04361
Metabolism	Carbohydrate metabolism	Citrate cycle (TCA cycle)	0.985093	1	ko00020	Unigene0015765(Idh1);Unigene0088790(IDH1)	K00031+K00031
Metabolism	Carbohydrate metabolism	Inositol phosphate metabolism	0.987965	1	ko00562	Unigene0003531(plc-1);Unigene0032137(--);Unigene0124317(SYNJ1)	K05860+K05860+K20279
Genetic Information Processing	Folding, sorting and degradation	Protein processing in endoplasmic reticulum	0.988225	1	ko04141	Unigene0026280(l(2)efl);Unigene0031243(DAD1);Unigene0031479(BCAP31);Unigene0032907(CALR);Unigene0036382(CRYAB);Unigene0043479(Hsp68);Unigene0051937(SEC61G);Unigene0052230(HSPB1);Unigene0053627(--);Unigene0091635(--);Unigene0099114(--)	K09542+K12668+K14009+K08057+K09542+K03283+K07342+K09542+K09586+K09542+K09542
Genetic Information Processing	Folding, sorting and degradation	Proteasome	0.988733	1	ko03050	Unigene0005171(psmb3);Unigene0047233(PSMA1)	K02735+K02725
Cellular Processes	Transport and catabolism	Endocytosis	0.99422	1	ko04144	Unigene0000233(--);Unigene0000395(CAV1);Unigene0002777(Gprk1);Unigene0003820(Vta1);Unigene0005711(--);Unigene0032089(--);Unigene0040784(Spart);Unigene0043073(--);Unigene0043479(Hsp68);Unigene0049046(Arr1);Unigene0052301(Egfr);Unigene0072775(--);Unigene0075977(Rnf151)	K03175+K06278+K00910+K12199+K12473+K03175+K19366+K03175+K03283+K04439+K04361+K12196+K11981
Cellular Processes	Transport and catabolism	Mitophagy - animal	0.995833	1	ko04137	Unigene0081220(pgam-5)	K15637
Metabolism	Carbohydrate metabolism	Glycolysis / Gluconeogenesis	0.996029	1	ko00010	Unigene0052272(ACSS2);Unigene0100601(Aldh2)	K01895+K00128
Genetic Information Processing	Folding, sorting and degradation	RNA degradation	0.997907	1	ko03018	Unigene0024741(SKIV2L);Unigene0115306(Tob1);Unigene0115307(Tob1)	K12599+K14443+K14443
Cellular Processes	Transport and catabolism	Autophagy - animal	0.998332	1	ko04140	Unigene0000233(--);Unigene0011762(AAEL006169);Unigene0028905(Dsp1);Unigene0032089(--);Unigene0035461(Ctsb);Unigene0043073(--);Unigene0099694(Dsp1);Unigene0108146(AAEL006169)	K03175+K01379+K10802+K03175+K01363+K03175+K10802+K01379
Metabolism	Amino acid metabolism	Lysine degradation	0.998796	1	ko00310	Unigene0012034(GVQW3);Unigene0013839(--);Unigene0021894(DOT1L);Unigene0036194(echs1);Unigene0097972(BBOX1);Unigene0100601(Aldh2);Unigene0109778(echs1);Unigene0117727(NSD2);Unigene0117748(DOT1L)	K11433+K11433+K11427+K07511+K00471+K00128+K07511+K11424+K11427
Environmental Information Processing	Signal transduction	TGF-beta signaling pathway	0.999083	1	ko04350	Unigene0007439(GREM1)	K23318
Environmental Information Processing	Signal transduction	mTOR signaling pathway	0.999597	1	ko04150	Unigene0026266(WNT-1);Unigene0027326(wnt5a);Unigene0028135(Wnt6);Unigene0051019(Pkc53E);Unigene0051999(FZD10)	K03209+K00444+K00445+K02677+K02842
Genetic Information Processing	Translation	RNA transport	0.999966	1	ko03013	Unigene0000152(NXT1);Unigene0003678(nup93);Unigene0004470(DDX39B);Unigene0016188(THOC7);Unigene0071743(RNPS1);Unigene0073811(sumo3l);Unigene0082273(magoh);Unigene0082351(UBE2I)	K14285+K14309+K12812+K13176+K14325+K12160+K12877+K10577
Genetic Information Processing	Folding, sorting and degradation	Ubiquitin mediated proteolysis	0.999976	1	ko04120	Unigene0000233(--);Unigene0032089(--);Unigene0040140(UBA2);Unigene0043073(--);Unigene0046948(UBE2N);Unigene0082351(UBE2I)	K03175+K03175+K10685+K03175+K10580+K10577
Genetic Information Processing	Translation	Ribosome biogenesis in eukaryotes	1	1	ko03008	Unigene0000152(NXT1)	K14285
Genetic Information Processing	Translation	Ribosome	1	1	ko03010	Unigene0065668(mRpL35);Unigene0071182(--)	K02916+K02956

## Sheet: RTE25 vs RTE30
Table S6. KEGG enriched pathways of differentially expressed genes between adjacent embryonic developmental groups
KEGG_A_class	KEGG_B_class	Pathway	Pvalue	Qvalue	Pathway ID	Genes	K_IDs
Metabolism	Lipid metabolism	Biosynthesis of unsaturated fatty acids	4.46716e-21	5.31592e-19	ko01040	Unigene0000199(Elovl7);Unigene0001162(AAEL008004);Unigene0004103(AAEL008004);Unigene0004127(AAEL008004);Unigene0004767(AAEL008004);Unigene0005025(AAEL008004);Unigene0005807(ELOVL4);Unigene0006463(ELOVL4);Unigene0007227(SCD5);Unigene0008559(SCD);Unigene0013691(Elovl4);Unigene0024247(SCD);Unigene0031608(AAEL008004);Unigene0033329(ELOVL);Unigene0034823(ELOVL7);Unigene0035391(ELOVL7);Unigene0035429(A…	K10249+K10249+K10249+K10249+K10249+K10249+K10249+K10250+K00507+K00507+K10249+K00507+K10249+K10249+K10250+K10249+K10249+K10250+K10250+K10249+K10251+K10249+K10250+K10249+K10250+K10249+K10250+K10250+K10249+K10249+K10249+K10249+K10249+K10249+K10249+K10249
Metabolism	Lipid metabolism	Fatty acid elongation	3.55912e-18	2.11767e-16	ko00062	Unigene0000199(Elovl7);Unigene0001162(AAEL008004);Unigene0004103(AAEL008004);Unigene0004127(AAEL008004);Unigene0004767(AAEL008004);Unigene0005025(AAEL008004);Unigene0005807(ELOVL4);Unigene0006463(ELOVL4);Unigene0013691(Elovl4);Unigene0031608(AAEL008004);Unigene0033329(ELOVL);Unigene0034823(ELOVL7);Unigene0035391(ELOVL7);Unigene0035429(AAEL008004);Unigene0036708(AAEL008004);Unigene0038496(ELOVL7);…	K10249+K10249+K10249+K10249+K10249+K10249+K10249+K10250+K10249+K10249+K10249+K10250+K10249+K10249+K10250+K10250+K10249+K10251+K10249+K10250+K10249+K10250+K10249+K10250+K10250+K10249+K10249+K10249+K10249+K10249+K10249+K10249+K10249
Metabolism	Global and overview maps	Fatty acid metabolism	1.96815e-12	7.80699e-11	ko01212	Unigene0000199(Elovl7);Unigene0001162(AAEL008004);Unigene0004103(AAEL008004);Unigene0004127(AAEL008004);Unigene0004767(AAEL008004);Unigene0005025(AAEL008004);Unigene0005807(ELOVL4);Unigene0006463(ELOVL4);Unigene0007227(SCD5);Unigene0007347(ACACA);Unigene0008559(SCD);Unigene0013691(Elovl4);Unigene0020617(CG12262);Unigene0024247(SCD);Unigene0031608(AAEL008004);Unigene0033329(ELOVL);Unigene0033916(H…	K10249+K10249+K10249+K10249+K10249+K10249+K10249+K10250+K00507+K11262+K00507+K10249+K00249+K00507+K10249+K10249+K13370+K10250+K10249+K10249+K10250+K10250+K10249+K10251+K10249+K00665+K10250+K10249+K10250+K10249+K10250+K00665+K10250+K10249+K10249+K10249+K10249+K00665+K08765+K10249+K13370+K13370+K10249+K10249+K01897+K10249
Metabolism	Global and overview maps	Metabolic pathways	4.59189e-11	1.36609e-09	ko01100	Unigene0000199(Elovl7);Unigene0001162(AAEL008004);Unigene0001338(BCKDHA);Unigene0002448(Gldc);Unigene0002537(gly-10);Unigene0003012(Arsb);Unigene0003517(Papss1);Unigene0003902(ALPL);Unigene0003992(Chia);Unigene0004103(AAEL008004);Unigene0004127(AAEL008004);Unigene0004306(GLO2);Unigene0004767(AAEL008004);Unigene0005025(AAEL008004);Unigene0005067(4CL1);Unigene0005195(TMEM64);Unigene0005294(CYP3A14)…	K10249+K10249+K00166+K00281+K00710+K01135+K13811+K01077+K01183+K10249+K10249+K11517+K10249+K10249+K01904+K02146+K01832+K01581+K10249+K00019+K01183+K01084+K10250+K00253+K00507+K11262+K00507+K00264+K00558+K00737+K14073+K00452+K10249+K01054+K00923+K01047+K14073+K00249+K00789+K00078+K00507+K11155+K11416+K01183+K01832+K14073+K01183+K12323+K00826+K16816+K11428+K09672+K01904+K01135+K11394+K10249+K14379+…
Metabolism	Lipid metabolism	Arachidonic acid metabolism	1.99733e-08	4.75365e-07	ko00590	Unigene0005294(CYP3A14);Unigene0020271(--);Unigene0027129(CYP3A43);Unigene0032308(CYP2H2);Unigene0034279(Cbr1);Unigene0037067(CYP3A6);Unigene0037342(CYP3A43);Unigene0040701(CYP3A29);Unigene0042878(CYP3A14);Unigene0043655(CYP3A14);Unigene0044229(--);Unigene0044370(CYP3A14);Unigene0051928(CYP6B2);Unigene0052144(CYP3A14);Unigene0062972(CYP3A24);Unigene0062973(CYP3A24);Unigene0063221(CYP3A7);Unigene0…	K01832+K01047+K01832+K07418+K00079+K01832+K01832+K01832+K01832+K01832+K01047+K01832+K01832+K01832+K01832+K01832+K01832+K01047+K01832+K01832+K01047+K07418+K01047+K01832+K01832
Metabolism	Lipid metabolism	Glycerophospholipid metabolism	3.67945e-08	7.29757e-07	ko00564	Unigene0000039(BCHE);Unigene0000194(ache);Unigene0000784(ACHE);Unigene0001679(Bche);Unigene0004826(ache);Unigene0005782(ache);Unigene0006374(Ache);Unigene0020271(--);Unigene0026318(ACHE);Unigene0026649(TAZ);Unigene0027481(--);Unigene0033097(PLD3);Unigene0038716(ACHE);Unigene0041728(Ache);Unigene0041750(ACHE1);Unigene0041818(Bche);Unigene0044183(Ache);Unigene0044229(--);Unigene0044608(ACHE);Unigen…	K01049+K01049+K01049+K01049+K01049+K01049+K01049+K01047+K01049+K13511+K01049+K16860+K01049+K01049+K01049+K01049+K01049+K01047+K01049+K01049+K01049+K01047+K01049+K01047+K01049+K01049+K01047+K01049+K01049+K01049+K01049
Metabolism	Xenobiotics biodegradation and metabolism	Drug metabolism - cytochrome P450	1.22792e-05	0.000208746	ko00982	Unigene0005577(FMO5);Unigene0012319(Fmo5);Unigene0014690(Fmo5);Unigene0025216(Fmo5);Unigene0032933(Gst4);Unigene0034461(Gstm2);Unigene0035281(GSTO1);Unigene0036515(GstD2);Unigene0054997(Fmo5);Unigene0064098(Fmo5);Unigene0064099(Fmo5);Unigene0075866(Fmo5);Unigene0099500(GstD2);Unigene0103235(Fmo5);Unigene0108864(Fmo5);Unigene0116155(GstD2)	K00485+K00485+K00485+K00485+K00799+K00799+K00799+K00799+K00485+K00485+K00485+K00485+K00799+K00485+K00485+K00799
Metabolism	Metabolism of cofactors and vitamins	Retinol metabolism	2.35168e-05	0.000349812	ko00830	Unigene0024946(Dgat1);Unigene0036772(Rdh11);Unigene0036776(CYP15C1);Unigene0036907(Dgat1);Unigene0051064(CYP1A1);Unigene0055707(DGAT1);Unigene0078133(RDH12);Unigene0078134(RDH12);Unigene0080478(RDH12);Unigene0089445(Rdh14);Unigene0089446(RDH11);Unigene0102641(Rdh11)	K11155+K11153+K07408+K11155+K07408+K11155+K11153+K11153+K11153+K11153+K11153+K11153
Metabolism	Lipid metabolism	Glycerolipid metabolism	0.000289775	0.00383147	ko00561	Unigene0012015(--);Unigene0013993(Mgll);Unigene0020596(PNLIP);Unigene0024946(Dgat1);Unigene0027283(Pnlip);Unigene0029257(atgl-1);Unigene0036907(Dgat1);Unigene0043941(ALDH2);Unigene0044448(AKR1B1);Unigene0055707(DGAT1);Unigene0070477(PNLIPRP1);Unigene0080180(PNLIPRP2);Unigene0080181(PNLIPRP2);Unigene0094668(PNLIP);Unigene0120445(PNLIPRP1)	K14073+K01054+K14073+K11155+K14073+K16816+K11155+K00128+K00011+K11155+K14074+K14075+K14075+K14073+K14074
Metabolism	Metabolism of cofactors and vitamins	Ubiquinone and other terpenoid-quinone biosynthesis	0.000335444	0.00399178	ko00130	Unigene0005067(4CL1);Unigene0030094(4CLL5);Unigene0032753(4CL5);Unigene0036095(4cl1);Unigene0040536(4CLL7);Unigene0042917(hpd);Unigene0043545(4CL);Unigene0044702(4CLL1);Unigene0051597(4CL1);Unigene0074511(4CLL9);Unigene0079565(4CL1);Unigene0079566(4CL1);Unigene0082832(4cl2);Unigene0082833(4cl2)	K01904+K01904+K01904+K01904+K01904+K00457+K01904+K01904+K01904+K01904+K01904+K01904+K01904+K01904
Metabolism	Lipid metabolism	Synthesis and degradation of ketone bodies	0.000861547	0.00932038	ko00072	Unigene0005865(BDH1);Unigene0047047(Rdh7);Unigene0052250(BDH1);Unigene0070483(BDH1);Unigene0072379(Bdh1);Unigene0083005(BDH1);Unigene0100205(Rdh7);Unigene0100206(Rdh7)	K00019+K00019+K00019+K00019+K00019+K00019+K00019+K00019
Metabolism	Lipid metabolism	Linoleic acid metabolism	0.000958681	0.00950692	ko00591	Unigene0020271(--);Unigene0032308(CYP2H2);Unigene0044229(--);Unigene0070543(--);Unigene0084102(--);Unigene0090010(CYP75B137);Unigene0091706(--)	K01047+K07418+K01047+K01047+K01047+K07418+K01047
Metabolism	Lipid metabolism	alpha-Linolenic acid metabolism	0.00164178	0.0150286	ko00592	Unigene0020271(--);Unigene0044229(--);Unigene0070543(--);Unigene0084102(--);Unigene0091706(--)	K01047+K01047+K01047+K01047+K01047
Metabolism	Carbohydrate metabolism	Butanoate metabolism	0.00341506	0.0270928	ko00650	Unigene0005865(BDH1);Unigene0043276(Gad1);Unigene0047047(Rdh7);Unigene0052250(BDH1);Unigene0070483(BDH1);Unigene0072379(Bdh1);Unigene0083005(BDH1);Unigene0100205(Rdh7);Unigene0100206(Rdh7)	K00019+K01580+K00019+K00019+K00019+K00019+K00019+K00019+K00019
Environmental Information Processing	Signaling molecules and interaction	ECM-receptor interaction	0.00341506	0.0270928	ko04512	Unigene0019877(Fras1);Unigene0020075(COL9A1);Unigene0027784(col2a1);Unigene0027930(--);Unigene0032793(Thbs3);Unigene0079051(--);Unigene0080305(Ppn);Unigene0096894(--);Unigene0097678(COL9A1)	K23379+K08131+K19719+K06236+K04659+K06252+K06238+K06252+K08131
Cellular Processes	Transport and catabolism	Lysosome	0.00382551	0.0284522	ko04142	Unigene0003012(Arsb);Unigene0005195(TMEM64);Unigene0010246(MAN2B1);Unigene0016173(BURPS1710b_A1091);Unigene0017816(LIPF);Unigene0019851(Lip1);Unigene0021957(FUCA1);Unigene0022167(Fuca2);Unigene0025574(--);Unigene0027346(LIPF);Unigene0030909(Arsb);Unigene0032268(Acp5);Unigene0032601(ASAH1);Unigene0035237(CTSB);Unigene0035422(Lipm);Unigene0035628(LIPN);Unigene0035688(NPC1);Unigene0035697(Gm2a);Unig…	K01135+K02146+K12311+K01158+K01052+K01052+K01206+K01206+K13443+K01052+K01135+K14379+K12348+K01363+K01052+K01052+K12385+K12383+K12385+K13443+K01135+K12350+K01135+K01204+K01158+K12385+K13443+K12373+K13289+K01135+K01206+K01052+K01135+K01158+K13443+K01135+K01379
Metabolism	Amino acid metabolism	Valine, leucine and isoleucine biosynthesis	0.00538852	0.0376881	ko00290	Unigene0029037(Bcat1);Unigene0037973(Bcat1)	K00826+K00826
Metabolism	Xenobiotics biodegradation and metabolism	Metabolism of xenobiotics by cytochrome P450	0.00570072	0.0376881	ko00980	Unigene0022743(dhdh);Unigene0032933(Gst4);Unigene0034279(Cbr1);Unigene0034461(Gstm2);Unigene0035281(GSTO1);Unigene0036515(GstD2);Unigene0036776(CYP15C1);Unigene0051064(CYP1A1);Unigene0083735(dhdh);Unigene0099500(GstD2);Unigene0100178(dhdh);Unigene0116155(GstD2)	K00078+K00799+K00079+K00799+K00799+K00799+K07408+K07408+K00078+K00799+K00078+K00799
Metabolism	Lipid metabolism	Steroid biosynthesis	0.00756679	0.047392	ko00100	Unigene0017816(LIPF);Unigene0019851(Lip1);Unigene0027346(LIPF);Unigene0035422(Lipm);Unigene0035430(--);Unigene0035628(LIPN);Unigene0051525(Lipa);Unigene0070208(Soat1)	K01052+K01052+K01052+K01052+K00637+K01052+K01052+K00637
Metabolism	Carbohydrate metabolism	Pentose and glucuronate interconversions	0.00809278	0.048152	ko00040	Unigene0022743(dhdh);Unigene0044448(AKR1B1);Unigene0083735(dhdh);Unigene0100178(dhdh);Unigene0116700(UGP2);Unigene0119598(UGP2)	K00078+K00011+K00078+K00078+K00963+K00963
Metabolism	Metabolism of cofactors and vitamins	Folate biosynthesis	0.0134844	0.0764116	ko00790	Unigene0003902(ALPL);Unigene0016755(GGH);Unigene0034279(Cbr1);Unigene0034888(Mocs2);Unigene0039615(ALPL);Unigene0044448(AKR1B1);Unigene0075647(GGH);Unigene0102402(ALPL)	K01077+K01307+K00079+K03635+K01077+K00011+K01307+K01077
Metabolism	Metabolism of cofactors and vitamins	Nicotinate and nicotinamide metabolism	0.0142425	0.0770389	ko00760	Unigene0024989(Sirt6);Unigene0042057(QPRT);Unigene0076472(PNP);Unigene0076473(PNP);Unigene0090994(aspdh);Unigene0105103(aspdh);Unigene0108300(NADSYN1)	K11416+K00767+K03783+K03783+K06989+K06989+K01950
Metabolism	Metabolism of terpenoids and polyketides	Insect hormone biosynthesis	0.0151108	0.0781822	ko00981	Unigene0016277(--);Unigene0031575(--);Unigene0032264(--);Unigene0043941(ALDH2);Unigene0045277(--);Unigene0045445(--);Unigene0045452(--);Unigene0046985(mokB);Unigene0093402(mokB);Unigene0108309(CYP2C25);Unigene0123332(--)	K10718+K10718+K10718+K00128+K10718+K10718+K10718+K10718+K10718+K14985+K10718
Metabolism	Lipid metabolism	Ether lipid metabolism	0.0351853	0.17446	ko00565	Unigene0020271(--);Unigene0033097(PLD3);Unigene0044229(--);Unigene0070543(--);Unigene0084102(--);Unigene0091706(--)	K01047+K16860+K01047+K01047+K01047+K01047
Organismal Systems	Aging	Longevity regulating pathway - multiple species	0.0455667	0.216897	ko04213	Unigene0021113(Ilp7);Unigene0026280(l(2)efl);Unigene0036836(sod1);Unigene0038953(Hsp68);Unigene0043479(Hsp68);Unigene0052230(HSPB1);Unigene0060435(Ilp7);Unigene0091635(--);Unigene0097845(foxo);Unigene0099114(--);Unigene0099676(Hsp68)	K19805+K09542+K04565+K03283+K03283+K09542+K19805+K09542+K09408+K09542+K03283
Metabolism	Metabolism of other amino acids	Glutathione metabolism	0.0590748	0.261019	ko00480	Unigene0005443(Odc1);Unigene0032933(Gst4);Unigene0033454(odc1-a);Unigene0034461(Gstm2);Unigene0035281(GSTO1);Unigene0036515(GstD2);Unigene0038373(ggt);Unigene0044351(Odc1);Unigene0048582(G6pdx);Unigene0079243(G6pdx);Unigene0080960(ANPEP);Unigene0097537(chac1);Unigene0099500(GstD2);Unigene0116155(GstD2)	K01581+K00799+K01581+K00799+K00799+K00799+K00681+K01581+K00036+K00036+K11140+K07232+K00799+K00799
Metabolism	Glycan biosynthesis and metabolism	Other types of O-glycan biosynthesis	0.0592229	0.261019	ko00514	Unigene0002537(gly-10);Unigene0007361(--);Unigene0048088(fng);Unigene0112265(tw);Unigene0112267(tw);Unigene0119575(Pgant3);Unigene0119576(Pgant3)	K00710+K18134+K05948+K00728+K00728+K00710+K00710
Metabolism	Metabolism of cofactors and vitamins	Thiamine metabolism	0.0648569	0.275642	ko00730	Unigene0003902(ALPL);Unigene0039615(ALPL);Unigene0102402(ALPL)	K01077+K01077+K01077
Metabolism	Biosynthesis of other secondary metabolites	Monobactam biosynthesis	0.073488	0.301554	ko00261	Unigene0003517(Papss1)	K13811
Metabolism	Glycan biosynthesis and metabolism	Mucin type O-glycan biosynthesis	0.0926376	0.367463	ko00512	Unigene0002537(gly-10);Unigene0119575(Pgant3);Unigene0119576(Pgant3)	K00710+K00710+K00710
Metabolism	Energy metabolism	Nitrogen metabolism	0.108073	0.412644	ko00910	Unigene0009772(glt1);Unigene0097979(Gs2);Unigene0097980(Gs2)	K00264+K01915+K01915
Organismal Systems	Aging	Longevity regulating pathway - worm	0.110963	0.412644	ko04212	Unigene0007227(SCD5);Unigene0008559(SCD);Unigene0024247(SCD);Unigene0032933(Gst4);Unigene0034461(Gstm2);Unigene0035281(GSTO1);Unigene0036515(GstD2);Unigene0052221(CG5065);Unigene0086262(--);Unigene0097845(foxo);Unigene0099500(GstD2);Unigene0116155(GstD2);Unigene0127052(CG5065)	K00507+K00507+K00507+K00799+K00799+K00799+K00799+K13356+K13356+K09408+K00799+K00799+K13356
Metabolism	Metabolism of cofactors and vitamins	Pantothenate and CoA biosynthesis	0.141596	0.493039	ko00770	Unigene0029037(Bcat1);Unigene0037973(Bcat1);Unigene0038283(Dpys)	K00826+K00826+K01464
Metabolism	Xenobiotics biodegradation and metabolism	Drug metabolism - other enzymes	0.143238	0.493039	ko00983	Unigene0031515(TPMT);Unigene0032933(Gst4);Unigene0034461(Gstm2);Unigene0034760(--);Unigene0035281(GSTO1);Unigene0036515(GstD2);Unigene0037089(tpm);Unigene0038283(Dpys);Unigene0099500(GstD2);Unigene0116155(GstD2)	K00569+K00799+K00799+K00569+K00799+K00799+K00569+K01464+K00799+K00799
Environmental Information Processing	Membrane transport	ABC transporters	0.145011	0.493039	ko02010	Unigene0003437(Abcg1);Unigene0004773(ABCD4);Unigene0014700(ABCA1);Unigene0019937(ABCG4);Unigene0028316(Abcg1);Unigene0031207(ABCA7);Unigene0043234(--);Unigene0045920(Abcc2);Unigene0051365(Abcc2);Unigene0054378(ABCA12);Unigene0054379(ABCA12);Unigene0087714(ABCG4);Unigene0087715(ABCG4)	K05679+K05678+K05641+K05679+K05679+K05643+K05684+K05666+K05666+K05641+K05641+K05684+K05684
Metabolism	Glycan biosynthesis and metabolism	Glycosphingolipid biosynthesis - globo and isoglobo series	0.178051	0.562775	ko00603	Unigene0032910(A4galt);Unigene0040576(NAGA);Unigene0043506(HEXA)	K01988+K01204+K12373
Metabolism	Carbohydrate metabolism	Starch and sucrose metabolism	0.17971	0.562775	ko00500	Unigene0006035(G6pc2);Unigene0051959(GlyP);Unigene0115384(GlyP);Unigene0116700(UGP2);Unigene0119598(UGP2)	K01084+K00688+K00688+K00963+K00963
Metabolism	Metabolism of terpenoids and polyketides	Terpenoid backbone biosynthesis	0.17971	0.562775	ko00900	Unigene0034452(Pdss2);Unigene0034954(--);Unigene0035108(DHDDS);Unigene0037793(mvd);Unigene0107532(PDSS2)	K12505+K19177+K11778+K01597+K12505
Metabolism	Carbohydrate metabolism	Amino sugar and nucleotide sugar metabolism	0.232834	0.710443	ko00520	Unigene0003992(Chia);Unigene0005895(Chia);Unigene0026879(CHIT1);Unigene0028504(Cht10);Unigene0043506(HEXA);Unigene0097619(Cht2);Unigene0097620(Cht2);Unigene0116700(UGP2);Unigene0119598(UGP2)	K01183+K01183+K01183+K01183+K12373+K01183+K01183+K00963+K00963
Metabolism	Amino acid metabolism	Arginine and proline metabolism	0.262032	0.779546	ko00330	Unigene0005443(Odc1);Unigene0030973(PRODH2);Unigene0033454(odc1-a);Unigene0043941(ALDH2);Unigene0044351(Odc1);Unigene0073528(--);Unigene0073529(P4HA2);Unigene0098562(CNDP2);Unigene0101799(ARGK)	K01581+K11394+K01581+K00128+K01581+K00472+K00472+K08660+K00934
Metabolism	Glycan biosynthesis and metabolism	Glycosaminoglycan degradation	0.274564	0.796904	ko00531	Unigene0003012(Arsb);Unigene0030909(Arsb);Unigene0038149(Arsb);Unigene0039027(Arsb);Unigene0043506(HEXA);Unigene0049355(Arsb);Unigene0052075(Arsi);Unigene0101051(Arsb)	K01135+K01135+K01135+K01135+K12373+K01135+K01135+K01135
Metabolism	Carbohydrate metabolism	Glyoxylate and dicarboxylate metabolism	0.288192	0.816544	ko00630	Unigene0002448(Gldc);Unigene0004306(GLO2);Unigene0034671(HAO1);Unigene0046785(GRHPR);Unigene0097979(Gs2);Unigene0097980(Gs2);Unigene0102584(GRHPR)	K00281+K11517+K11517+K00049+K01915+K01915+K00049
Metabolism	Global and overview maps	2-Oxocarboxylic acid metabolism	0.297985	0.824656	ko01210	Unigene0029037(Bcat1);Unigene0037973(Bcat1);Unigene0080586(Idh3g)	K00826+K00826+K00030
Organismal Systems	Immune system	Toll and Imd signaling pathway	0.304949	0.824748	ko04624	Unigene0024724(--);Unigene0024979(Tl);Unigene0039046(--);Unigene0060528(--);Unigene0106001(--)	K09031+K18809+K20694+K09031+K10380
Metabolism	Amino acid metabolism	Alanine, aspartate and glutamate metabolism	0.32134	0.836675	ko00250	Unigene0009772(glt1);Unigene0043276(Gad1);Unigene0097979(Gs2);Unigene0097980(Gs2)	K00264+K01580+K01915+K01915
Metabolism	Global and overview maps	Biosynthesis of amino acids	0.323421	0.836675	ko01230	Unigene0009772(glt1);Unigene0021053(Sam-S);Unigene0029037(Bcat1);Unigene0037973(Bcat1);Unigene0051474(CTH);Unigene0051938(PC);Unigene0080586(Idh3g);Unigene0097979(Gs2);Unigene0097980(Gs2)	K00264+K00789+K00826+K00826+K01758+K01958+K00030+K01915+K01915
Organismal Systems	Environmental adaptation	Circadian rhythm - fly	0.358538	0.907789	ko04711	Unigene0000778(Arntl);Unigene0051689(--)	K02296+K12114
Metabolism	Amino acid metabolism	Cysteine and methionine metabolism	0.369883	0.917001	ko00270	Unigene0011427(DNMT1);Unigene0021053(Sam-S);Unigene0029037(Bcat1);Unigene0037973(Bcat1);Unigene0051474(CTH);Unigene0082359(bhmt)	K00558+K00789+K00826+K00826+K01758+K00544
Metabolism	Amino acid metabolism	Valine, leucine and isoleucine degradation	0.397901	0.966332	ko00280	Unigene0001338(BCKDHA);Unigene0006476(Ivd);Unigene0020617(CG12262);Unigene0029037(Bcat1);Unigene0037973(Bcat1);Unigene0043941(ALDH2);Unigene0113236(BCKDHA)	K00166+K00253+K00249+K00826+K00826+K00128+K00166
Metabolism	Glycan biosynthesis and metabolism	Other glycan degradation	0.409453	0.974498	ko00511	Unigene0010246(MAN2B1);Unigene0021957(FUCA1);Unigene0022167(Fuca2);Unigene0043506(HEXA);Unigene0051396(BRAFLDRAFT_56888)	K12311+K01206+K01206+K12373+K01206
Metabolism	Metabolism of other amino acids	Taurine and hypotaurine metabolism	0.438286	1	ko00430	Unigene0038373(ggt);Unigene0043276(Gad1)	K00681+K01580
Metabolism	Carbohydrate metabolism	Galactose metabolism	0.440792	1	ko00052	Unigene0006035(G6pc2);Unigene0044448(AKR1B1);Unigene0116700(UGP2);Unigene0119598(UGP2)	K01084+K00011+K00963+K00963
Metabolism	Amino acid metabolism	Glycine, serine and threonine metabolism	0.453912	1	ko00260	Unigene0002448(Gldc);Unigene0046785(GRHPR);Unigene0051474(CTH);Unigene0082359(bhmt);Unigene0102584(GRHPR)	K00281+K00049+K01758+K00544+K00049
Metabolism	Lipid metabolism	Fatty acid biosynthesis	0.455421	1	ko00061	Unigene0007347(ACACA);Unigene0033916(Hsd17b8);Unigene0041644(FASN);Unigene0044421(FASN);Unigene0051458(Fasn);Unigene0071810(Hsd17b8);Unigene0071811(Hsd17b8);Unigene0104802(ACSL4)	K11262+K13370+K00665+K00665+K00665+K13370+K13370+K01897
Metabolism	Metabolism of other amino acids	beta-Alanine metabolism	0.474015	1	ko00410	Unigene0038283(Dpys);Unigene0043276(Gad1);Unigene0043941(ALDH2);Unigene0098562(CNDP2)	K01464+K01580+K00128+K08660
Genetic Information Processing	Folding, sorting and degradation	Sulfur relay system	0.497147	1	ko04122	Unigene0034888(Mocs2)	K03635
Metabolism	Carbohydrate metabolism	Pyruvate metabolism	0.51164	1	ko00620	Unigene0007347(ACACA);Unigene0043941(ALDH2);Unigene0046785(GRHPR);Unigene0051938(PC);Unigene0102584(GRHPR)	K11262+K00128+K00049+K01958+K00049
Environmental Information Processing	Signaling molecules and interaction	Neuroactive ligand-receptor interaction	0.552114	1	ko04080	Unigene0000012(CALCR);Unigene0004523(AVPR1A);Unigene0017521(Crhr2);Unigene0027942(KLKB1);Unigene0033500(OXT);Unigene0037047(Plg);Unigene0040687(Gabra4);Unigene0040850(Klkb1);Unigene0041520(TMPRSS15);Unigene0044543(mGluR);Unigene0051244(CapaR);Unigene0108026(KLKB1);Unigene0122060(KLKB1)	K04576+K04280+K04578+K01312+K05243+K01312+K05175+K01312+K01312+K04606+K05052+K01312+K01312
Cellular Processes	Transport and catabolism	Peroxisome	0.552114	1	ko04146	Unigene0004306(GLO2);Unigene0004773(ABCD4);Unigene0024403(--);Unigene0034671(HAO1);Unigene0035934(mpv17);Unigene0036836(sod1);Unigene0042215(mpv17);Unigene0044251(--);Unigene0052221(CG5065);Unigene0052809(Pex2);Unigene0086262(--);Unigene0104802(ACSL4);Unigene0127052(CG5065)	K11517+K05678+K13348+K11517+K13348+K04565+K13347+K11187+K13356+K06664+K13356+K01897+K13356
Metabolism	Carbohydrate metabolism	Pentose phosphate pathway	0.572062	1	ko00030	Unigene0048582(G6pdx);Unigene0079243(G6pdx);Unigene0106201(FBP1)	K00036+K00036+K03841
Metabolism	Carbohydrate metabolism	Fructose and mannose metabolism	0.579677	1	ko00051	Unigene0044448(AKR1B1);Unigene0106201(FBP1)	K00011+K03841
Metabolism	Amino acid metabolism	Arginine biosynthesis	0.579677	1	ko00220	Unigene0097979(Gs2);Unigene0097980(Gs2)	K01915+K01915
Metabolism	Carbohydrate metabolism	Ascorbate and aldarate metabolism	0.600557	1	ko00053	Unigene0037693(MIOX);Unigene0043941(ALDH2)	K00469+K00128
Metabolism	Amino acid metabolism	Tryptophan metabolism	0.618486	1	ko00380	Unigene0012990(haao);Unigene0036776(CYP15C1);Unigene0039389(kynu);Unigene0043941(ALDH2);Unigene0051064(CYP1A1)	K00452+K07408+K01556+K00128+K07408
Metabolism	Metabolism of cofactors and vitamins	One carbon pool by folate	0.620646	1	ko00670	Unigene0065052(aldh1l1);Unigene0077643(aldh1l1)	K00289+K00289
Metabolism	Energy metabolism	Sulfur metabolism	0.629669	1	ko00920	Unigene0003517(Papss1)	K13811
Metabolism	Lipid metabolism	Sphingolipid metabolism	0.637713	1	ko00600	Unigene0032601(ASAH1);Unigene0039018(SMPD1);Unigene0039055(Cerk)	K12348+K12350+K04715
Metabolism	Metabolism of other amino acids	Selenocompound metabolism	0.639948	1	ko00450	Unigene0003517(Papss1);Unigene0051474(CTH)	K13811+K01758
Environmental Information Processing	Signal transduction	MAPK signaling pathway	0.650818	1	ko04010	Unigene0006254(TRAF2);Unigene0008134(RPS6KA5);Unigene0014103(DUSP26);Unigene0028239(FGF9);Unigene0034074(Fgfr4);Unigene0038953(Hsp68);Unigene0043073(--);Unigene0043479(Hsp68);Unigene0051756(HSPB1);Unigene0052301(Egfr);Unigene0099676(Hsp68);Unigene0113502(TRAF2)	K03173+K04445+K17614+K04358+K05093+K03283+K03175+K03283+K04455+K04361+K03283+K03173
Metabolism	Glycan biosynthesis and metabolism	Glycosphingolipid biosynthesis - lacto and neolacto series	0.65847	1	ko00601	Unigene0032910(A4galt);Unigene0074305(B3GALT1)	K01988+K07819
Cellular Processes	Cell growth and death	Apoptosis - fly	0.677765	1	ko04214	Unigene0024724(--);Unigene0043073(--);Unigene0052301(Egfr);Unigene0060528(--);Unigene0102675(CASP2)	K09031+K03175+K04361+K09031+K20009
Metabolism	Lipid metabolism	Fatty acid degradation	0.678339	1	ko00071	Unigene0020617(CG12262);Unigene0043941(ALDH2);Unigene0051530(Cpt1a);Unigene0104802(ACSL4)	K00249+K00128+K08765+K01897
Metabolism	Amino acid metabolism	Phenylalanine metabolism	0.705634	1	ko00360	Unigene0042917(hpd)	K00457
Metabolism	Amino acid metabolism	Tyrosine metabolism	0.724997	1	ko00350	Unigene0042917(hpd);Unigene0083742(tdc-1)	K00457+K22329
Environmental Information Processing	Signal transduction	Hippo signaling pathway -fly	0.725394	1	ko04391	Unigene0009374(MYO15A);Unigene0010881(ds);Unigene0022499(KIRREL2);Unigene0051729(fj)	K16677+K16507+K16680+K16674
Metabolism	Glycan biosynthesis and metabolism	Glycosaminoglycan biosynthesis - keratan sulfate	0.727327	1	ko00533	Unigene0026377(Chst1)	K01022
Metabolism	Glycan biosynthesis and metabolism	Glycosphingolipid biosynthesis - ganglio series	0.727327	1	ko00604	Unigene0043506(HEXA)	K12373
Metabolism	Metabolism of cofactors and vitamins	Riboflavin metabolism	0.727327	1	ko00740	Unigene0032268(Acp5)	K14379
Environmental Information Processing	Signal transduction	Hippo signaling pathway - multiple species	0.747425	1	ko04392	Unigene0010881(ds)	K16507
Metabolism	Amino acid metabolism	Histidine metabolism	0.753952	1	ko00340	Unigene0043941(ALDH2);Unigene0098562(CNDP2)	K00128+K08660
Metabolism	Carbohydrate metabolism	Propanoate metabolism	0.758528	1	ko00640	Unigene0001338(BCKDHA);Unigene0007347(ACACA);Unigene0113236(BCKDHA)	K00166+K11262+K00166
Metabolism	Nucleotide metabolism	Pyrimidine metabolism	0.769706	1	ko00240	Unigene0038283(Dpys);Unigene0076472(PNP);Unigene0076473(PNP)	K01464+K03783+K03783
Metabolism	Glycan biosynthesis and metabolism	Mannose type O-glycan biosyntheis	0.780243	1	ko00515	Unigene0112265(tw);Unigene0112267(tw)	K00728+K00728
Metabolism	Carbohydrate metabolism	Inositol phosphate metabolism	0.82807	1	ko00562	Unigene0014781(Pik3c2a);Unigene0033704(isyna1-a);Unigene0037693(MIOX);Unigene0110240(isyna1-a)	K00923+K01858+K00469+K01858
Genetic Information Processing	Folding, sorting and degradation	Protein processing in endoplasmic reticulum	0.831373	1	ko04141	Unigene0006254(TRAF2);Unigene0026280(l(2)efl);Unigene0027098(CRYAA);Unigene0036754(CaBP1);Unigene0038953(Hsp68);Unigene0043479(Hsp68);Unigene0052230(HSPB1);Unigene0091635(--);Unigene0099114(--);Unigene0099676(Hsp68);Unigene0113502(TRAF2)	K03173+K09542+K09541+K09584+K03283+K03283+K09542+K09542+K09542+K03283+K03173
Organismal Systems	Sensory system	Phototransduction - fly	0.862251	1	ko04745	Unigene0003035(Dagla);Unigene0030703(Eip63F-1)	K13806+K02183
Environmental Information Processing	Signal transduction	Notch signaling pathway	0.877833	1	ko04330	Unigene0039855(Hey);Unigene0048088(fng)	K09091+K05948
Cellular Processes	Transport and catabolism	Mitophagy - animal	0.898181	1	ko04137	Unigene0012110(--);Unigene0097845(foxo)	K15464+K09408
Metabolism	Carbohydrate metabolism	Glycolysis / Gluconeogenesis	0.907864	1	ko00010	Unigene0006035(G6pc2);Unigene0043941(ALDH2);Unigene0106201(FBP1)	K01084+K00128+K03841
Organismal Systems	Development	Dorso-ventral axis formation	0.913659	1	ko04320	Unigene0052301(Egfr)	K04361
Cellular Processes	Cell growth and death	Apoptosis - multiple species	0.92004	1	ko04215	Unigene0102675(CASP2)	K20009
Environmental Information Processing	Signal transduction	FoxO signaling pathway	0.933694	1	ko04068	Unigene0006035(G6pc2);Unigene0012110(--);Unigene0052301(Egfr);Unigene0097845(foxo)	K01084+K15464+K04361+K09408
Metabolism	Carbohydrate metabolism	Citrate cycle (TCA cycle)	0.934025	1	ko00020	Unigene0051938(PC);Unigene0080586(Idh3g)	K01958+K00030
Environmental Information Processing	Signal transduction	MAPK signaling pathway - fly	0.94682	1	ko04013	Unigene0024724(--);Unigene0034871(--);Unigene0043073(--);Unigene0052301(Egfr);Unigene0060528(--);Unigene0121225(--)	K09031+K20235+K03175+K04361+K09031+K20235
Cellular Processes	Transport and catabolism	Endocytosis	0.952774	1	ko04144	Unigene0000395(CAV1);Unigene0034074(Fgfr4);Unigene0038953(Hsp68);Unigene0043073(--);Unigene0043479(Hsp68);Unigene0051123(EHD3);Unigene0052301(Egfr);Unigene0058490(FOLR2);Unigene0066438(FOLR2);Unigene0068449(EndoA);Unigene0099676(Hsp68)	K06278+K05093+K03283+K03175+K03283+K12483+K04361+K13649+K13649+K11247+K03283
Genetic Information Processing	Replication and repair	Base excision repair	0.956758	1	ko03410	Unigene0042217(Apex2)	K10772
Metabolism	Global and overview maps	Carbon metabolism	0.963374	1	ko01200	Unigene0002448(Gldc);Unigene0004306(GLO2);Unigene0034671(HAO1);Unigene0048582(G6pdx);Unigene0051938(PC);Unigene0079243(G6pdx);Unigene0080586(Idh3g);Unigene0106201(FBP1)	K00281+K11517+K11517+K00036+K01958+K00036+K00030+K03841
Metabolism	Glycan biosynthesis and metabolism	Various types of N-glycan biosynthesis	0.964353	1	ko00513	Unigene0030054(Chst8);Unigene0040525(FucTC);Unigene0043506(HEXA)	K09672+K14464+K12373
Genetic Information Processing	Replication and repair	Fanconi anemia pathway	0.965669	1	ko03460	Unigene0043631(RAD51)	K04482
Genetic Information Processing	Transcription	RNA polymerase	0.968212	1	ko03020	Unigene0103045(POLR2H)	K03016
Metabolism	Nucleotide metabolism	Purine metabolism	0.969075	1	ko00230	Unigene0003517(Papss1);Unigene0029000(Npr1);Unigene0037315(Gyc32E);Unigene0076472(PNP);Unigene0076473(PNP)	K13811+K12323+K01769+K03783+K03783
Genetic Information Processing	Replication and repair	Homologous recombination	0.970566	1	ko03440	Unigene0043631(RAD51)	K04482
Genetic Information Processing	Folding, sorting and degradation	RNA degradation	0.977679	1	ko03018	Unigene0024741(SKIV2L);Unigene0115306(Tob1);Unigene0115307(Tob1)	K12599+K14443+K14443
Environmental Information Processing	Signal transduction	Calcium signaling pathway	0.979412	1	ko04020	Unigene0009982(RyR);Unigene0030703(Eip63F-1);Unigene0037554(sesB);Unigene0052301(Egfr);Unigene0065919(sesB)	K04962+K02183+K05863+K04361+K05863
Environmental Information Processing	Signal transduction	ErbB signaling pathway	0.979972	1	ko04012	Unigene0052301(Egfr)	K04361
Cellular Processes	Transport and catabolism	Phagosome	0.989986	1	ko04145	Unigene0005195(TMEM64);Unigene0032793(Thbs3);Unigene0041605(tuba);Unigene0123514(SCARB1)	K02146+K04659+K07374+K13885
Metabolism	Glycan biosynthesis and metabolism	N-Glycan biosynthesis	0.990737	1	ko00510	Unigene0011774(Mgat3)	K00737
Environmental Information Processing	Signal transduction	TGF-beta signaling pathway	0.993198	1	ko04350	Unigene0007439(GREM1)	K23318
Organismal Systems	Development and regeneration	Axon regeneration	0.996057	1	ko04361	Unigene0024724(--);Unigene0060528(--);Unigene0081359(nhl-1);Unigene0097845(foxo)	K09031+K09031+K12035+K09408
Environmental Information Processing	Signal transduction	mTOR signaling pathway	0.996499	1	ko04150	Unigene0002187(WNT7B);Unigene0038336(fzd4);Unigene0045264(CLIP3);Unigene0074050(CLIP1)	K00572+K02354+K10421+K10421
Environmental Information Processing	Signal transduction	Wnt signaling pathway	0.997268	1	ko04310	Unigene0002187(WNT7B);Unigene0038336(fzd4);Unigene0051113(TSHR)	K00572+K02354+K08399
Environmental Information Processing	Signal transduction	Phosphatidylinositol signaling system	0.997797	1	ko04070	Unigene0014781(Pik3c2a);Unigene0030703(Eip63F-1)	K00923+K02183
Metabolism	Energy metabolism	Oxidative phosphorylation	0.99847	1	ko00190	Unigene0005195(TMEM64);Unigene0034948(MT-CYB);Unigene0035142(ND1)	K02146+K00412+K03878
Metabolism	Amino acid metabolism	Lysine degradation	0.999193	1	ko00310	Unigene0029318(KMT5A);Unigene0043941(ALDH2);Unigene0051947(GVQW3);Unigene0097974(BBOX1);Unigene0101375(OSGIN2)	K11428+K00128+K11433+K00471+K11433
Cellular Processes	Transport and catabolism	Autophagy - animal	0.999369	1	ko04140	Unigene0012110(--);Unigene0035237(CTSB);Unigene0043073(--);Unigene0108146(AAEL006169)	K15464+K01363+K03175+K01379
Genetic Information Processing	Transcription	Spliceosome	0.999817	1	ko03040	Unigene0038953(Hsp68);Unigene0043479(Hsp68);Unigene0099676(Hsp68)	K03283+K03283+K03283
Genetic Information Processing	Translation	Ribosome biogenesis in eukaryotes	0.999985	1	ko03008	Unigene0040978(--)	K14530
Genetic Information Processing	Translation	RNA transport	1	1	ko03013	Unigene0038964(nup85);Unigene0040978(--)	K14304+K14530
Genetic Information Processing	Folding, sorting and degradation	Ubiquitin mediated proteolysis	1	1	ko04120	Unigene0043073(--)	K03175
